# Supplementary material for: Pathway-specific model estimation for improved pathway annotation by network crosstalk
Source: Sci Rep. 2020 Aug 12;10:13585. doi: 10.1038/s41598-020-70239-z (PMC7423893; doi:10.1038/s41598-020-70239-z)
Supplement: Supplementary file 2 — Supplementary Data. [file 41598_2020_70239_MOESM2_ESM.xlsx]

## Sheet: Title_author_list
Pathway-specific model estimation for improved pathway annotation by network crosstalk Miguel Castresana-Aguirre and Erik L. L. Sonnhammer* Department of Biochemistry and Biophysics, Stockholm University, Science for Life Laboratory, Box 1031, 17121 Solna, Sweden, *To whom correspondence should be addressed: erik.sonnhammer@dbb.su.se

## Sheet: Supplementary_Data_1
method	FPR	Type	pathway
ANUBIX	0.0465	Enriched	2-OXOCARBOXYLIC_ACID_METABOLISM_-_HOMO_SAPIENS_(HUMAN)
ANUBIX	0.0462	Enriched	ABC_TRANSPORTERS_-_HOMO_SAPIENS_(HUMAN)
ANUBIX	0.0584	Enriched	ACUTE_MYELOID_LEUKEMIA_-_HOMO_SAPIENS_(HUMAN)
ANUBIX	0.0538	Enriched	ADHERENS_JUNCTION_-_HOMO_SAPIENS_(HUMAN)
ANUBIX	0.0481	Enriched	ADIPOCYTOKINE_SIGNALING_PATHWAY_-_HOMO_SAPIENS_(HUMAN)
ANUBIX	0.0547	Enriched	ADRENERGIC_SIGNALING_IN_CARDIOMYOCYTES_-_HOMO_SAPIENS_(HUMAN)
ANUBIX	0.0571	Enriched	AFRICAN_TRYPANOSOMIASIS_-_HOMO_SAPIENS_(HUMAN)
ANUBIX	0.0515	Enriched	ALANINE,_ASPARTATE_AND_GLUTAMATE_METABOLISM_-_HOMO_SAPIENS_(HUMAN)
ANUBIX	0.0492	Enriched	ALCOHOLISM_-_HOMO_SAPIENS_(HUMAN)
ANUBIX	0.0511	Enriched	ALDOSTERONE-REGULATED_SODIUM_REABSORPTION_-_HOMO_SAPIENS_(HUMAN)
ANUBIX	0.032	Enriched	ALLOGRAFT_REJECTION_-_HOMO_SAPIENS_(HUMAN)
ANUBIX	0.051	Enriched	ALPHA-LINOLENIC_ACID_METABOLISM_-_HOMO_SAPIENS_(HUMAN)
ANUBIX	0.0498	Enriched	ALZHEIMER'S_DISEASE_-_HOMO_SAPIENS_(HUMAN)
ANUBIX	0.0526	Enriched	AMINOACYL-TRNA_BIOSYNTHESIS_-_HOMO_SAPIENS_(HUMAN)
ANUBIX	0.0482	Enriched	AMINO_SUGAR_AND_NUCLEOTIDE_SUGAR_METABOLISM_-_HOMO_SAPIENS_(HUMAN)
ANUBIX	0.0551	Enriched	AMOEBIASIS_-_HOMO_SAPIENS_(HUMAN)
ANUBIX	0.0504	Enriched	AMPHETAMINE_ADDICTION_-_HOMO_SAPIENS_(HUMAN)
ANUBIX	0.0565	Enriched	AMPK_SIGNALING_PATHWAY_-_HOMO_SAPIENS_(HUMAN)
ANUBIX	0.0589	Enriched	AMYOTROPHIC_LATERAL_SCLEROSIS_(ALS)_-_HOMO_SAPIENS_(HUMAN)
ANUBIX	0.0494	Enriched	ANTIGEN_PROCESSING_AND_PRESENTATION_-_HOMO_SAPIENS_(HUMAN)
ANUBIX	0.059	Enriched	APOPTOSIS_-_HOMO_SAPIENS_(HUMAN)
ANUBIX	0.0566	Enriched	ARACHIDONIC_ACID_METABOLISM_-_HOMO_SAPIENS_(HUMAN)
ANUBIX	0.0527	Enriched	ARGININE_AND_PROLINE_METABOLISM_-_HOMO_SAPIENS_(HUMAN)
ANUBIX	0.0621	Enriched	ARRHYTHMOGENIC_RIGHT_VENTRICULAR_CARDIOMYOPATHY_(ARVC)_-_HOMO_SAPIENS_(HUMAN)
ANUBIX	0.055	Enriched	ASCORBATE_AND_ALDARATE_METABOLISM_-_HOMO_SAPIENS_(HUMAN)
ANUBIX	0.0315	Enriched	ASTHMA_-_HOMO_SAPIENS_(HUMAN)
ANUBIX	0.0284	Enriched	AUTOIMMUNE_THYROID_DISEASE_-_HOMO_SAPIENS_(HUMAN)
ANUBIX	0.061	Enriched	AXON_GUIDANCE_-_HOMO_SAPIENS_(HUMAN)
ANUBIX	0.058	Enriched	BACTERIAL_INVASION_OF_EPITHELIAL_CELLS_-_HOMO_SAPIENS_(HUMAN)
ANUBIX	0.0607	Enriched	BASAL_CELL_CARCINOMA_-_HOMO_SAPIENS_(HUMAN)
ANUBIX	0.0414	Enriched	BASAL_TRANSCRIPTION_FACTORS_-_HOMO_SAPIENS_(HUMAN)
ANUBIX	0.0459	Enriched	BASE_EXCISION_REPAIR_-_HOMO_SAPIENS_(HUMAN)
ANUBIX	0.055	Enriched	B_CELL_RECEPTOR_SIGNALING_PATHWAY_-_HOMO_SAPIENS_(HUMAN)
ANUBIX	0.0514	Enriched	BETA-ALANINE_METABOLISM_-_HOMO_SAPIENS_(HUMAN)
ANUBIX	0.0436	Enriched	BILE_SECRETION_-_HOMO_SAPIENS_(HUMAN)
ANUBIX	0.0502	Enriched	BIOSYNTHESIS_OF_AMINO_ACIDS_-_HOMO_SAPIENS_(HUMAN)
ANUBIX	0.0501	Enriched	BIOSYNTHESIS_OF_UNSATURATED_FATTY_ACIDS_-_HOMO_SAPIENS_(HUMAN)
ANUBIX	0.0346	Enriched	BIOTIN_METABOLISM_-_HOMO_SAPIENS_(HUMAN)
ANUBIX	0.0539	Enriched	BLADDER_CANCER_-_HOMO_SAPIENS_(HUMAN)
ANUBIX	0.0474	Enriched	BUTANOATE_METABOLISM_-_HOMO_SAPIENS_(HUMAN)
ANUBIX	0.0522	Enriched	BUTIROSIN_AND_NEOMYCIN_BIOSYNTHESIS_-_HOMO_SAPIENS_(HUMAN)
ANUBIX	0.0315	Enriched	CAFFEINE_METABOLISM_-_HOMO_SAPIENS_(HUMAN)
ANUBIX	0.0518	Enriched	CALCIUM_SIGNALING_PATHWAY_-_HOMO_SAPIENS_(HUMAN)
ANUBIX	0.0548	Enriched	CAMP_SIGNALING_PATHWAY_-_HOMO_SAPIENS_(HUMAN)
ANUBIX	0.056	Enriched	CARBOHYDRATE_DIGESTION_AND_ABSORPTION_-_HOMO_SAPIENS_(HUMAN)
ANUBIX	0.0491	Enriched	CARBON_METABOLISM_-_HOMO_SAPIENS_(HUMAN)
ANUBIX	0.0474	Enriched	CARDIAC_MUSCLE_CONTRACTION_-_HOMO_SAPIENS_(HUMAN)
ANUBIX	0.048	Enriched	CELL_ADHESION_MOLECULES_(CAMS)_-_HOMO_SAPIENS_(HUMAN)
ANUBIX	0.0458	Enriched	CELL_CYCLE_-_HOMO_SAPIENS_(HUMAN)
ANUBIX	0.0572	Enriched	CGMP-PKG_SIGNALING_PATHWAY_-_HOMO_SAPIENS_(HUMAN)
ANUBIX	0.0528	Enriched	CHAGAS_DISEASE_(AMERICAN_TRYPANOSOMIASIS)_-_HOMO_SAPIENS_(HUMAN)
ANUBIX	0.0534	Enriched	CHEMICAL_CARCINOGENESIS_-_HOMO_SAPIENS_(HUMAN)
ANUBIX	0.0554	Enriched	CHEMOKINE_SIGNALING_PATHWAY_-_HOMO_SAPIENS_(HUMAN)
ANUBIX	0.0561	Enriched	CHOLINERGIC_SYNAPSE_-_HOMO_SAPIENS_(HUMAN)
ANUBIX	0.0547	Enriched	CHRONIC_MYELOID_LEUKEMIA_-_HOMO_SAPIENS_(HUMAN)
ANUBIX	0.0541	Enriched	CIRCADIAN_ENTRAINMENT_-_HOMO_SAPIENS_(HUMAN)
ANUBIX	0.0535	Enriched	CIRCADIAN_RHYTHM_-_HOMO_SAPIENS_(HUMAN)
ANUBIX	0.0473	Enriched	CITRATE_CYCLE_(TCA_CYCLE)_-_HOMO_SAPIENS_(HUMAN)
ANUBIX	0.0531	Enriched	COCAINE_ADDICTION_-_HOMO_SAPIENS_(HUMAN)
ANUBIX	0.0508	Enriched	COLLECTING_DUCT_ACID_SECRETION_-_HOMO_SAPIENS_(HUMAN)
ANUBIX	0.0517	Enriched	COLORECTAL_CANCER_-_HOMO_SAPIENS_(HUMAN)
ANUBIX	0.0479	Enriched	COMPLEMENT_AND_COAGULATION_CASCADES_-_HOMO_SAPIENS_(HUMAN)
ANUBIX	0.0526	Enriched	CYANOAMINO_ACID_METABOLISM_-_HOMO_SAPIENS_(HUMAN)
ANUBIX	0.0537	Enriched	CYSTEINE_AND_METHIONINE_METABOLISM_-_HOMO_SAPIENS_(HUMAN)
ANUBIX	0.0624	Enriched	CYTOKINE-CYTOKINE_RECEPTOR_INTERACTION_-_HOMO_SAPIENS_(HUMAN)
ANUBIX	0.0439	Enriched	CYTOSOLIC_DNA-SENSING_PATHWAY_-_HOMO_SAPIENS_(HUMAN)
ANUBIX	0.016	Enriched	D-ARGININE_AND_D-ORNITHINE_METABOLISM_-_HOMO_SAPIENS_(HUMAN)
ANUBIX	0.0687	Enriched	DEGRADATION_OF_AROMATIC_COMPOUNDS_-_HOMO_SAPIENS_(HUMAN)
ANUBIX	0.0469	Enriched	D-GLUTAMINE_AND_D-GLUTAMATE_METABOLISM_-_HOMO_SAPIENS_(HUMAN)
ANUBIX	0.0623	Enriched	DILATED_CARDIOMYOPATHY_-_HOMO_SAPIENS_(HUMAN)
ANUBIX	0.0441	Enriched	DNA_REPLICATION_-_HOMO_SAPIENS_(HUMAN)
ANUBIX	0.0514	Enriched	DOPAMINERGIC_SYNAPSE_-_HOMO_SAPIENS_(HUMAN)
ANUBIX	0.0507	Enriched	DORSO-VENTRAL_AXIS_FORMATION_-_HOMO_SAPIENS_(HUMAN)
ANUBIX	0.0446	Enriched	DRUG_METABOLISM_-_CYTOCHROME_P450_-_HOMO_SAPIENS_(HUMAN)
ANUBIX	0.0539	Enriched	DRUG_METABOLISM_-_OTHER_ENZYMES_-_HOMO_SAPIENS_(HUMAN)
ANUBIX	0.0568	Enriched	ECM-RECEPTOR_INTERACTION_-_HOMO_SAPIENS_(HUMAN)
ANUBIX	0.0559	Enriched	ENDOCRINE_AND_OTHER_FACTOR-REGULATED_CALCIUM_REABSORPTION_-_HOMO_SAPIENS_(HUMAN)
ANUBIX	0.0554	Enriched	ENDOCYTOSIS_-_HOMO_SAPIENS_(HUMAN)
ANUBIX	0.059	Enriched	ENDOMETRIAL_CANCER_-_HOMO_SAPIENS_(HUMAN)
ANUBIX	0.0556	Enriched	EPITHELIAL_CELL_SIGNALING_IN_HELICOBACTER_PYLORI_INFECTION_-_HOMO_SAPIENS_(HUMAN)
ANUBIX	0.0468	Enriched	EPSTEIN-BARR_VIRUS_INFECTION_-_HOMO_SAPIENS_(HUMAN)
ANUBIX	0.0581	Enriched	ERBB_SIGNALING_PATHWAY_-_HOMO_SAPIENS_(HUMAN)
ANUBIX	0.0556	Enriched	ESTROGEN_SIGNALING_PATHWAY_-_HOMO_SAPIENS_(HUMAN)
ANUBIX	0.0504	Enriched	ETHER_LIPID_METABOLISM_-_HOMO_SAPIENS_(HUMAN)
ANUBIX	0.0464	Enriched	FANCONI_ANEMIA_PATHWAY_-_HOMO_SAPIENS_(HUMAN)
ANUBIX	0.0564	Enriched	FAT_DIGESTION_AND_ABSORPTION_-_HOMO_SAPIENS_(HUMAN)
ANUBIX	0.0405	Enriched	FATTY_ACID_BIOSYNTHESIS_-_HOMO_SAPIENS_(HUMAN)
ANUBIX	0.0483	Enriched	FATTY_ACID_DEGRADATION_-_HOMO_SAPIENS_(HUMAN)
ANUBIX	0.0445	Enriched	FATTY_ACID_ELONGATION_-_HOMO_SAPIENS_(HUMAN)
ANUBIX	0.044	Enriched	FATTY_ACID_METABOLISM_-_HOMO_SAPIENS_(HUMAN)
ANUBIX	0.0591	Enriched	FC_EPSILON_RI_SIGNALING_PATHWAY_-_HOMO_SAPIENS_(HUMAN)
ANUBIX	0.0584	Enriched	FC_GAMMA_R-MEDIATED_PHAGOCYTOSIS_-_HOMO_SAPIENS_(HUMAN)
ANUBIX	0.0558	Enriched	FOCAL_ADHESION_-_HOMO_SAPIENS_(HUMAN)
ANUBIX	0.0386	Enriched	FOLATE_BIOSYNTHESIS_-_HOMO_SAPIENS_(HUMAN)
ANUBIX	0.0547	Enriched	FOXO_SIGNALING_PATHWAY_-_HOMO_SAPIENS_(HUMAN)
ANUBIX	0.0505	Enriched	FRUCTOSE_AND_MANNOSE_METABOLISM_-_HOMO_SAPIENS_(HUMAN)
ANUBIX	0.0533	Enriched	GABAERGIC_SYNAPSE_-_HOMO_SAPIENS_(HUMAN)
ANUBIX	0.0508	Enriched	GALACTOSE_METABOLISM_-_HOMO_SAPIENS_(HUMAN)
ANUBIX	0.0575	Enriched	GAP_JUNCTION_-_HOMO_SAPIENS_(HUMAN)
ANUBIX	0.062	Enriched	GASTRIC_ACID_SECRETION_-_HOMO_SAPIENS_(HUMAN)
ANUBIX	0.0549	Enriched	GLIOMA_-_HOMO_SAPIENS_(HUMAN)
ANUBIX	0.0539	Enriched	GLUTAMATERGIC_SYNAPSE_-_HOMO_SAPIENS_(HUMAN)
ANUBIX	0.0477	Enriched	GLUTATHIONE_METABOLISM_-_HOMO_SAPIENS_(HUMAN)
ANUBIX	0.0517	Enriched	GLYCEROLIPID_METABOLISM_-_HOMO_SAPIENS_(HUMAN)
ANUBIX	0.0522	Enriched	GLYCEROPHOSPHOLIPID_METABOLISM_-_HOMO_SAPIENS_(HUMAN)
ANUBIX	0.0574	Enriched	GLYCINE,_SERINE_AND_THREONINE_METABOLISM_-_HOMO_SAPIENS_(HUMAN)
ANUBIX	0.0531	Enriched	GLYCOLYSIS_/_GLUCONEOGENESIS_-_HOMO_SAPIENS_(HUMAN)
ANUBIX	0.0442	Enriched	GLYCOSAMINOGLYCAN_BIOSYNTHESIS_-_CHONDROITIN_SULFATE_/_DERMATAN_SULFATE_-_HOMO_SAPIENS_(HUMAN)
ANUBIX	0.064	Enriched	GLYCOSAMINOGLYCAN_BIOSYNTHESIS_-_HEPARAN_SULFATE_/_HEPARIN_-_HOMO_SAPIENS_(HUMAN)
ANUBIX	0.0246	Enriched	GLYCOSAMINOGLYCAN_BIOSYNTHESIS_-_KERATAN_SULFATE_-_HOMO_SAPIENS_(HUMAN)
ANUBIX	0.0531	Enriched	GLYCOSAMINOGLYCAN_DEGRADATION_-_HOMO_SAPIENS_(HUMAN)
ANUBIX	0.0399	Enriched	GLYCOSPHINGOLIPID_BIOSYNTHESIS_-_GANGLIO_SERIES_-_HOMO_SAPIENS_(HUMAN)
ANUBIX	0.0306	Enriched	GLYCOSPHINGOLIPID_BIOSYNTHESIS_-_GLOBO_SERIES_-_HOMO_SAPIENS_(HUMAN)
ANUBIX	0.0504	Enriched	GLYCOSPHINGOLIPID_BIOSYNTHESIS_-_LACTO_AND_NEOLACTO_SERIES_-_HOMO_SAPIENS_(HUMAN)
ANUBIX	0.0495	Enriched	GLYCOSYLPHOSPHATIDYLINOSITOL(GPI)-ANCHOR_BIOSYNTHESIS_-_HOMO_SAPIENS_(HUMAN)
ANUBIX	0.0482	Enriched	GLYOXYLATE_AND_DICARBOXYLATE_METABOLISM_-_HOMO_SAPIENS_(HUMAN)
ANUBIX	0.0561	Enriched	GNRH_SIGNALING_PATHWAY_-_HOMO_SAPIENS_(HUMAN)
ANUBIX	0.0271	Enriched	GRAFT-VERSUS-HOST_DISEASE_-_HOMO_SAPIENS_(HUMAN)
ANUBIX	0.0588	Enriched	HEDGEHOG_SIGNALING_PATHWAY_-_HOMO_SAPIENS_(HUMAN)
ANUBIX	0.0484	Enriched	HEMATOPOIETIC_CELL_LINEAGE_-_HOMO_SAPIENS_(HUMAN)
ANUBIX	0.0533	Enriched	HEPATITIS_B_-_HOMO_SAPIENS_(HUMAN)
ANUBIX	0.0545	Enriched	HEPATITIS_C_-_HOMO_SAPIENS_(HUMAN)
ANUBIX	0.0473	Enriched	HERPES_SIMPLEX_INFECTION_-_HOMO_SAPIENS_(HUMAN)
ANUBIX	0.0564	Enriched	HIF-1_SIGNALING_PATHWAY_-_HOMO_SAPIENS_(HUMAN)
ANUBIX	0.0508	Enriched	HIPPO_SIGNALING_PATHWAY_-_HOMO_SAPIENS_(HUMAN)
ANUBIX	0.0577	Enriched	HISTIDINE_METABOLISM_-_HOMO_SAPIENS_(HUMAN)
ANUBIX	0.0435	Enriched	HOMOLOGOUS_RECOMBINATION_-_HOMO_SAPIENS_(HUMAN)
ANUBIX	0.05	Enriched	HTLV-I_INFECTION_-_HOMO_SAPIENS_(HUMAN)
ANUBIX	0.049	Enriched	HUNTINGTON'S_DISEASE_-_HOMO_SAPIENS_(HUMAN)
ANUBIX	0.0565	Enriched	HYPERTROPHIC_CARDIOMYOPATHY_(HCM)_-_HOMO_SAPIENS_(HUMAN)
ANUBIX	0.0492	Enriched	INFLAMMATORY_BOWEL_DISEASE_(IBD)_-_HOMO_SAPIENS_(HUMAN)
ANUBIX	0.0532	Enriched	INFLAMMATORY_MEDIATOR_REGULATION_OF_TRP_CHANNELS_-_HOMO_SAPIENS_(HUMAN)
ANUBIX	0.0501	Enriched	INFLUENZA_A_-_HOMO_SAPIENS_(HUMAN)
ANUBIX	0.0486	Enriched	INOSITOL_PHOSPHATE_METABOLISM_-_HOMO_SAPIENS_(HUMAN)
ANUBIX	0.0583	Enriched	INSULIN_SECRETION_-_HOMO_SAPIENS_(HUMAN)
ANUBIX	0.0543	Enriched	INSULIN_SIGNALING_PATHWAY_-_HOMO_SAPIENS_(HUMAN)
ANUBIX	0.0356	Enriched	INTESTINAL_IMMUNE_NETWORK_FOR_IGA_PRODUCTION_-_HOMO_SAPIENS_(HUMAN)
ANUBIX	0.054	Enriched	JAK-STAT_SIGNALING_PATHWAY_-_HOMO_SAPIENS_(HUMAN)
ANUBIX	0.0528	Enriched	LEGIONELLOSIS_-_HOMO_SAPIENS_(HUMAN)
ANUBIX	0.0572	Enriched	LEISHMANIASIS_-_HOMO_SAPIENS_(HUMAN)
ANUBIX	0.0619	Enriched	LEUKOCYTE_TRANSENDOTHELIAL_MIGRATION_-_HOMO_SAPIENS_(HUMAN)
ANUBIX	0.0644	Enriched	LINOLEIC_ACID_METABOLISM_-_HOMO_SAPIENS_(HUMAN)
ANUBIX	0.0421	Enriched	LIPOIC_ACID_METABOLISM_-_HOMO_SAPIENS_(HUMAN)
ANUBIX	0.0535	Enriched	LONG-TERM_DEPRESSION_-_HOMO_SAPIENS_(HUMAN)
ANUBIX	0.0558	Enriched	LONG-TERM_POTENTIATION_-_HOMO_SAPIENS_(HUMAN)
ANUBIX	0.018	Enriched	LYSINE_BIOSYNTHESIS_-_HOMO_SAPIENS_(HUMAN)
ANUBIX	0.0504	Enriched	LYSINE_DEGRADATION_-_HOMO_SAPIENS_(HUMAN)
ANUBIX	0.057	Enriched	LYSOSOME_-_HOMO_SAPIENS_(HUMAN)
ANUBIX	0.0446	Enriched	MALARIA_-_HOMO_SAPIENS_(HUMAN)
ANUBIX	0.0581	Enriched	MAPK_SIGNALING_PATHWAY_-_HOMO_SAPIENS_(HUMAN)
ANUBIX	0.038	Enriched	MATURITY_ONSET_DIABETES_OF_THE_YOUNG_-_HOMO_SAPIENS_(HUMAN)
ANUBIX	0.0562	Enriched	MEASLES_-_HOMO_SAPIENS_(HUMAN)
ANUBIX	0.0562	Enriched	MELANOGENESIS_-_HOMO_SAPIENS_(HUMAN)
ANUBIX	0.052	Enriched	MELANOMA_-_HOMO_SAPIENS_(HUMAN)
ANUBIX	0.0431	Enriched	METABOLISM_OF_XENOBIOTICS_BY_CYTOCHROME_P450_-_HOMO_SAPIENS_(HUMAN)
ANUBIX	0.0562	Enriched	MICRORNAS_IN_CANCER_-_HOMO_SAPIENS_(HUMAN)
ANUBIX	0.0534	Enriched	MINERAL_ABSORPTION_-_HOMO_SAPIENS_(HUMAN)
ANUBIX	0.045	Enriched	MISMATCH_REPAIR_-_HOMO_SAPIENS_(HUMAN)
ANUBIX	0.0513	Enriched	MORPHINE_ADDICTION_-_HOMO_SAPIENS_(HUMAN)
ANUBIX	0.0463	Enriched	MRNA_SURVEILLANCE_PATHWAY_-_HOMO_SAPIENS_(HUMAN)
ANUBIX	0.0544	Enriched	MTOR_SIGNALING_PATHWAY_-_HOMO_SAPIENS_(HUMAN)
ANUBIX	0.0667	Enriched	MUCIN_TYPE_O-GLYCAN_BIOSYNTHESIS_-_HOMO_SAPIENS_(HUMAN)
ANUBIX	0.0543	Enriched	NATURAL_KILLER_CELL_MEDIATED_CYTOTOXICITY_-_HOMO_SAPIENS_(HUMAN)
ANUBIX	0.0537	Enriched	NEUROACTIVE_LIGAND-RECEPTOR_INTERACTION_-_HOMO_SAPIENS_(HUMAN)
ANUBIX	0.0564	Enriched	NEUROTROPHIN_SIGNALING_PATHWAY_-_HOMO_SAPIENS_(HUMAN)
ANUBIX	0.0616	Enriched	NF-KAPPA_B_SIGNALING_PATHWAY_-_HOMO_SAPIENS_(HUMAN)
ANUBIX	0.0485	Enriched	N-GLYCAN_BIOSYNTHESIS_-_HOMO_SAPIENS_(HUMAN)
ANUBIX	0.0447	Enriched	NICOTINATE_AND_NICOTINAMIDE_METABOLISM_-_HOMO_SAPIENS_(HUMAN)
ANUBIX	0.0447	Enriched	NICOTINE_ADDICTION_-_HOMO_SAPIENS_(HUMAN)
ANUBIX	0.0418	Enriched	NITROGEN_METABOLISM_-_HOMO_SAPIENS_(HUMAN)
ANUBIX	0.061	Enriched	NOD-LIKE_RECEPTOR_SIGNALING_PATHWAY_-_HOMO_SAPIENS_(HUMAN)
ANUBIX	0.0499	Enriched	NON-ALCOHOLIC_FATTY_LIVER_DISEASE_(NAFLD)_-_HOMO_SAPIENS_(HUMAN)
ANUBIX	0.0469	Enriched	NON-HOMOLOGOUS_END-JOINING_-_HOMO_SAPIENS_(HUMAN)
ANUBIX	0.0511	Enriched	NON-SMALL_CELL_LUNG_CANCER_-_HOMO_SAPIENS_(HUMAN)
ANUBIX	0.0449	Enriched	NOTCH_SIGNALING_PATHWAY_-_HOMO_SAPIENS_(HUMAN)
ANUBIX	0.0433	Enriched	NUCLEOTIDE_EXCISION_REPAIR_-_HOMO_SAPIENS_(HUMAN)
ANUBIX	0.0271	Enriched	OLFACTORY_TRANSDUCTION_-_HOMO_SAPIENS_(HUMAN)
ANUBIX	0.0514	Enriched	ONE_CARBON_POOL_BY_FOLATE_-_HOMO_SAPIENS_(HUMAN)
ANUBIX	0.0522	Enriched	OOCYTE_MEIOSIS_-_HOMO_SAPIENS_(HUMAN)
ANUBIX	0.0566	Enriched	OSTEOCLAST_DIFFERENTIATION_-_HOMO_SAPIENS_(HUMAN)
ANUBIX	0.0536	Enriched	OTHER_GLYCAN_DEGRADATION_-_HOMO_SAPIENS_(HUMAN)
ANUBIX	0.0693	Enriched	OTHER_TYPES_OF_O-GLYCAN_BIOSYNTHESIS_-_HOMO_SAPIENS_(HUMAN)
ANUBIX	0.0604	Enriched	OVARIAN_STEROIDOGENESIS_-_HOMO_SAPIENS_(HUMAN)
ANUBIX	0.0504	Enriched	OXIDATIVE_PHOSPHORYLATION_-_HOMO_SAPIENS_(HUMAN)
ANUBIX	0.0557	Enriched	OXYTOCIN_SIGNALING_PATHWAY_-_HOMO_SAPIENS_(HUMAN)
ANUBIX	0.0502	Enriched	P53_SIGNALING_PATHWAY_-_HOMO_SAPIENS_(HUMAN)
ANUBIX	0.0525	Enriched	PANCREATIC_CANCER_-_HOMO_SAPIENS_(HUMAN)
ANUBIX	0.0571	Enriched	PANCREATIC_SECRETION_-_HOMO_SAPIENS_(HUMAN)
ANUBIX	0.0502	Enriched	PANTOTHENATE_AND_COA_BIOSYNTHESIS_-_HOMO_SAPIENS_(HUMAN)
ANUBIX	0.0486	Enriched	PARKINSON'S_DISEASE_-_HOMO_SAPIENS_(HUMAN)
ANUBIX	0.0583	Enriched	PATHOGENIC_ESCHERICHIA_COLI_INFECTION_-_HOMO_SAPIENS_(HUMAN)
ANUBIX	0.0552	Enriched	PATHWAYS_IN_CANCER_-_HOMO_SAPIENS_(HUMAN)
ANUBIX	0.0471	Enriched	PENTOSE_AND_GLUCURONATE_INTERCONVERSIONS_-_HOMO_SAPIENS_(HUMAN)
ANUBIX	0.0498	Enriched	PENTOSE_PHOSPHATE_PATHWAY_-_HOMO_SAPIENS_(HUMAN)
ANUBIX	0.0524	Enriched	PEROXISOME_-_HOMO_SAPIENS_(HUMAN)
ANUBIX	0.0599	Enriched	PERTUSSIS_-_HOMO_SAPIENS_(HUMAN)
ANUBIX	0.0543	Enriched	PHAGOSOME_-_HOMO_SAPIENS_(HUMAN)
ANUBIX	0.0503	Enriched	PHENYLALANINE_METABOLISM_-_HOMO_SAPIENS_(HUMAN)
ANUBIX	0.0578	Enriched	PHENYLALANINE,_TYROSINE_AND_TRYPTOPHAN_BIOSYNTHESIS_-_HOMO_SAPIENS_(HUMAN)
ANUBIX	0.0537	Enriched	PHOSPHATIDYLINOSITOL_SIGNALING_SYSTEM_-_HOMO_SAPIENS_(HUMAN)
ANUBIX	0.0541	Enriched	PHOTOTRANSDUCTION_-_HOMO_SAPIENS_(HUMAN)
ANUBIX	0.0535	Enriched	PI3K-AKT_SIGNALING_PATHWAY_-_HOMO_SAPIENS_(HUMAN)
ANUBIX	0.0545	Enriched	PLATELET_ACTIVATION_-_HOMO_SAPIENS_(HUMAN)
ANUBIX	0.05	Enriched	PORPHYRIN_AND_CHLOROPHYLL_METABOLISM_-_HOMO_SAPIENS_(HUMAN)
ANUBIX	0.0512	Enriched	PPAR_SIGNALING_PATHWAY_-_HOMO_SAPIENS_(HUMAN)
ANUBIX	0.0411	Enriched	PRIMARY_BILE_ACID_BIOSYNTHESIS_-_HOMO_SAPIENS_(HUMAN)
ANUBIX	0.0471	Enriched	PRIMARY_IMMUNODEFICIENCY_-_HOMO_SAPIENS_(HUMAN)
ANUBIX	0.0551	Enriched	PRION_DISEASES_-_HOMO_SAPIENS_(HUMAN)
ANUBIX	0.0513	Enriched	PROGESTERONE-MEDIATED_OOCYTE_MATURATION_-_HOMO_SAPIENS_(HUMAN)
ANUBIX	0.0566	Enriched	PROLACTIN_SIGNALING_PATHWAY_-_HOMO_SAPIENS_(HUMAN)
ANUBIX	0.0503	Enriched	PROPANOATE_METABOLISM_-_HOMO_SAPIENS_(HUMAN)
ANUBIX	0.0541	Enriched	PROSTATE_CANCER_-_HOMO_SAPIENS_(HUMAN)
ANUBIX	0.0447	Enriched	PROTEASOME_-_HOMO_SAPIENS_(HUMAN)
ANUBIX	0.0474	Enriched	PROTEIN_DIGESTION_AND_ABSORPTION_-_HOMO_SAPIENS_(HUMAN)
ANUBIX	0.0479	Enriched	PROTEIN_EXPORT_-_HOMO_SAPIENS_(HUMAN)
ANUBIX	0.0495	Enriched	PROTEIN_PROCESSING_IN_ENDOPLASMIC_RETICULUM_-_HOMO_SAPIENS_(HUMAN)
ANUBIX	0.057	Enriched	PROTEOGLYCANS_IN_CANCER_-_HOMO_SAPIENS_(HUMAN)
ANUBIX	0.0498	Enriched	PROXIMAL_TUBULE_BICARBONATE_RECLAMATION_-_HOMO_SAPIENS_(HUMAN)
ANUBIX	0.0473	Enriched	PURINE_METABOLISM_-_HOMO_SAPIENS_(HUMAN)
ANUBIX	0.0444	Enriched	PYRIMIDINE_METABOLISM_-_HOMO_SAPIENS_(HUMAN)
ANUBIX	0.0472	Enriched	PYRUVATE_METABOLISM_-_HOMO_SAPIENS_(HUMAN)
ANUBIX	0.0588	Enriched	RAP1_SIGNALING_PATHWAY_-_HOMO_SAPIENS_(HUMAN)
ANUBIX	0.0523	Enriched	RAS_SIGNALING_PATHWAY_-_HOMO_SAPIENS_(HUMAN)
ANUBIX	0.0597	Enriched	REGULATION_OF_ACTIN_CYTOSKELETON_-_HOMO_SAPIENS_(HUMAN)
ANUBIX	0.0568	Enriched	REGULATION_OF_AUTOPHAGY_-_HOMO_SAPIENS_(HUMAN)
ANUBIX	0.0543	Enriched	RENAL_CELL_CARCINOMA_-_HOMO_SAPIENS_(HUMAN)
ANUBIX	0.0463	Enriched	RENIN-ANGIOTENSIN_SYSTEM_-_HOMO_SAPIENS_(HUMAN)
ANUBIX	0.052	Enriched	RETINOL_METABOLISM_-_HOMO_SAPIENS_(HUMAN)
ANUBIX	0.0511	Enriched	RETROGRADE_ENDOCANNABINOID_SIGNALING_-_HOMO_SAPIENS_(HUMAN)
ANUBIX	0.0508	Enriched	RHEUMATOID_ARTHRITIS_-_HOMO_SAPIENS_(HUMAN)
ANUBIX	0.042	Enriched	RIBOFLAVIN_METABOLISM_-_HOMO_SAPIENS_(HUMAN)
ANUBIX	0.0454	Enriched	RIBOSOME_BIOGENESIS_IN_EUKARYOTES_-_HOMO_SAPIENS_(HUMAN)
ANUBIX	0.0494	Enriched	RIBOSOME_-_HOMO_SAPIENS_(HUMAN)
ANUBIX	0.0566	Enriched	RIG-I-LIKE_RECEPTOR_SIGNALING_PATHWAY_-_HOMO_SAPIENS_(HUMAN)
ANUBIX	0.0503	Enriched	RNA_DEGRADATION_-_HOMO_SAPIENS_(HUMAN)
ANUBIX	0.0433	Enriched	RNA_POLYMERASE_-_HOMO_SAPIENS_(HUMAN)
ANUBIX	0.0482	Enriched	RNA_TRANSPORT_-_HOMO_SAPIENS_(HUMAN)
ANUBIX	0.0564	Enriched	SALIVARY_SECRETION_-_HOMO_SAPIENS_(HUMAN)
ANUBIX	0.0578	Enriched	SALMONELLA_INFECTION_-_HOMO_SAPIENS_(HUMAN)
ANUBIX	0.0536	Enriched	SELENOCOMPOUND_METABOLISM_-_HOMO_SAPIENS_(HUMAN)
ANUBIX	0.0522	Enriched	SEROTONERGIC_SYNAPSE_-_HOMO_SAPIENS_(HUMAN)
ANUBIX	0.0582	Enriched	SHIGELLOSIS_-_HOMO_SAPIENS_(HUMAN)
ANUBIX	0.0534	Enriched	SIGNALING_PATHWAYS_REGULATING_PLURIPOTENCY_OF_STEM_CELLS_-_HOMO_SAPIENS_(HUMAN)
ANUBIX	0.0574	Enriched	SMALL_CELL_LUNG_CANCER_-_HOMO_SAPIENS_(HUMAN)
ANUBIX	0.0526	Enriched	SNARE_INTERACTIONS_IN_VESICULAR_TRANSPORT_-_HOMO_SAPIENS_(HUMAN)
ANUBIX	0.0516	Enriched	SPHINGOLIPID_METABOLISM_-_HOMO_SAPIENS_(HUMAN)
ANUBIX	0.042	Enriched	SPLICEOSOME_-_HOMO_SAPIENS_(HUMAN)
ANUBIX	0.0403	Enriched	STAPHYLOCOCCUS_AUREUS_INFECTION_-_HOMO_SAPIENS_(HUMAN)
ANUBIX	0.0546	Enriched	STARCH_AND_SUCROSE_METABOLISM_-_HOMO_SAPIENS_(HUMAN)
ANUBIX	0.0473	Enriched	STEROID_BIOSYNTHESIS_-_HOMO_SAPIENS_(HUMAN)
ANUBIX	0.0507	Enriched	STEROID_HORMONE_BIOSYNTHESIS_-_HOMO_SAPIENS_(HUMAN)
ANUBIX	0.0426	Enriched	SULFUR_METABOLISM_-_HOMO_SAPIENS_(HUMAN)
ANUBIX	0.0598	Enriched	SULFUR_RELAY_SYSTEM_-_HOMO_SAPIENS_(HUMAN)
ANUBIX	0.055	Enriched	SYNAPTIC_VESICLE_CYCLE_-_HOMO_SAPIENS_(HUMAN)
ANUBIX	0.045	Enriched	SYNTHESIS_AND_DEGRADATION_OF_KETONE_BODIES_-_HOMO_SAPIENS_(HUMAN)
ANUBIX	0.0479	Enriched	SYSTEMIC_LUPUS_ERYTHEMATOSUS_-_HOMO_SAPIENS_(HUMAN)
ANUBIX	0.0612	Enriched	TASTE_TRANSDUCTION_-_HOMO_SAPIENS_(HUMAN)
ANUBIX	0.0318	Enriched	TAURINE_AND_HYPOTAURINE_METABOLISM_-_HOMO_SAPIENS_(HUMAN)
ANUBIX	0.0535	Enriched	T_CELL_RECEPTOR_SIGNALING_PATHWAY_-_HOMO_SAPIENS_(HUMAN)
ANUBIX	0.0552	Enriched	TERPENOID_BACKBONE_BIOSYNTHESIS_-_HOMO_SAPIENS_(HUMAN)
ANUBIX	0.0458	Enriched	TGF-BETA_SIGNALING_PATHWAY_-_HOMO_SAPIENS_(HUMAN)
ANUBIX	0.0209	Enriched	THIAMINE_METABOLISM_-_HOMO_SAPIENS_(HUMAN)
ANUBIX	0.0497	Enriched	THYROID_CANCER_-_HOMO_SAPIENS_(HUMAN)
ANUBIX	0.0511	Enriched	THYROID_HORMONE_SIGNALING_PATHWAY_-_HOMO_SAPIENS_(HUMAN)
ANUBIX	0.0564	Enriched	THYROID_HORMONE_SYNTHESIS_-_HOMO_SAPIENS_(HUMAN)
ANUBIX	0.0576	Enriched	TIGHT_JUNCTION_-_HOMO_SAPIENS_(HUMAN)
ANUBIX	0.0568	Enriched	TNF_SIGNALING_PATHWAY_-_HOMO_SAPIENS_(HUMAN)
ANUBIX	0.057	Enriched	TOLL-LIKE_RECEPTOR_SIGNALING_PATHWAY_-_HOMO_SAPIENS_(HUMAN)
ANUBIX	0.0553	Enriched	TOXOPLASMOSIS_-_HOMO_SAPIENS_(HUMAN)
ANUBIX	0.0526	Enriched	TRANSCRIPTIONAL_MISREGULATION_IN_CANCER_-_HOMO_SAPIENS_(HUMAN)
ANUBIX	0.0502	Enriched	TRYPTOPHAN_METABOLISM_-_HOMO_SAPIENS_(HUMAN)
ANUBIX	0.0575	Enriched	TUBERCULOSIS_-_HOMO_SAPIENS_(HUMAN)
ANUBIX	0.0487	Enriched	TYPE_I_DIABETES_MELLITUS_-_HOMO_SAPIENS_(HUMAN)
ANUBIX	0.0507	Enriched	TYPE_II_DIABETES_MELLITUS_-_HOMO_SAPIENS_(HUMAN)
ANUBIX	0.0438	Enriched	TYROSINE_METABOLISM_-_HOMO_SAPIENS_(HUMAN)
ANUBIX	0.044	Enriched	UBIQUINONE_AND_OTHER_TERPENOID-QUINONE_BIOSYNTHESIS_-_HOMO_SAPIENS_(HUMAN)
ANUBIX	0.0499	Enriched	UBIQUITIN_MEDIATED_PROTEOLYSIS_-_HOMO_SAPIENS_(HUMAN)
ANUBIX	0.0354	Enriched	VALINE,_LEUCINE_AND_ISOLEUCINE_BIOSYNTHESIS_-_HOMO_SAPIENS_(HUMAN)
ANUBIX	0.0506	Enriched	VALINE,_LEUCINE_AND_ISOLEUCINE_DEGRADATION_-_HOMO_SAPIENS_(HUMAN)
ANUBIX	0.0577	Enriched	VASCULAR_SMOOTH_MUSCLE_CONTRACTION_-_HOMO_SAPIENS_(HUMAN)
ANUBIX	0.0543	Enriched	VASOPRESSIN-REGULATED_WATER_REABSORPTION_-_HOMO_SAPIENS_(HUMAN)
ANUBIX	0.0552	Enriched	VEGF_SIGNALING_PATHWAY_-_HOMO_SAPIENS_(HUMAN)
ANUBIX	0.0528	Enriched	VIBRIO_CHOLERAE_INFECTION_-_HOMO_SAPIENS_(HUMAN)
ANUBIX	0.0496	Enriched	VIRAL_CARCINOGENESIS_-_HOMO_SAPIENS_(HUMAN)
ANUBIX	0.0502	Enriched	VIRAL_MYOCARDITIS_-_HOMO_SAPIENS_(HUMAN)
ANUBIX	0.0705	Enriched	VITAMIN_B6_METABOLISM_-_HOMO_SAPIENS_(HUMAN)
ANUBIX	0.0622	Enriched	VITAMIN_DIGESTION_AND_ABSORPTION_-_HOMO_SAPIENS_(HUMAN)
ANUBIX	0.0506	Enriched	WNT_SIGNALING_PATHWAY_-_HOMO_SAPIENS_(HUMAN)
BINOX	0.1515	Enriched	2-OXOCARBOXYLIC_ACID_METABOLISM_-_HOMO_SAPIENS_(HUMAN)
BINOX	0.0975	Enriched	ABC_TRANSPORTERS_-_HOMO_SAPIENS_(HUMAN)
BINOX	0.1376	Enriched	ACUTE_MYELOID_LEUKEMIA_-_HOMO_SAPIENS_(HUMAN)
BINOX	0.1508	Enriched	ADHERENS_JUNCTION_-_HOMO_SAPIENS_(HUMAN)
BINOX	0.1383	Enriched	ADIPOCYTOKINE_SIGNALING_PATHWAY_-_HOMO_SAPIENS_(HUMAN)
BINOX	0.1544	Enriched	ADRENERGIC_SIGNALING_IN_CARDIOMYOCYTES_-_HOMO_SAPIENS_(HUMAN)
BINOX	0.0635	Enriched	AFRICAN_TRYPANOSOMIASIS_-_HOMO_SAPIENS_(HUMAN)
BINOX	0.0887	Enriched	ALANINE,_ASPARTATE_AND_GLUTAMATE_METABOLISM_-_HOMO_SAPIENS_(HUMAN)
BINOX	0.227	Enriched	ALCOHOLISM_-_HOMO_SAPIENS_(HUMAN)
BINOX	0.0957	Enriched	ALDOSTERONE-REGULATED_SODIUM_REABSORPTION_-_HOMO_SAPIENS_(HUMAN)
BINOX	0.2428	Enriched	ALLOGRAFT_REJECTION_-_HOMO_SAPIENS_(HUMAN)
BINOX	0.0515	Enriched	ALPHA-LINOLENIC_ACID_METABOLISM_-_HOMO_SAPIENS_(HUMAN)
BINOX	0.3369	Enriched	ALZHEIMER'S_DISEASE_-_HOMO_SAPIENS_(HUMAN)
BINOX	0.1196	Enriched	AMINOACYL-TRNA_BIOSYNTHESIS_-_HOMO_SAPIENS_(HUMAN)
BINOX	0.1336	Enriched	AMINO_SUGAR_AND_NUCLEOTIDE_SUGAR_METABOLISM_-_HOMO_SAPIENS_(HUMAN)
BINOX	0.1461	Enriched	AMOEBIASIS_-_HOMO_SAPIENS_(HUMAN)
BINOX	0.073	Enriched	AMPHETAMINE_ADDICTION_-_HOMO_SAPIENS_(HUMAN)
BINOX	0.1576	Enriched	AMPK_SIGNALING_PATHWAY_-_HOMO_SAPIENS_(HUMAN)
BINOX	0.0933	Enriched	AMYOTROPHIC_LATERAL_SCLEROSIS_(ALS)_-_HOMO_SAPIENS_(HUMAN)
BINOX	0.1809	Enriched	ANTIGEN_PROCESSING_AND_PRESENTATION_-_HOMO_SAPIENS_(HUMAN)
BINOX	0.1326	Enriched	APOPTOSIS_-_HOMO_SAPIENS_(HUMAN)
BINOX	0.0258	Enriched	ARACHIDONIC_ACID_METABOLISM_-_HOMO_SAPIENS_(HUMAN)
BINOX	0.1259	Enriched	ARGININE_AND_PROLINE_METABOLISM_-_HOMO_SAPIENS_(HUMAN)
BINOX	0.1117	Enriched	ARRHYTHMOGENIC_RIGHT_VENTRICULAR_CARDIOMYOPATHY_(ARVC)_-_HOMO_SAPIENS_(HUMAN)
BINOX	0.0806	Enriched	ASCORBATE_AND_ALDARATE_METABOLISM_-_HOMO_SAPIENS_(HUMAN)
BINOX	0.2073	Enriched	ASTHMA_-_HOMO_SAPIENS_(HUMAN)
BINOX	0.2432	Enriched	AUTOIMMUNE_THYROID_DISEASE_-_HOMO_SAPIENS_(HUMAN)
BINOX	0.1655	Enriched	AXON_GUIDANCE_-_HOMO_SAPIENS_(HUMAN)
BINOX	0.1794	Enriched	BACTERIAL_INVASION_OF_EPITHELIAL_CELLS_-_HOMO_SAPIENS_(HUMAN)
BINOX	0.09	Enriched	BASAL_CELL_CARCINOMA_-_HOMO_SAPIENS_(HUMAN)
BINOX	0.19	Enriched	BASAL_TRANSCRIPTION_FACTORS_-_HOMO_SAPIENS_(HUMAN)
BINOX	0.0921	Enriched	BASE_EXCISION_REPAIR_-_HOMO_SAPIENS_(HUMAN)
BINOX	0.1701	Enriched	B_CELL_RECEPTOR_SIGNALING_PATHWAY_-_HOMO_SAPIENS_(HUMAN)
BINOX	0.1215	Enriched	BETA-ALANINE_METABOLISM_-_HOMO_SAPIENS_(HUMAN)
BINOX	0.1007	Enriched	BILE_SECRETION_-_HOMO_SAPIENS_(HUMAN)
BINOX	0.2129	Enriched	BIOSYNTHESIS_OF_AMINO_ACIDS_-_HOMO_SAPIENS_(HUMAN)
BINOX	0.1036	Enriched	BIOSYNTHESIS_OF_UNSATURATED_FATTY_ACIDS_-_HOMO_SAPIENS_(HUMAN)
BINOX	0.0254	Enriched	BIOTIN_METABOLISM_-_HOMO_SAPIENS_(HUMAN)
BINOX	0.0939	Enriched	BLADDER_CANCER_-_HOMO_SAPIENS_(HUMAN)
BINOX	0.1297	Enriched	BUTANOATE_METABOLISM_-_HOMO_SAPIENS_(HUMAN)
BINOX	0.0881	Enriched	BUTIROSIN_AND_NEOMYCIN_BIOSYNTHESIS_-_HOMO_SAPIENS_(HUMAN)
BINOX	0.0358	Enriched	CAFFEINE_METABOLISM_-_HOMO_SAPIENS_(HUMAN)
BINOX	0.1259	Enriched	CALCIUM_SIGNALING_PATHWAY_-_HOMO_SAPIENS_(HUMAN)
BINOX	0.1704	Enriched	CAMP_SIGNALING_PATHWAY_-_HOMO_SAPIENS_(HUMAN)
BINOX	0.0894	Enriched	CARBOHYDRATE_DIGESTION_AND_ABSORPTION_-_HOMO_SAPIENS_(HUMAN)
BINOX	0.2666	Enriched	CARBON_METABOLISM_-_HOMO_SAPIENS_(HUMAN)
BINOX	0.245	Enriched	CARDIAC_MUSCLE_CONTRACTION_-_HOMO_SAPIENS_(HUMAN)
BINOX	0.2421	Enriched	CELL_ADHESION_MOLECULES_(CAMS)_-_HOMO_SAPIENS_(HUMAN)
BINOX	0.2385	Enriched	CELL_CYCLE_-_HOMO_SAPIENS_(HUMAN)
BINOX	0.138	Enriched	CGMP-PKG_SIGNALING_PATHWAY_-_HOMO_SAPIENS_(HUMAN)
BINOX	0.1503	Enriched	CHAGAS_DISEASE_(AMERICAN_TRYPANOSOMIASIS)_-_HOMO_SAPIENS_(HUMAN)
BINOX	0.0909	Enriched	CHEMICAL_CARCINOGENESIS_-_HOMO_SAPIENS_(HUMAN)
BINOX	0.213	Enriched	CHEMOKINE_SIGNALING_PATHWAY_-_HOMO_SAPIENS_(HUMAN)
BINOX	0.1579	Enriched	CHOLINERGIC_SYNAPSE_-_HOMO_SAPIENS_(HUMAN)
BINOX	0.1458	Enriched	CHRONIC_MYELOID_LEUKEMIA_-_HOMO_SAPIENS_(HUMAN)
BINOX	0.1472	Enriched	CIRCADIAN_ENTRAINMENT_-_HOMO_SAPIENS_(HUMAN)
BINOX	0.0699	Enriched	CIRCADIAN_RHYTHM_-_HOMO_SAPIENS_(HUMAN)
BINOX	0.2162	Enriched	CITRATE_CYCLE_(TCA_CYCLE)_-_HOMO_SAPIENS_(HUMAN)
BINOX	0.0999	Enriched	COCAINE_ADDICTION_-_HOMO_SAPIENS_(HUMAN)
BINOX	0.1709	Enriched	COLLECTING_DUCT_ACID_SECRETION_-_HOMO_SAPIENS_(HUMAN)
BINOX	0.1039	Enriched	COLORECTAL_CANCER_-_HOMO_SAPIENS_(HUMAN)
BINOX	0.1596	Enriched	COMPLEMENT_AND_COAGULATION_CASCADES_-_HOMO_SAPIENS_(HUMAN)
BINOX	0.0235	Enriched	CYANOAMINO_ACID_METABOLISM_-_HOMO_SAPIENS_(HUMAN)
BINOX	0.0806	Enriched	CYSTEINE_AND_METHIONINE_METABOLISM_-_HOMO_SAPIENS_(HUMAN)
BINOX	0.1592	Enriched	CYTOKINE-CYTOKINE_RECEPTOR_INTERACTION_-_HOMO_SAPIENS_(HUMAN)
BINOX	0.0788	Enriched	CYTOSOLIC_DNA-SENSING_PATHWAY_-_HOMO_SAPIENS_(HUMAN)
BINOX	0.0154	Enriched	D-ARGININE_AND_D-ORNITHINE_METABOLISM_-_HOMO_SAPIENS_(HUMAN)
BINOX	0.022	Enriched	DEGRADATION_OF_AROMATIC_COMPOUNDS_-_HOMO_SAPIENS_(HUMAN)
BINOX	0.055	Enriched	D-GLUTAMINE_AND_D-GLUTAMATE_METABOLISM_-_HOMO_SAPIENS_(HUMAN)
BINOX	0.1036	Enriched	DILATED_CARDIOMYOPATHY_-_HOMO_SAPIENS_(HUMAN)
BINOX	0.168	Enriched	DNA_REPLICATION_-_HOMO_SAPIENS_(HUMAN)
BINOX	0.1635	Enriched	DOPAMINERGIC_SYNAPSE_-_HOMO_SAPIENS_(HUMAN)
BINOX	0.072	Enriched	DORSO-VENTRAL_AXIS_FORMATION_-_HOMO_SAPIENS_(HUMAN)
BINOX	0.1435	Enriched	DRUG_METABOLISM_-_CYTOCHROME_P450_-_HOMO_SAPIENS_(HUMAN)
BINOX	0.0322	Enriched	DRUG_METABOLISM_-_OTHER_ENZYMES_-_HOMO_SAPIENS_(HUMAN)
BINOX	0.1829	Enriched	ECM-RECEPTOR_INTERACTION_-_HOMO_SAPIENS_(HUMAN)
BINOX	0.1586	Enriched	ENDOCRINE_AND_OTHER_FACTOR-REGULATED_CALCIUM_REABSORPTION_-_HOMO_SAPIENS_(HUMAN)
BINOX	0.2415	Enriched	ENDOCYTOSIS_-_HOMO_SAPIENS_(HUMAN)
BINOX	0.128	Enriched	ENDOMETRIAL_CANCER_-_HOMO_SAPIENS_(HUMAN)
BINOX	0.1916	Enriched	EPITHELIAL_CELL_SIGNALING_IN_HELICOBACTER_PYLORI_INFECTION_-_HOMO_SAPIENS_(HUMAN)
BINOX	0.1106	Enriched	EPSTEIN-BARR_VIRUS_INFECTION_-_HOMO_SAPIENS_(HUMAN)
BINOX	0.1721	Enriched	ERBB_SIGNALING_PATHWAY_-_HOMO_SAPIENS_(HUMAN)
BINOX	0.1418	Enriched	ESTROGEN_SIGNALING_PATHWAY_-_HOMO_SAPIENS_(HUMAN)
BINOX	0.0557	Enriched	ETHER_LIPID_METABOLISM_-_HOMO_SAPIENS_(HUMAN)
BINOX	0.1512	Enriched	FANCONI_ANEMIA_PATHWAY_-_HOMO_SAPIENS_(HUMAN)
BINOX	0.0555	Enriched	FAT_DIGESTION_AND_ABSORPTION_-_HOMO_SAPIENS_(HUMAN)
BINOX	0.1102	Enriched	FATTY_ACID_BIOSYNTHESIS_-_HOMO_SAPIENS_(HUMAN)
BINOX	0.2141	Enriched	FATTY_ACID_DEGRADATION_-_HOMO_SAPIENS_(HUMAN)
BINOX	0.1234	Enriched	FATTY_ACID_ELONGATION_-_HOMO_SAPIENS_(HUMAN)
BINOX	0.1987	Enriched	FATTY_ACID_METABOLISM_-_HOMO_SAPIENS_(HUMAN)
BINOX	0.1751	Enriched	FC_EPSILON_RI_SIGNALING_PATHWAY_-_HOMO_SAPIENS_(HUMAN)
BINOX	0.18	Enriched	FC_GAMMA_R-MEDIATED_PHAGOCYTOSIS_-_HOMO_SAPIENS_(HUMAN)
BINOX	0.2131	Enriched	FOCAL_ADHESION_-_HOMO_SAPIENS_(HUMAN)
BINOX	0.0488	Enriched	FOLATE_BIOSYNTHESIS_-_HOMO_SAPIENS_(HUMAN)
BINOX	0.1479	Enriched	FOXO_SIGNALING_PATHWAY_-_HOMO_SAPIENS_(HUMAN)
BINOX	0.1331	Enriched	FRUCTOSE_AND_MANNOSE_METABOLISM_-_HOMO_SAPIENS_(HUMAN)
BINOX	0.1513	Enriched	GABAERGIC_SYNAPSE_-_HOMO_SAPIENS_(HUMAN)
BINOX	0.1234	Enriched	GALACTOSE_METABOLISM_-_HOMO_SAPIENS_(HUMAN)
BINOX	0.1775	Enriched	GAP_JUNCTION_-_HOMO_SAPIENS_(HUMAN)
BINOX	0.1094	Enriched	GASTRIC_ACID_SECRETION_-_HOMO_SAPIENS_(HUMAN)
BINOX	0.135	Enriched	GLIOMA_-_HOMO_SAPIENS_(HUMAN)
BINOX	0.1699	Enriched	GLUTAMATERGIC_SYNAPSE_-_HOMO_SAPIENS_(HUMAN)
BINOX	0.0377	Enriched	GLUTATHIONE_METABOLISM_-_HOMO_SAPIENS_(HUMAN)
BINOX	0.1221	Enriched	GLYCEROLIPID_METABOLISM_-_HOMO_SAPIENS_(HUMAN)
BINOX	0.1215	Enriched	GLYCEROPHOSPHOLIPID_METABOLISM_-_HOMO_SAPIENS_(HUMAN)
BINOX	0.0745	Enriched	GLYCINE,_SERINE_AND_THREONINE_METABOLISM_-_HOMO_SAPIENS_(HUMAN)
BINOX	0.2104	Enriched	GLYCOLYSIS_/_GLUCONEOGENESIS_-_HOMO_SAPIENS_(HUMAN)
BINOX	0.071	Enriched	GLYCOSAMINOGLYCAN_BIOSYNTHESIS_-_CHONDROITIN_SULFATE_/_DERMATAN_SULFATE_-_HOMO_SAPIENS_(HUMAN)
BINOX	0.0709	Enriched	GLYCOSAMINOGLYCAN_BIOSYNTHESIS_-_HEPARAN_SULFATE_/_HEPARIN_-_HOMO_SAPIENS_(HUMAN)
BINOX	0.0451	Enriched	GLYCOSAMINOGLYCAN_BIOSYNTHESIS_-_KERATAN_SULFATE_-_HOMO_SAPIENS_(HUMAN)
BINOX	0.1089	Enriched	GLYCOSAMINOGLYCAN_DEGRADATION_-_HOMO_SAPIENS_(HUMAN)
BINOX	0.0294	Enriched	GLYCOSPHINGOLIPID_BIOSYNTHESIS_-_GANGLIO_SERIES_-_HOMO_SAPIENS_(HUMAN)
BINOX	0.0568	Enriched	GLYCOSPHINGOLIPID_BIOSYNTHESIS_-_GLOBO_SERIES_-_HOMO_SAPIENS_(HUMAN)
BINOX	0.0439	Enriched	GLYCOSPHINGOLIPID_BIOSYNTHESIS_-_LACTO_AND_NEOLACTO_SERIES_-_HOMO_SAPIENS_(HUMAN)
BINOX	0.1644	Enriched	GLYCOSYLPHOSPHATIDYLINOSITOL(GPI)-ANCHOR_BIOSYNTHESIS_-_HOMO_SAPIENS_(HUMAN)
BINOX	0.1502	Enriched	GLYOXYLATE_AND_DICARBOXYLATE_METABOLISM_-_HOMO_SAPIENS_(HUMAN)
BINOX	0.1608	Enriched	GNRH_SIGNALING_PATHWAY_-_HOMO_SAPIENS_(HUMAN)
BINOX	0.25	Enriched	GRAFT-VERSUS-HOST_DISEASE_-_HOMO_SAPIENS_(HUMAN)
BINOX	0.0742	Enriched	HEDGEHOG_SIGNALING_PATHWAY_-_HOMO_SAPIENS_(HUMAN)
BINOX	0.1795	Enriched	HEMATOPOIETIC_CELL_LINEAGE_-_HOMO_SAPIENS_(HUMAN)
BINOX	0.1596	Enriched	HEPATITIS_B_-_HOMO_SAPIENS_(HUMAN)
BINOX	0.1388	Enriched	HEPATITIS_C_-_HOMO_SAPIENS_(HUMAN)
BINOX	0.1574	Enriched	HERPES_SIMPLEX_INFECTION_-_HOMO_SAPIENS_(HUMAN)
BINOX	0.132	Enriched	HIF-1_SIGNALING_PATHWAY_-_HOMO_SAPIENS_(HUMAN)
BINOX	0.1323	Enriched	HIPPO_SIGNALING_PATHWAY_-_HOMO_SAPIENS_(HUMAN)
BINOX	0.0934	Enriched	HISTIDINE_METABOLISM_-_HOMO_SAPIENS_(HUMAN)
BINOX	0.1254	Enriched	HOMOLOGOUS_RECOMBINATION_-_HOMO_SAPIENS_(HUMAN)
BINOX	0.1338	Enriched	HTLV-I_INFECTION_-_HOMO_SAPIENS_(HUMAN)
BINOX	0.3006	Enriched	HUNTINGTON'S_DISEASE_-_HOMO_SAPIENS_(HUMAN)
BINOX	0.1067	Enriched	HYPERTROPHIC_CARDIOMYOPATHY_(HCM)_-_HOMO_SAPIENS_(HUMAN)
BINOX	0.1689	Enriched	INFLAMMATORY_BOWEL_DISEASE_(IBD)_-_HOMO_SAPIENS_(HUMAN)
BINOX	0.0979	Enriched	INFLAMMATORY_MEDIATOR_REGULATION_OF_TRP_CHANNELS_-_HOMO_SAPIENS_(HUMAN)
BINOX	0.1173	Enriched	INFLUENZA_A_-_HOMO_SAPIENS_(HUMAN)
BINOX	0.0675	Enriched	INOSITOL_PHOSPHATE_METABOLISM_-_HOMO_SAPIENS_(HUMAN)
BINOX	0.1177	Enriched	INSULIN_SECRETION_-_HOMO_SAPIENS_(HUMAN)
BINOX	0.1669	Enriched	INSULIN_SIGNALING_PATHWAY_-_HOMO_SAPIENS_(HUMAN)
BINOX	0.2103	Enriched	INTESTINAL_IMMUNE_NETWORK_FOR_IGA_PRODUCTION_-_HOMO_SAPIENS_(HUMAN)
BINOX	0.1522	Enriched	JAK-STAT_SIGNALING_PATHWAY_-_HOMO_SAPIENS_(HUMAN)
BINOX	0.0829	Enriched	LEGIONELLOSIS_-_HOMO_SAPIENS_(HUMAN)
BINOX	0.1771	Enriched	LEISHMANIASIS_-_HOMO_SAPIENS_(HUMAN)
BINOX	0.1915	Enriched	LEUKOCYTE_TRANSENDOTHELIAL_MIGRATION_-_HOMO_SAPIENS_(HUMAN)
BINOX	0.0864	Enriched	LINOLEIC_ACID_METABOLISM_-_HOMO_SAPIENS_(HUMAN)
BINOX	0.028	Enriched	LIPOIC_ACID_METABOLISM_-_HOMO_SAPIENS_(HUMAN)
BINOX	0.136	Enriched	LONG-TERM_DEPRESSION_-_HOMO_SAPIENS_(HUMAN)
BINOX	0.1161	Enriched	LONG-TERM_POTENTIATION_-_HOMO_SAPIENS_(HUMAN)
BINOX	0.0285	Enriched	LYSINE_BIOSYNTHESIS_-_HOMO_SAPIENS_(HUMAN)
BINOX	0.1183	Enriched	LYSINE_DEGRADATION_-_HOMO_SAPIENS_(HUMAN)
BINOX	0.2402	Enriched	LYSOSOME_-_HOMO_SAPIENS_(HUMAN)
BINOX	0.0901	Enriched	MALARIA_-_HOMO_SAPIENS_(HUMAN)
BINOX	0.1844	Enriched	MAPK_SIGNALING_PATHWAY_-_HOMO_SAPIENS_(HUMAN)
BINOX	0.0546	Enriched	MATURITY_ONSET_DIABETES_OF_THE_YOUNG_-_HOMO_SAPIENS_(HUMAN)
BINOX	0.1091	Enriched	MEASLES_-_HOMO_SAPIENS_(HUMAN)
BINOX	0.1438	Enriched	MELANOGENESIS_-_HOMO_SAPIENS_(HUMAN)
BINOX	0.1152	Enriched	MELANOMA_-_HOMO_SAPIENS_(HUMAN)
BINOX	0.1091	Enriched	METABOLISM_OF_XENOBIOTICS_BY_CYTOCHROME_P450_-_HOMO_SAPIENS_(HUMAN)
BINOX	0.162	Enriched	MICRORNAS_IN_CANCER_-_HOMO_SAPIENS_(HUMAN)
BINOX	0.0829	Enriched	MINERAL_ABSORPTION_-_HOMO_SAPIENS_(HUMAN)
BINOX	0.1114	Enriched	MISMATCH_REPAIR_-_HOMO_SAPIENS_(HUMAN)
BINOX	0.1441	Enriched	MORPHINE_ADDICTION_-_HOMO_SAPIENS_(HUMAN)
BINOX	0.1061	Enriched	MRNA_SURVEILLANCE_PATHWAY_-_HOMO_SAPIENS_(HUMAN)
BINOX	0.11	Enriched	MTOR_SIGNALING_PATHWAY_-_HOMO_SAPIENS_(HUMAN)
BINOX	0.051	Enriched	MUCIN_TYPE_O-GLYCAN_BIOSYNTHESIS_-_HOMO_SAPIENS_(HUMAN)
BINOX	0.1817	Enriched	NATURAL_KILLER_CELL_MEDIATED_CYTOTOXICITY_-_HOMO_SAPIENS_(HUMAN)
BINOX	0.2032	Enriched	NEUROACTIVE_LIGAND-RECEPTOR_INTERACTION_-_HOMO_SAPIENS_(HUMAN)
BINOX	0.1775	Enriched	NEUROTROPHIN_SIGNALING_PATHWAY_-_HOMO_SAPIENS_(HUMAN)
BINOX	0.1298	Enriched	NF-KAPPA_B_SIGNALING_PATHWAY_-_HOMO_SAPIENS_(HUMAN)
BINOX	0.2008	Enriched	N-GLYCAN_BIOSYNTHESIS_-_HOMO_SAPIENS_(HUMAN)
BINOX	0.0351	Enriched	NICOTINATE_AND_NICOTINAMIDE_METABOLISM_-_HOMO_SAPIENS_(HUMAN)
BINOX	0.1869	Enriched	NICOTINE_ADDICTION_-_HOMO_SAPIENS_(HUMAN)
BINOX	0.0538	Enriched	NITROGEN_METABOLISM_-_HOMO_SAPIENS_(HUMAN)
BINOX	0.1015	Enriched	NOD-LIKE_RECEPTOR_SIGNALING_PATHWAY_-_HOMO_SAPIENS_(HUMAN)
BINOX	0.3252	Enriched	NON-ALCOHOLIC_FATTY_LIVER_DISEASE_(NAFLD)_-_HOMO_SAPIENS_(HUMAN)
BINOX	0.0488	Enriched	NON-HOMOLOGOUS_END-JOINING_-_HOMO_SAPIENS_(HUMAN)
BINOX	0.1266	Enriched	NON-SMALL_CELL_LUNG_CANCER_-_HOMO_SAPIENS_(HUMAN)
BINOX	0.0815	Enriched	NOTCH_SIGNALING_PATHWAY_-_HOMO_SAPIENS_(HUMAN)
BINOX	0.1227	Enriched	NUCLEOTIDE_EXCISION_REPAIR_-_HOMO_SAPIENS_(HUMAN)
BINOX	0.3817	Enriched	OLFACTORY_TRANSDUCTION_-_HOMO_SAPIENS_(HUMAN)
BINOX	0.0603	Enriched	ONE_CARBON_POOL_BY_FOLATE_-_HOMO_SAPIENS_(HUMAN)
BINOX	0.1369	Enriched	OOCYTE_MEIOSIS_-_HOMO_SAPIENS_(HUMAN)
BINOX	0.1838	Enriched	OSTEOCLAST_DIFFERENTIATION_-_HOMO_SAPIENS_(HUMAN)
BINOX	0.1085	Enriched	OTHER_GLYCAN_DEGRADATION_-_HOMO_SAPIENS_(HUMAN)
BINOX	0.0515	Enriched	OTHER_TYPES_OF_O-GLYCAN_BIOSYNTHESIS_-_HOMO_SAPIENS_(HUMAN)
BINOX	0.0568	Enriched	OVARIAN_STEROIDOGENESIS_-_HOMO_SAPIENS_(HUMAN)
BINOX	0.3394	Enriched	OXIDATIVE_PHOSPHORYLATION_-_HOMO_SAPIENS_(HUMAN)
BINOX	0.1615	Enriched	OXYTOCIN_SIGNALING_PATHWAY_-_HOMO_SAPIENS_(HUMAN)
BINOX	0.119	Enriched	P53_SIGNALING_PATHWAY_-_HOMO_SAPIENS_(HUMAN)
BINOX	0.1367	Enriched	PANCREATIC_CANCER_-_HOMO_SAPIENS_(HUMAN)
BINOX	0.1129	Enriched	PANCREATIC_SECRETION_-_HOMO_SAPIENS_(HUMAN)
BINOX	0.0589	Enriched	PANTOTHENATE_AND_COA_BIOSYNTHESIS_-_HOMO_SAPIENS_(HUMAN)
BINOX	0.3354	Enriched	PARKINSON'S_DISEASE_-_HOMO_SAPIENS_(HUMAN)
BINOX	0.1774	Enriched	PATHOGENIC_ESCHERICHIA_COLI_INFECTION_-_HOMO_SAPIENS_(HUMAN)
BINOX	0.1745	Enriched	PATHWAYS_IN_CANCER_-_HOMO_SAPIENS_(HUMAN)
BINOX	0.0937	Enriched	PENTOSE_AND_GLUCURONATE_INTERCONVERSIONS_-_HOMO_SAPIENS_(HUMAN)
BINOX	0.1179	Enriched	PENTOSE_PHOSPHATE_PATHWAY_-_HOMO_SAPIENS_(HUMAN)
BINOX	0.2168	Enriched	PEROXISOME_-_HOMO_SAPIENS_(HUMAN)
BINOX	0.1314	Enriched	PERTUSSIS_-_HOMO_SAPIENS_(HUMAN)
BINOX	0.2513	Enriched	PHAGOSOME_-_HOMO_SAPIENS_(HUMAN)
BINOX	0.0559	Enriched	PHENYLALANINE_METABOLISM_-_HOMO_SAPIENS_(HUMAN)
BINOX	0.0391	Enriched	PHENYLALANINE,_TYROSINE_AND_TRYPTOPHAN_BIOSYNTHESIS_-_HOMO_SAPIENS_(HUMAN)
BINOX	0.0859	Enriched	PHOSPHATIDYLINOSITOL_SIGNALING_SYSTEM_-_HOMO_SAPIENS_(HUMAN)
BINOX	0.0337	Enriched	PHOTOTRANSDUCTION_-_HOMO_SAPIENS_(HUMAN)
BINOX	0.182	Enriched	PI3K-AKT_SIGNALING_PATHWAY_-_HOMO_SAPIENS_(HUMAN)
BINOX	0.1559	Enriched	PLATELET_ACTIVATION_-_HOMO_SAPIENS_(HUMAN)
BINOX	0.0852	Enriched	PORPHYRIN_AND_CHLOROPHYLL_METABOLISM_-_HOMO_SAPIENS_(HUMAN)
BINOX	0.1254	Enriched	PPAR_SIGNALING_PATHWAY_-_HOMO_SAPIENS_(HUMAN)
BINOX	0.059	Enriched	PRIMARY_BILE_ACID_BIOSYNTHESIS_-_HOMO_SAPIENS_(HUMAN)
BINOX	0.1307	Enriched	PRIMARY_IMMUNODEFICIENCY_-_HOMO_SAPIENS_(HUMAN)
BINOX	0.0644	Enriched	PRION_DISEASES_-_HOMO_SAPIENS_(HUMAN)
BINOX	0.1342	Enriched	PROGESTERONE-MEDIATED_OOCYTE_MATURATION_-_HOMO_SAPIENS_(HUMAN)
BINOX	0.1602	Enriched	PROLACTIN_SIGNALING_PATHWAY_-_HOMO_SAPIENS_(HUMAN)
BINOX	0.135	Enriched	PROPANOATE_METABOLISM_-_HOMO_SAPIENS_(HUMAN)
BINOX	0.1398	Enriched	PROSTATE_CANCER_-_HOMO_SAPIENS_(HUMAN)
BINOX	0.1424	Enriched	PROTEASOME_-_HOMO_SAPIENS_(HUMAN)
BINOX	0.1351	Enriched	PROTEIN_DIGESTION_AND_ABSORPTION_-_HOMO_SAPIENS_(HUMAN)
BINOX	0.1294	Enriched	PROTEIN_EXPORT_-_HOMO_SAPIENS_(HUMAN)
BINOX	0.269	Enriched	PROTEIN_PROCESSING_IN_ENDOPLASMIC_RETICULUM_-_HOMO_SAPIENS_(HUMAN)
BINOX	0.1857	Enriched	PROTEOGLYCANS_IN_CANCER_-_HOMO_SAPIENS_(HUMAN)
BINOX	0.0845	Enriched	PROXIMAL_TUBULE_BICARBONATE_RECLAMATION_-_HOMO_SAPIENS_(HUMAN)
BINOX	0.0889	Enriched	PURINE_METABOLISM_-_HOMO_SAPIENS_(HUMAN)
BINOX	0.104	Enriched	PYRIMIDINE_METABOLISM_-_HOMO_SAPIENS_(HUMAN)
BINOX	0.1822	Enriched	PYRUVATE_METABOLISM_-_HOMO_SAPIENS_(HUMAN)
BINOX	0.1914	Enriched	RAP1_SIGNALING_PATHWAY_-_HOMO_SAPIENS_(HUMAN)
BINOX	0.2079	Enriched	RAS_SIGNALING_PATHWAY_-_HOMO_SAPIENS_(HUMAN)
BINOX	0.2117	Enriched	REGULATION_OF_ACTIN_CYTOSKELETON_-_HOMO_SAPIENS_(HUMAN)
BINOX	0.1013	Enriched	REGULATION_OF_AUTOPHAGY_-_HOMO_SAPIENS_(HUMAN)
BINOX	0.1311	Enriched	RENAL_CELL_CARCINOMA_-_HOMO_SAPIENS_(HUMAN)
BINOX	0.0257	Enriched	RENIN-ANGIOTENSIN_SYSTEM_-_HOMO_SAPIENS_(HUMAN)
BINOX	0.0724	Enriched	RETINOL_METABOLISM_-_HOMO_SAPIENS_(HUMAN)
BINOX	0.1648	Enriched	RETROGRADE_ENDOCANNABINOID_SIGNALING_-_HOMO_SAPIENS_(HUMAN)
BINOX	0.1914	Enriched	RHEUMATOID_ARTHRITIS_-_HOMO_SAPIENS_(HUMAN)
BINOX	0.0241	Enriched	RIBOFLAVIN_METABOLISM_-_HOMO_SAPIENS_(HUMAN)
BINOX	0.1693	Enriched	RIBOSOME_BIOGENESIS_IN_EUKARYOTES_-_HOMO_SAPIENS_(HUMAN)
BINOX	0.2908	Enriched	RIBOSOME_-_HOMO_SAPIENS_(HUMAN)
BINOX	0.115	Enriched	RIG-I-LIKE_RECEPTOR_SIGNALING_PATHWAY_-_HOMO_SAPIENS_(HUMAN)
BINOX	0.0782	Enriched	RNA_DEGRADATION_-_HOMO_SAPIENS_(HUMAN)
BINOX	0.1022	Enriched	RNA_POLYMERASE_-_HOMO_SAPIENS_(HUMAN)
BINOX	0.1485	Enriched	RNA_TRANSPORT_-_HOMO_SAPIENS_(HUMAN)
BINOX	0.0876	Enriched	SALIVARY_SECRETION_-_HOMO_SAPIENS_(HUMAN)
BINOX	0.1613	Enriched	SALMONELLA_INFECTION_-_HOMO_SAPIENS_(HUMAN)
BINOX	0.0413	Enriched	SELENOCOMPOUND_METABOLISM_-_HOMO_SAPIENS_(HUMAN)
BINOX	0.1529	Enriched	SEROTONERGIC_SYNAPSE_-_HOMO_SAPIENS_(HUMAN)
BINOX	0.1385	Enriched	SHIGELLOSIS_-_HOMO_SAPIENS_(HUMAN)
BINOX	0.1559	Enriched	SIGNALING_PATHWAYS_REGULATING_PLURIPOTENCY_OF_STEM_CELLS_-_HOMO_SAPIENS_(HUMAN)
BINOX	0.1177	Enriched	SMALL_CELL_LUNG_CANCER_-_HOMO_SAPIENS_(HUMAN)
BINOX	0.1753	Enriched	SNARE_INTERACTIONS_IN_VESICULAR_TRANSPORT_-_HOMO_SAPIENS_(HUMAN)
BINOX	0.1361	Enriched	SPHINGOLIPID_METABOLISM_-_HOMO_SAPIENS_(HUMAN)
BINOX	0.2686	Enriched	SPLICEOSOME_-_HOMO_SAPIENS_(HUMAN)
BINOX	0.2029	Enriched	STAPHYLOCOCCUS_AUREUS_INFECTION_-_HOMO_SAPIENS_(HUMAN)
BINOX	0.1426	Enriched	STARCH_AND_SUCROSE_METABOLISM_-_HOMO_SAPIENS_(HUMAN)
BINOX	0.1421	Enriched	STEROID_BIOSYNTHESIS_-_HOMO_SAPIENS_(HUMAN)
BINOX	0.0733	Enriched	STEROID_HORMONE_BIOSYNTHESIS_-_HOMO_SAPIENS_(HUMAN)
BINOX	0.0669	Enriched	SULFUR_METABOLISM_-_HOMO_SAPIENS_(HUMAN)
BINOX	0.0317	Enriched	SULFUR_RELAY_SYSTEM_-_HOMO_SAPIENS_(HUMAN)
BINOX	0.2355	Enriched	SYNAPTIC_VESICLE_CYCLE_-_HOMO_SAPIENS_(HUMAN)
BINOX	0.0655	Enriched	SYNTHESIS_AND_DEGRADATION_OF_KETONE_BODIES_-_HOMO_SAPIENS_(HUMAN)
BINOX	0.2536	Enriched	SYSTEMIC_LUPUS_ERYTHEMATOSUS_-_HOMO_SAPIENS_(HUMAN)
BINOX	0.0442	Enriched	TASTE_TRANSDUCTION_-_HOMO_SAPIENS_(HUMAN)
BINOX	0.0318	Enriched	TAURINE_AND_HYPOTAURINE_METABOLISM_-_HOMO_SAPIENS_(HUMAN)
BINOX	0.1825	Enriched	T_CELL_RECEPTOR_SIGNALING_PATHWAY_-_HOMO_SAPIENS_(HUMAN)
BINOX	0.0502	Enriched	TERPENOID_BACKBONE_BIOSYNTHESIS_-_HOMO_SAPIENS_(HUMAN)
BINOX	0.0978	Enriched	TGF-BETA_SIGNALING_PATHWAY_-_HOMO_SAPIENS_(HUMAN)
BINOX	0.0187	Enriched	THIAMINE_METABOLISM_-_HOMO_SAPIENS_(HUMAN)
BINOX	0.0768	Enriched	THYROID_CANCER_-_HOMO_SAPIENS_(HUMAN)
BINOX	0.1655	Enriched	THYROID_HORMONE_SIGNALING_PATHWAY_-_HOMO_SAPIENS_(HUMAN)
BINOX	0.062	Enriched	THYROID_HORMONE_SYNTHESIS_-_HOMO_SAPIENS_(HUMAN)
BINOX	0.1785	Enriched	TIGHT_JUNCTION_-_HOMO_SAPIENS_(HUMAN)
BINOX	0.1559	Enriched	TNF_SIGNALING_PATHWAY_-_HOMO_SAPIENS_(HUMAN)
BINOX	0.1692	Enriched	TOLL-LIKE_RECEPTOR_SIGNALING_PATHWAY_-_HOMO_SAPIENS_(HUMAN)
BINOX	0.1681	Enriched	TOXOPLASMOSIS_-_HOMO_SAPIENS_(HUMAN)
BINOX	0.1242	Enriched	TRANSCRIPTIONAL_MISREGULATION_IN_CANCER_-_HOMO_SAPIENS_(HUMAN)
BINOX	0.1468	Enriched	TRYPTOPHAN_METABOLISM_-_HOMO_SAPIENS_(HUMAN)
BINOX	0.1808	Enriched	TUBERCULOSIS_-_HOMO_SAPIENS_(HUMAN)
BINOX	0.203	Enriched	TYPE_I_DIABETES_MELLITUS_-_HOMO_SAPIENS_(HUMAN)
BINOX	0.1171	Enriched	TYPE_II_DIABETES_MELLITUS_-_HOMO_SAPIENS_(HUMAN)
BINOX	0.0825	Enriched	TYROSINE_METABOLISM_-_HOMO_SAPIENS_(HUMAN)
BINOX	0.0813	Enriched	UBIQUINONE_AND_OTHER_TERPENOID-QUINONE_BIOSYNTHESIS_-_HOMO_SAPIENS_(HUMAN)
BINOX	0.1479	Enriched	UBIQUITIN_MEDIATED_PROTEOLYSIS_-_HOMO_SAPIENS_(HUMAN)
BINOX	0.0291	Enriched	VALINE,_LEUCINE_AND_ISOLEUCINE_BIOSYNTHESIS_-_HOMO_SAPIENS_(HUMAN)
BINOX	0.2376	Enriched	VALINE,_LEUCINE_AND_ISOLEUCINE_DEGRADATION_-_HOMO_SAPIENS_(HUMAN)
BINOX	0.1213	Enriched	VASCULAR_SMOOTH_MUSCLE_CONTRACTION_-_HOMO_SAPIENS_(HUMAN)
BINOX	0.1414	Enriched	VASOPRESSIN-REGULATED_WATER_REABSORPTION_-_HOMO_SAPIENS_(HUMAN)
BINOX	0.1517	Enriched	VEGF_SIGNALING_PATHWAY_-_HOMO_SAPIENS_(HUMAN)
BINOX	0.2014	Enriched	VIBRIO_CHOLERAE_INFECTION_-_HOMO_SAPIENS_(HUMAN)
BINOX	0.1695	Enriched	VIRAL_CARCINOGENESIS_-_HOMO_SAPIENS_(HUMAN)
BINOX	0.17	Enriched	VIRAL_MYOCARDITIS_-_HOMO_SAPIENS_(HUMAN)
BINOX	0.0069	Enriched	VITAMIN_B6_METABOLISM_-_HOMO_SAPIENS_(HUMAN)
BINOX	0.0154	Enriched	VITAMIN_DIGESTION_AND_ABSORPTION_-_HOMO_SAPIENS_(HUMAN)
BINOX	0.1193	Enriched	WNT_SIGNALING_PATHWAY_-_HOMO_SAPIENS_(HUMAN)
NEAT	0.1056	Enriched	2-OXOCARBOXYLIC_ACID_METABOLISM_-_HOMO_SAPIENS_(HUMAN)
NEAT	0.0721	Enriched	ABC_TRANSPORTERS_-_HOMO_SAPIENS_(HUMAN)
NEAT	0.1131	Enriched	ACUTE_MYELOID_LEUKEMIA_-_HOMO_SAPIENS_(HUMAN)
NEAT	0.1202	Enriched	ADHERENS_JUNCTION_-_HOMO_SAPIENS_(HUMAN)
NEAT	0.1041	Enriched	ADIPOCYTOKINE_SIGNALING_PATHWAY_-_HOMO_SAPIENS_(HUMAN)
NEAT	0.1216	Enriched	ADRENERGIC_SIGNALING_IN_CARDIOMYOCYTES_-_HOMO_SAPIENS_(HUMAN)
NEAT	0.056	Enriched	AFRICAN_TRYPANOSOMIASIS_-_HOMO_SAPIENS_(HUMAN)
NEAT	0.0658	Enriched	ALANINE,_ASPARTATE_AND_GLUTAMATE_METABOLISM_-_HOMO_SAPIENS_(HUMAN)
NEAT	0.1928	Enriched	ALCOHOLISM_-_HOMO_SAPIENS_(HUMAN)
NEAT	0.0785	Enriched	ALDOSTERONE-REGULATED_SODIUM_REABSORPTION_-_HOMO_SAPIENS_(HUMAN)
NEAT	0.232	Enriched	ALLOGRAFT_REJECTION_-_HOMO_SAPIENS_(HUMAN)
NEAT	0.0435	Enriched	ALPHA-LINOLENIC_ACID_METABOLISM_-_HOMO_SAPIENS_(HUMAN)
NEAT	0.3205	Enriched	ALZHEIMER'S_DISEASE_-_HOMO_SAPIENS_(HUMAN)
NEAT	0.0971	Enriched	AMINOACYL-TRNA_BIOSYNTHESIS_-_HOMO_SAPIENS_(HUMAN)
NEAT	0.1076	Enriched	AMINO_SUGAR_AND_NUCLEOTIDE_SUGAR_METABOLISM_-_HOMO_SAPIENS_(HUMAN)
NEAT	0.1256	Enriched	AMOEBIASIS_-_HOMO_SAPIENS_(HUMAN)
NEAT	0.0562	Enriched	AMPHETAMINE_ADDICTION_-_HOMO_SAPIENS_(HUMAN)
NEAT	0.1316	Enriched	AMPK_SIGNALING_PATHWAY_-_HOMO_SAPIENS_(HUMAN)
NEAT	0.0742	Enriched	AMYOTROPHIC_LATERAL_SCLEROSIS_(ALS)_-_HOMO_SAPIENS_(HUMAN)
NEAT	0.1644	Enriched	ANTIGEN_PROCESSING_AND_PRESENTATION_-_HOMO_SAPIENS_(HUMAN)
NEAT	0.1168	Enriched	APOPTOSIS_-_HOMO_SAPIENS_(HUMAN)
NEAT	0.0146	Enriched	ARACHIDONIC_ACID_METABOLISM_-_HOMO_SAPIENS_(HUMAN)
NEAT	0.0926	Enriched	ARGININE_AND_PROLINE_METABOLISM_-_HOMO_SAPIENS_(HUMAN)
NEAT	0.0926	Enriched	ARRHYTHMOGENIC_RIGHT_VENTRICULAR_CARDIOMYOPATHY_(ARVC)_-_HOMO_SAPIENS_(HUMAN)
NEAT	0.0667	Enriched	ASCORBATE_AND_ALDARATE_METABOLISM_-_HOMO_SAPIENS_(HUMAN)
NEAT	0.1963	Enriched	ASTHMA_-_HOMO_SAPIENS_(HUMAN)
NEAT	0.2323	Enriched	AUTOIMMUNE_THYROID_DISEASE_-_HOMO_SAPIENS_(HUMAN)
NEAT	0.1402	Enriched	AXON_GUIDANCE_-_HOMO_SAPIENS_(HUMAN)
NEAT	0.1509	Enriched	BACTERIAL_INVASION_OF_EPITHELIAL_CELLS_-_HOMO_SAPIENS_(HUMAN)
NEAT	0.0745	Enriched	BASAL_CELL_CARCINOMA_-_HOMO_SAPIENS_(HUMAN)
NEAT	0.1574	Enriched	BASAL_TRANSCRIPTION_FACTORS_-_HOMO_SAPIENS_(HUMAN)
NEAT	0.0589	Enriched	BASE_EXCISION_REPAIR_-_HOMO_SAPIENS_(HUMAN)
NEAT	0.1469	Enriched	B_CELL_RECEPTOR_SIGNALING_PATHWAY_-_HOMO_SAPIENS_(HUMAN)
NEAT	0.0961	Enriched	BETA-ALANINE_METABOLISM_-_HOMO_SAPIENS_(HUMAN)
NEAT	0.0806	Enriched	BILE_SECRETION_-_HOMO_SAPIENS_(HUMAN)
NEAT	0.1784	Enriched	BIOSYNTHESIS_OF_AMINO_ACIDS_-_HOMO_SAPIENS_(HUMAN)
NEAT	0.0821	Enriched	BIOSYNTHESIS_OF_UNSATURATED_FATTY_ACIDS_-_HOMO_SAPIENS_(HUMAN)
NEAT	0.0208	Enriched	BIOTIN_METABOLISM_-_HOMO_SAPIENS_(HUMAN)
NEAT	0.0705	Enriched	BLADDER_CANCER_-_HOMO_SAPIENS_(HUMAN)
NEAT	0.1018	Enriched	BUTANOATE_METABOLISM_-_HOMO_SAPIENS_(HUMAN)
NEAT	0.0751	Enriched	BUTIROSIN_AND_NEOMYCIN_BIOSYNTHESIS_-_HOMO_SAPIENS_(HUMAN)
NEAT	0.036	Enriched	CAFFEINE_METABOLISM_-_HOMO_SAPIENS_(HUMAN)
NEAT	0.1038	Enriched	CALCIUM_SIGNALING_PATHWAY_-_HOMO_SAPIENS_(HUMAN)
NEAT	0.142	Enriched	CAMP_SIGNALING_PATHWAY_-_HOMO_SAPIENS_(HUMAN)
NEAT	0.0727	Enriched	CARBOHYDRATE_DIGESTION_AND_ABSORPTION_-_HOMO_SAPIENS_(HUMAN)
NEAT	0.2339	Enriched	CARBON_METABOLISM_-_HOMO_SAPIENS_(HUMAN)
NEAT	0.2231	Enriched	CARDIAC_MUSCLE_CONTRACTION_-_HOMO_SAPIENS_(HUMAN)
NEAT	0.231	Enriched	CELL_ADHESION_MOLECULES_(CAMS)_-_HOMO_SAPIENS_(HUMAN)
NEAT	0.2089	Enriched	CELL_CYCLE_-_HOMO_SAPIENS_(HUMAN)
NEAT	0.1117	Enriched	CGMP-PKG_SIGNALING_PATHWAY_-_HOMO_SAPIENS_(HUMAN)
NEAT	0.1209	Enriched	CHAGAS_DISEASE_(AMERICAN_TRYPANOSOMIASIS)_-_HOMO_SAPIENS_(HUMAN)
NEAT	0.0724	Enriched	CHEMICAL_CARCINOGENESIS_-_HOMO_SAPIENS_(HUMAN)
NEAT	0.189	Enriched	CHEMOKINE_SIGNALING_PATHWAY_-_HOMO_SAPIENS_(HUMAN)
NEAT	0.1293	Enriched	CHOLINERGIC_SYNAPSE_-_HOMO_SAPIENS_(HUMAN)
NEAT	0.1249	Enriched	CHRONIC_MYELOID_LEUKEMIA_-_HOMO_SAPIENS_(HUMAN)
NEAT	0.1184	Enriched	CIRCADIAN_ENTRAINMENT_-_HOMO_SAPIENS_(HUMAN)
NEAT	0.0432	Enriched	CIRCADIAN_RHYTHM_-_HOMO_SAPIENS_(HUMAN)
NEAT	0.1837	Enriched	CITRATE_CYCLE_(TCA_CYCLE)_-_HOMO_SAPIENS_(HUMAN)
NEAT	0.0696	Enriched	COCAINE_ADDICTION_-_HOMO_SAPIENS_(HUMAN)
NEAT	0.1372	Enriched	COLLECTING_DUCT_ACID_SECRETION_-_HOMO_SAPIENS_(HUMAN)
NEAT	0.0769	Enriched	COLORECTAL_CANCER_-_HOMO_SAPIENS_(HUMAN)
NEAT	0.1459	Enriched	COMPLEMENT_AND_COAGULATION_CASCADES_-_HOMO_SAPIENS_(HUMAN)
NEAT	0.0122	Enriched	CYANOAMINO_ACID_METABOLISM_-_HOMO_SAPIENS_(HUMAN)
NEAT	0.0534	Enriched	CYSTEINE_AND_METHIONINE_METABOLISM_-_HOMO_SAPIENS_(HUMAN)
NEAT	0.1389	Enriched	CYTOKINE-CYTOKINE_RECEPTOR_INTERACTION_-_HOMO_SAPIENS_(HUMAN)
NEAT	0.0551	Enriched	CYTOSOLIC_DNA-SENSING_PATHWAY_-_HOMO_SAPIENS_(HUMAN)
NEAT	0.0119	Enriched	D-ARGININE_AND_D-ORNITHINE_METABOLISM_-_HOMO_SAPIENS_(HUMAN)
NEAT	0.0198	Enriched	DEGRADATION_OF_AROMATIC_COMPOUNDS_-_HOMO_SAPIENS_(HUMAN)
NEAT	0.0377	Enriched	D-GLUTAMINE_AND_D-GLUTAMATE_METABOLISM_-_HOMO_SAPIENS_(HUMAN)
NEAT	0.0842	Enriched	DILATED_CARDIOMYOPATHY_-_HOMO_SAPIENS_(HUMAN)
NEAT	0.1492	Enriched	DNA_REPLICATION_-_HOMO_SAPIENS_(HUMAN)
NEAT	0.1287	Enriched	DOPAMINERGIC_SYNAPSE_-_HOMO_SAPIENS_(HUMAN)
NEAT	0.053	Enriched	DORSO-VENTRAL_AXIS_FORMATION_-_HOMO_SAPIENS_(HUMAN)
NEAT	0.1268	Enriched	DRUG_METABOLISM_-_CYTOCHROME_P450_-_HOMO_SAPIENS_(HUMAN)
NEAT	0.0188	Enriched	DRUG_METABOLISM_-_OTHER_ENZYMES_-_HOMO_SAPIENS_(HUMAN)
NEAT	0.1739	Enriched	ECM-RECEPTOR_INTERACTION_-_HOMO_SAPIENS_(HUMAN)
NEAT	0.1314	Enriched	ENDOCRINE_AND_OTHER_FACTOR-REGULATED_CALCIUM_REABSORPTION_-_HOMO_SAPIENS_(HUMAN)
NEAT	0.216	Enriched	ENDOCYTOSIS_-_HOMO_SAPIENS_(HUMAN)
NEAT	0.1057	Enriched	ENDOMETRIAL_CANCER_-_HOMO_SAPIENS_(HUMAN)
NEAT	0.1611	Enriched	EPITHELIAL_CELL_SIGNALING_IN_HELICOBACTER_PYLORI_INFECTION_-_HOMO_SAPIENS_(HUMAN)
NEAT	0.1317	Enriched	EPSTEIN-BARR_VIRUS_INFECTION_-_HOMO_SAPIENS_(HUMAN)
NEAT	0.1548	Enriched	ERBB_SIGNALING_PATHWAY_-_HOMO_SAPIENS_(HUMAN)
NEAT	0.1114	Enriched	ESTROGEN_SIGNALING_PATHWAY_-_HOMO_SAPIENS_(HUMAN)
NEAT	0.0446	Enriched	ETHER_LIPID_METABOLISM_-_HOMO_SAPIENS_(HUMAN)
NEAT	0.1163	Enriched	FANCONI_ANEMIA_PATHWAY_-_HOMO_SAPIENS_(HUMAN)
NEAT	0.0404	Enriched	FAT_DIGESTION_AND_ABSORPTION_-_HOMO_SAPIENS_(HUMAN)
NEAT	0.0858	Enriched	FATTY_ACID_BIOSYNTHESIS_-_HOMO_SAPIENS_(HUMAN)
NEAT	0.1852	Enriched	FATTY_ACID_DEGRADATION_-_HOMO_SAPIENS_(HUMAN)
NEAT	0.0966	Enriched	FATTY_ACID_ELONGATION_-_HOMO_SAPIENS_(HUMAN)
NEAT	0.1713	Enriched	FATTY_ACID_METABOLISM_-_HOMO_SAPIENS_(HUMAN)
NEAT	0.1507	Enriched	FC_EPSILON_RI_SIGNALING_PATHWAY_-_HOMO_SAPIENS_(HUMAN)
NEAT	0.1546	Enriched	FC_GAMMA_R-MEDIATED_PHAGOCYTOSIS_-_HOMO_SAPIENS_(HUMAN)
NEAT	0.1875	Enriched	FOCAL_ADHESION_-_HOMO_SAPIENS_(HUMAN)
NEAT	0.0399	Enriched	FOLATE_BIOSYNTHESIS_-_HOMO_SAPIENS_(HUMAN)
NEAT	0.1159	Enriched	FOXO_SIGNALING_PATHWAY_-_HOMO_SAPIENS_(HUMAN)
NEAT	0.108	Enriched	FRUCTOSE_AND_MANNOSE_METABOLISM_-_HOMO_SAPIENS_(HUMAN)
NEAT	0.1236	Enriched	GABAERGIC_SYNAPSE_-_HOMO_SAPIENS_(HUMAN)
NEAT	0.104	Enriched	GALACTOSE_METABOLISM_-_HOMO_SAPIENS_(HUMAN)
NEAT	0.1442	Enriched	GAP_JUNCTION_-_HOMO_SAPIENS_(HUMAN)
NEAT	0.085	Enriched	GASTRIC_ACID_SECRETION_-_HOMO_SAPIENS_(HUMAN)
NEAT	0.1066	Enriched	GLIOMA_-_HOMO_SAPIENS_(HUMAN)
NEAT	0.1388	Enriched	GLUTAMATERGIC_SYNAPSE_-_HOMO_SAPIENS_(HUMAN)
NEAT	0.0224	Enriched	GLUTATHIONE_METABOLISM_-_HOMO_SAPIENS_(HUMAN)
NEAT	0.1036	Enriched	GLYCEROLIPID_METABOLISM_-_HOMO_SAPIENS_(HUMAN)
NEAT	0.0977	Enriched	GLYCEROPHOSPHOLIPID_METABOLISM_-_HOMO_SAPIENS_(HUMAN)
NEAT	0.0488	Enriched	GLYCINE,_SERINE_AND_THREONINE_METABOLISM_-_HOMO_SAPIENS_(HUMAN)
NEAT	0.1733	Enriched	GLYCOLYSIS_/_GLUCONEOGENESIS_-_HOMO_SAPIENS_(HUMAN)
NEAT	0.062	Enriched	GLYCOSAMINOGLYCAN_BIOSYNTHESIS_-_CHONDROITIN_SULFATE_/_DERMATAN_SULFATE_-_HOMO_SAPIENS_(HUMAN)
NEAT	0.0635	Enriched	GLYCOSAMINOGLYCAN_BIOSYNTHESIS_-_HEPARAN_SULFATE_/_HEPARIN_-_HOMO_SAPIENS_(HUMAN)
NEAT	0.0435	Enriched	GLYCOSAMINOGLYCAN_BIOSYNTHESIS_-_KERATAN_SULFATE_-_HOMO_SAPIENS_(HUMAN)
NEAT	0.0969	Enriched	GLYCOSAMINOGLYCAN_DEGRADATION_-_HOMO_SAPIENS_(HUMAN)
NEAT	0.019	Enriched	GLYCOSPHINGOLIPID_BIOSYNTHESIS_-_GANGLIO_SERIES_-_HOMO_SAPIENS_(HUMAN)
NEAT	0.0513	Enriched	GLYCOSPHINGOLIPID_BIOSYNTHESIS_-_GLOBO_SERIES_-_HOMO_SAPIENS_(HUMAN)
NEAT	0.0388	Enriched	GLYCOSPHINGOLIPID_BIOSYNTHESIS_-_LACTO_AND_NEOLACTO_SERIES_-_HOMO_SAPIENS_(HUMAN)
NEAT	0.1402	Enriched	GLYCOSYLPHOSPHATIDYLINOSITOL(GPI)-ANCHOR_BIOSYNTHESIS_-_HOMO_SAPIENS_(HUMAN)
NEAT	0.1146	Enriched	GLYOXYLATE_AND_DICARBOXYLATE_METABOLISM_-_HOMO_SAPIENS_(HUMAN)
NEAT	0.1345	Enriched	GNRH_SIGNALING_PATHWAY_-_HOMO_SAPIENS_(HUMAN)
NEAT	0.2389	Enriched	GRAFT-VERSUS-HOST_DISEASE_-_HOMO_SAPIENS_(HUMAN)
NEAT	0.052	Enriched	HEDGEHOG_SIGNALING_PATHWAY_-_HOMO_SAPIENS_(HUMAN)
NEAT	0.1676	Enriched	HEMATOPOIETIC_CELL_LINEAGE_-_HOMO_SAPIENS_(HUMAN)
NEAT	0.1359	Enriched	HEPATITIS_B_-_HOMO_SAPIENS_(HUMAN)
NEAT	0.1093	Enriched	HEPATITIS_C_-_HOMO_SAPIENS_(HUMAN)
NEAT	0.1247	Enriched	HERPES_SIMPLEX_INFECTION_-_HOMO_SAPIENS_(HUMAN)
NEAT	0.0984	Enriched	HIF-1_SIGNALING_PATHWAY_-_HOMO_SAPIENS_(HUMAN)
NEAT	0.1048	Enriched	HIPPO_SIGNALING_PATHWAY_-_HOMO_SAPIENS_(HUMAN)
NEAT	0.0768	Enriched	HISTIDINE_METABOLISM_-_HOMO_SAPIENS_(HUMAN)
NEAT	0.0939	Enriched	HOMOLOGOUS_RECOMBINATION_-_HOMO_SAPIENS_(HUMAN)
NEAT	0.1124	Enriched	HTLV-I_INFECTION_-_HOMO_SAPIENS_(HUMAN)
NEAT	0.284	Enriched	HUNTINGTON'S_DISEASE_-_HOMO_SAPIENS_(HUMAN)
NEAT	0.0797	Enriched	HYPERTROPHIC_CARDIOMYOPATHY_(HCM)_-_HOMO_SAPIENS_(HUMAN)
NEAT	0.1528	Enriched	INFLAMMATORY_BOWEL_DISEASE_(IBD)_-_HOMO_SAPIENS_(HUMAN)
NEAT	0.0771	Enriched	INFLAMMATORY_MEDIATOR_REGULATION_OF_TRP_CHANNELS_-_HOMO_SAPIENS_(HUMAN)
NEAT	0.0937	Enriched	INFLUENZA_A_-_HOMO_SAPIENS_(HUMAN)
NEAT	0.046	Enriched	INOSITOL_PHOSPHATE_METABOLISM_-_HOMO_SAPIENS_(HUMAN)
NEAT	0.1009	Enriched	INSULIN_SECRETION_-_HOMO_SAPIENS_(HUMAN)
NEAT	0.1368	Enriched	INSULIN_SIGNALING_PATHWAY_-_HOMO_SAPIENS_(HUMAN)
NEAT	0.201	Enriched	INTESTINAL_IMMUNE_NETWORK_FOR_IGA_PRODUCTION_-_HOMO_SAPIENS_(HUMAN)
NEAT	0.1347	Enriched	JAK-STAT_SIGNALING_PATHWAY_-_HOMO_SAPIENS_(HUMAN)
NEAT	0.0571	Enriched	LEGIONELLOSIS_-_HOMO_SAPIENS_(HUMAN)
NEAT	0.1561	Enriched	LEISHMANIASIS_-_HOMO_SAPIENS_(HUMAN)
NEAT	0.1621	Enriched	LEUKOCYTE_TRANSENDOTHELIAL_MIGRATION_-_HOMO_SAPIENS_(HUMAN)
NEAT	0.0819	Enriched	LINOLEIC_ACID_METABOLISM_-_HOMO_SAPIENS_(HUMAN)
NEAT	0.021	Enriched	LIPOIC_ACID_METABOLISM_-_HOMO_SAPIENS_(HUMAN)
NEAT	0.1038	Enriched	LONG-TERM_DEPRESSION_-_HOMO_SAPIENS_(HUMAN)
NEAT	0.0904	Enriched	LONG-TERM_POTENTIATION_-_HOMO_SAPIENS_(HUMAN)
NEAT	0.0253	Enriched	LYSINE_BIOSYNTHESIS_-_HOMO_SAPIENS_(HUMAN)
NEAT	0.0951	Enriched	LYSINE_DEGRADATION_-_HOMO_SAPIENS_(HUMAN)
NEAT	0.2112	Enriched	LYSOSOME_-_HOMO_SAPIENS_(HUMAN)
NEAT	0.0822	Enriched	MALARIA_-_HOMO_SAPIENS_(HUMAN)
NEAT	0.1623	Enriched	MAPK_SIGNALING_PATHWAY_-_HOMO_SAPIENS_(HUMAN)
NEAT	0.0392	Enriched	MATURITY_ONSET_DIABETES_OF_THE_YOUNG_-_HOMO_SAPIENS_(HUMAN)
NEAT	0.0836	Enriched	MEASLES_-_HOMO_SAPIENS_(HUMAN)
NEAT	0.1166	Enriched	MELANOGENESIS_-_HOMO_SAPIENS_(HUMAN)
NEAT	0.0884	Enriched	MELANOMA_-_HOMO_SAPIENS_(HUMAN)
NEAT	0.096	Enriched	METABOLISM_OF_XENOBIOTICS_BY_CYTOCHROME_P450_-_HOMO_SAPIENS_(HUMAN)
NEAT	0.1399	Enriched	MICRORNAS_IN_CANCER_-_HOMO_SAPIENS_(HUMAN)
NEAT	0.0687	Enriched	MINERAL_ABSORPTION_-_HOMO_SAPIENS_(HUMAN)
NEAT	0.0939	Enriched	MISMATCH_REPAIR_-_HOMO_SAPIENS_(HUMAN)
NEAT	0.1162	Enriched	MORPHINE_ADDICTION_-_HOMO_SAPIENS_(HUMAN)
NEAT	0.0809	Enriched	MRNA_SURVEILLANCE_PATHWAY_-_HOMO_SAPIENS_(HUMAN)
NEAT	0.0789	Enriched	MTOR_SIGNALING_PATHWAY_-_HOMO_SAPIENS_(HUMAN)
NEAT	0.0452	Enriched	MUCIN_TYPE_O-GLYCAN_BIOSYNTHESIS_-_HOMO_SAPIENS_(HUMAN)
NEAT	0.1664	Enriched	NATURAL_KILLER_CELL_MEDIATED_CYTOTOXICITY_-_HOMO_SAPIENS_(HUMAN)
NEAT	0.1908	Enriched	NEUROACTIVE_LIGAND-RECEPTOR_INTERACTION_-_HOMO_SAPIENS_(HUMAN)
NEAT	0.1523	Enriched	NEUROTROPHIN_SIGNALING_PATHWAY_-_HOMO_SAPIENS_(HUMAN)
NEAT	0.1079	Enriched	NF-KAPPA_B_SIGNALING_PATHWAY_-_HOMO_SAPIENS_(HUMAN)
NEAT	0.1727	Enriched	N-GLYCAN_BIOSYNTHESIS_-_HOMO_SAPIENS_(HUMAN)
NEAT	0.0273	Enriched	NICOTINATE_AND_NICOTINAMIDE_METABOLISM_-_HOMO_SAPIENS_(HUMAN)
NEAT	0.1777	Enriched	NICOTINE_ADDICTION_-_HOMO_SAPIENS_(HUMAN)
NEAT	0.0389	Enriched	NITROGEN_METABOLISM_-_HOMO_SAPIENS_(HUMAN)
NEAT	0.0806	Enriched	NOD-LIKE_RECEPTOR_SIGNALING_PATHWAY_-_HOMO_SAPIENS_(HUMAN)
NEAT	0.3076	Enriched	NON-ALCOHOLIC_FATTY_LIVER_DISEASE_(NAFLD)_-_HOMO_SAPIENS_(HUMAN)
NEAT	0.0282	Enriched	NON-HOMOLOGOUS_END-JOINING_-_HOMO_SAPIENS_(HUMAN)
NEAT	0.1016	Enriched	NON-SMALL_CELL_LUNG_CANCER_-_HOMO_SAPIENS_(HUMAN)
NEAT	0.0709	Enriched	NOTCH_SIGNALING_PATHWAY_-_HOMO_SAPIENS_(HUMAN)
NEAT	0.0976	Enriched	NUCLEOTIDE_EXCISION_REPAIR_-_HOMO_SAPIENS_(HUMAN)
NEAT	0.3762	Enriched	OLFACTORY_TRANSDUCTION_-_HOMO_SAPIENS_(HUMAN)
NEAT	0.0418	Enriched	ONE_CARBON_POOL_BY_FOLATE_-_HOMO_SAPIENS_(HUMAN)
NEAT	0.1009	Enriched	OOCYTE_MEIOSIS_-_HOMO_SAPIENS_(HUMAN)
NEAT	0.1569	Enriched	OSTEOCLAST_DIFFERENTIATION_-_HOMO_SAPIENS_(HUMAN)
NEAT	0.0992	Enriched	OTHER_GLYCAN_DEGRADATION_-_HOMO_SAPIENS_(HUMAN)
NEAT	0.0406	Enriched	OTHER_TYPES_OF_O-GLYCAN_BIOSYNTHESIS_-_HOMO_SAPIENS_(HUMAN)
NEAT	0.042	Enriched	OVARIAN_STEROIDOGENESIS_-_HOMO_SAPIENS_(HUMAN)
NEAT	0.3238	Enriched	OXIDATIVE_PHOSPHORYLATION_-_HOMO_SAPIENS_(HUMAN)
NEAT	0.1298	Enriched	OXYTOCIN_SIGNALING_PATHWAY_-_HOMO_SAPIENS_(HUMAN)
NEAT	0.086	Enriched	P53_SIGNALING_PATHWAY_-_HOMO_SAPIENS_(HUMAN)
NEAT	0.1133	Enriched	PANCREATIC_CANCER_-_HOMO_SAPIENS_(HUMAN)
NEAT	0.0858	Enriched	PANCREATIC_SECRETION_-_HOMO_SAPIENS_(HUMAN)
NEAT	0.0389	Enriched	PANTOTHENATE_AND_COA_BIOSYNTHESIS_-_HOMO_SAPIENS_(HUMAN)
NEAT	0.316	Enriched	PARKINSON'S_DISEASE_-_HOMO_SAPIENS_(HUMAN)
NEAT	0.1399	Enriched	PATHOGENIC_ESCHERICHIA_COLI_INFECTION_-_HOMO_SAPIENS_(HUMAN)
NEAT	0.1502	Enriched	PATHWAYS_IN_CANCER_-_HOMO_SAPIENS_(HUMAN)
NEAT	0.0757	Enriched	PENTOSE_AND_GLUCURONATE_INTERCONVERSIONS_-_HOMO_SAPIENS_(HUMAN)
NEAT	0.0845	Enriched	PENTOSE_PHOSPHATE_PATHWAY_-_HOMO_SAPIENS_(HUMAN)
NEAT	0.1904	Enriched	PEROXISOME_-_HOMO_SAPIENS_(HUMAN)
NEAT	0.099	Enriched	PERTUSSIS_-_HOMO_SAPIENS_(HUMAN)
NEAT	0.2249	Enriched	PHAGOSOME_-_HOMO_SAPIENS_(HUMAN)
NEAT	0.0384	Enriched	PHENYLALANINE_METABOLISM_-_HOMO_SAPIENS_(HUMAN)
NEAT	0.0246	Enriched	PHENYLALANINE,_TYROSINE_AND_TRYPTOPHAN_BIOSYNTHESIS_-_HOMO_SAPIENS_(HUMAN)
NEAT	0.063	Enriched	PHOSPHATIDYLINOSITOL_SIGNALING_SYSTEM_-_HOMO_SAPIENS_(HUMAN)
NEAT	0.0211	Enriched	PHOTOTRANSDUCTION_-_HOMO_SAPIENS_(HUMAN)
NEAT	0.1528	Enriched	PI3K-AKT_SIGNALING_PATHWAY_-_HOMO_SAPIENS_(HUMAN)
NEAT	0.124	Enriched	PLATELET_ACTIVATION_-_HOMO_SAPIENS_(HUMAN)
NEAT	0.0579	Enriched	PORPHYRIN_AND_CHLOROPHYLL_METABOLISM_-_HOMO_SAPIENS_(HUMAN)
NEAT	0.113	Enriched	PPAR_SIGNALING_PATHWAY_-_HOMO_SAPIENS_(HUMAN)
NEAT	0.0485	Enriched	PRIMARY_BILE_ACID_BIOSYNTHESIS_-_HOMO_SAPIENS_(HUMAN)
NEAT	0.1209	Enriched	PRIMARY_IMMUNODEFICIENCY_-_HOMO_SAPIENS_(HUMAN)
NEAT	0.0456	Enriched	PRION_DISEASES_-_HOMO_SAPIENS_(HUMAN)
NEAT	0.0989	Enriched	PROGESTERONE-MEDIATED_OOCYTE_MATURATION_-_HOMO_SAPIENS_(HUMAN)
NEAT	0.1334	Enriched	PROLACTIN_SIGNALING_PATHWAY_-_HOMO_SAPIENS_(HUMAN)
NEAT	0.1078	Enriched	PROPANOATE_METABOLISM_-_HOMO_SAPIENS_(HUMAN)
NEAT	0.1139	Enriched	PROSTATE_CANCER_-_HOMO_SAPIENS_(HUMAN)
NEAT	0.1671	Enriched	PROTEASOME_-_HOMO_SAPIENS_(HUMAN)
NEAT	0.1201	Enriched	PROTEIN_DIGESTION_AND_ABSORPTION_-_HOMO_SAPIENS_(HUMAN)
NEAT	0.0985	Enriched	PROTEIN_EXPORT_-_HOMO_SAPIENS_(HUMAN)
NEAT	0.2373	Enriched	PROTEIN_PROCESSING_IN_ENDOPLASMIC_RETICULUM_-_HOMO_SAPIENS_(HUMAN)
NEAT	0.1589	Enriched	PROTEOGLYCANS_IN_CANCER_-_HOMO_SAPIENS_(HUMAN)
NEAT	0.0646	Enriched	PROXIMAL_TUBULE_BICARBONATE_RECLAMATION_-_HOMO_SAPIENS_(HUMAN)
NEAT	0.0816	Enriched	PURINE_METABOLISM_-_HOMO_SAPIENS_(HUMAN)
NEAT	0.0934	Enriched	PYRIMIDINE_METABOLISM_-_HOMO_SAPIENS_(HUMAN)
NEAT	0.148	Enriched	PYRUVATE_METABOLISM_-_HOMO_SAPIENS_(HUMAN)
NEAT	0.165	Enriched	RAP1_SIGNALING_PATHWAY_-_HOMO_SAPIENS_(HUMAN)
NEAT	0.1818	Enriched	RAS_SIGNALING_PATHWAY_-_HOMO_SAPIENS_(HUMAN)
NEAT	0.1839	Enriched	REGULATION_OF_ACTIN_CYTOSKELETON_-_HOMO_SAPIENS_(HUMAN)
NEAT	0.0749	Enriched	REGULATION_OF_AUTOPHAGY_-_HOMO_SAPIENS_(HUMAN)
NEAT	0.0967	Enriched	RENAL_CELL_CARCINOMA_-_HOMO_SAPIENS_(HUMAN)
NEAT	0.0207	Enriched	RENIN-ANGIOTENSIN_SYSTEM_-_HOMO_SAPIENS_(HUMAN)
NEAT	0.057	Enriched	RETINOL_METABOLISM_-_HOMO_SAPIENS_(HUMAN)
NEAT	0.1356	Enriched	RETROGRADE_ENDOCANNABINOID_SIGNALING_-_HOMO_SAPIENS_(HUMAN)
NEAT	0.1658	Enriched	RHEUMATOID_ARTHRITIS_-_HOMO_SAPIENS_(HUMAN)
NEAT	0.0231	Enriched	RIBOFLAVIN_METABOLISM_-_HOMO_SAPIENS_(HUMAN)
NEAT	0.161	Enriched	RIBOSOME_BIOGENESIS_IN_EUKARYOTES_-_HOMO_SAPIENS_(HUMAN)
NEAT	0.2784	Enriched	RIBOSOME_-_HOMO_SAPIENS_(HUMAN)
NEAT	0.0969	Enriched	RIG-I-LIKE_RECEPTOR_SIGNALING_PATHWAY_-_HOMO_SAPIENS_(HUMAN)
NEAT	0.0693	Enriched	RNA_DEGRADATION_-_HOMO_SAPIENS_(HUMAN)
NEAT	0.0796	Enriched	RNA_POLYMERASE_-_HOMO_SAPIENS_(HUMAN)
NEAT	0.1294	Enriched	RNA_TRANSPORT_-_HOMO_SAPIENS_(HUMAN)
NEAT	0.0712	Enriched	SALIVARY_SECRETION_-_HOMO_SAPIENS_(HUMAN)
NEAT	0.1317	Enriched	SALMONELLA_INFECTION_-_HOMO_SAPIENS_(HUMAN)
NEAT	0.0225	Enriched	SELENOCOMPOUND_METABOLISM_-_HOMO_SAPIENS_(HUMAN)
NEAT	0.1247	Enriched	SEROTONERGIC_SYNAPSE_-_HOMO_SAPIENS_(HUMAN)
NEAT	0.1091	Enriched	SHIGELLOSIS_-_HOMO_SAPIENS_(HUMAN)
NEAT	0.1328	Enriched	SIGNALING_PATHWAYS_REGULATING_PLURIPOTENCY_OF_STEM_CELLS_-_HOMO_SAPIENS_(HUMAN)
NEAT	0.0926	Enriched	SMALL_CELL_LUNG_CANCER_-_HOMO_SAPIENS_(HUMAN)
NEAT	0.1526	Enriched	SNARE_INTERACTIONS_IN_VESICULAR_TRANSPORT_-_HOMO_SAPIENS_(HUMAN)
NEAT	0.1119	Enriched	SPHINGOLIPID_METABOLISM_-_HOMO_SAPIENS_(HUMAN)
NEAT	0.2515	Enriched	SPLICEOSOME_-_HOMO_SAPIENS_(HUMAN)
NEAT	0.1951	Enriched	STAPHYLOCOCCUS_AUREUS_INFECTION_-_HOMO_SAPIENS_(HUMAN)
NEAT	0.1187	Enriched	STARCH_AND_SUCROSE_METABOLISM_-_HOMO_SAPIENS_(HUMAN)
NEAT	0.1268	Enriched	STEROID_BIOSYNTHESIS_-_HOMO_SAPIENS_(HUMAN)
NEAT	0.0599	Enriched	STEROID_HORMONE_BIOSYNTHESIS_-_HOMO_SAPIENS_(HUMAN)
NEAT	0.0514	Enriched	SULFUR_METABOLISM_-_HOMO_SAPIENS_(HUMAN)
NEAT	0.0203	Enriched	SULFUR_RELAY_SYSTEM_-_HOMO_SAPIENS_(HUMAN)
NEAT	0.2014	Enriched	SYNAPTIC_VESICLE_CYCLE_-_HOMO_SAPIENS_(HUMAN)
NEAT	0.0456	Enriched	SYNTHESIS_AND_DEGRADATION_OF_KETONE_BODIES_-_HOMO_SAPIENS_(HUMAN)
NEAT	0.2225	Enriched	SYSTEMIC_LUPUS_ERYTHEMATOSUS_-_HOMO_SAPIENS_(HUMAN)
NEAT	0.0273	Enriched	TASTE_TRANSDUCTION_-_HOMO_SAPIENS_(HUMAN)
NEAT	0.0325	Enriched	TAURINE_AND_HYPOTAURINE_METABOLISM_-_HOMO_SAPIENS_(HUMAN)
NEAT	0.1572	Enriched	T_CELL_RECEPTOR_SIGNALING_PATHWAY_-_HOMO_SAPIENS_(HUMAN)
NEAT	0.0323	Enriched	TERPENOID_BACKBONE_BIOSYNTHESIS_-_HOMO_SAPIENS_(HUMAN)
NEAT	0.0697	Enriched	TGF-BETA_SIGNALING_PATHWAY_-_HOMO_SAPIENS_(HUMAN)
NEAT	0.0182	Enriched	THIAMINE_METABOLISM_-_HOMO_SAPIENS_(HUMAN)
NEAT	0.0527	Enriched	THYROID_CANCER_-_HOMO_SAPIENS_(HUMAN)
NEAT	0.14	Enriched	THYROID_HORMONE_SIGNALING_PATHWAY_-_HOMO_SAPIENS_(HUMAN)
NEAT	0.0448	Enriched	THYROID_HORMONE_SYNTHESIS_-_HOMO_SAPIENS_(HUMAN)
NEAT	0.1414	Enriched	TIGHT_JUNCTION_-_HOMO_SAPIENS_(HUMAN)
NEAT	0.1318	Enriched	TNF_SIGNALING_PATHWAY_-_HOMO_SAPIENS_(HUMAN)
NEAT	0.1456	Enriched	TOLL-LIKE_RECEPTOR_SIGNALING_PATHWAY_-_HOMO_SAPIENS_(HUMAN)
NEAT	0.1535	Enriched	TOXOPLASMOSIS_-_HOMO_SAPIENS_(HUMAN)
NEAT	0.0965	Enriched	TRANSCRIPTIONAL_MISREGULATION_IN_CANCER_-_HOMO_SAPIENS_(HUMAN)
NEAT	0.1191	Enriched	TRYPTOPHAN_METABOLISM_-_HOMO_SAPIENS_(HUMAN)
NEAT	0.1645	Enriched	TUBERCULOSIS_-_HOMO_SAPIENS_(HUMAN)
NEAT	0.1926	Enriched	TYPE_I_DIABETES_MELLITUS_-_HOMO_SAPIENS_(HUMAN)
NEAT	0.0918	Enriched	TYPE_II_DIABETES_MELLITUS_-_HOMO_SAPIENS_(HUMAN)
NEAT	0.0653	Enriched	TYROSINE_METABOLISM_-_HOMO_SAPIENS_(HUMAN)
NEAT	0.0654	Enriched	UBIQUINONE_AND_OTHER_TERPENOID-QUINONE_BIOSYNTHESIS_-_HOMO_SAPIENS_(HUMAN)
NEAT	0.1107	Enriched	UBIQUITIN_MEDIATED_PROTEOLYSIS_-_HOMO_SAPIENS_(HUMAN)
NEAT	0.0216	Enriched	VALINE,_LEUCINE_AND_ISOLEUCINE_BIOSYNTHESIS_-_HOMO_SAPIENS_(HUMAN)
NEAT	0.2071	Enriched	VALINE,_LEUCINE_AND_ISOLEUCINE_DEGRADATION_-_HOMO_SAPIENS_(HUMAN)
NEAT	0.0952	Enriched	VASCULAR_SMOOTH_MUSCLE_CONTRACTION_-_HOMO_SAPIENS_(HUMAN)
NEAT	0.1139	Enriched	VASOPRESSIN-REGULATED_WATER_REABSORPTION_-_HOMO_SAPIENS_(HUMAN)
NEAT	0.1232	Enriched	VEGF_SIGNALING_PATHWAY_-_HOMO_SAPIENS_(HUMAN)
NEAT	0.164	Enriched	VIBRIO_CHOLERAE_INFECTION_-_HOMO_SAPIENS_(HUMAN)
NEAT	0.1308	Enriched	VIRAL_CARCINOGENESIS_-_HOMO_SAPIENS_(HUMAN)
NEAT	0.1498	Enriched	VIRAL_MYOCARDITIS_-_HOMO_SAPIENS_(HUMAN)
NEAT	0.0029	Enriched	VITAMIN_B6_METABOLISM_-_HOMO_SAPIENS_(HUMAN)
NEAT	0.0099	Enriched	VITAMIN_DIGESTION_AND_ABSORPTION_-_HOMO_SAPIENS_(HUMAN)
NEAT	0.0897	Enriched	WNT_SIGNALING_PATHWAY_-_HOMO_SAPIENS_(HUMAN)
GEA	0.0001	Enriched	2-OXOCARBOXYLIC_ACID_METABOLISM_-_HOMO_SAPIENS_(HUMAN)
GEA	0.0026	Enriched	ABC_TRANSPORTERS_-_HOMO_SAPIENS_(HUMAN)
GEA	0.006	Enriched	ACUTE_MYELOID_LEUKEMIA_-_HOMO_SAPIENS_(HUMAN)
GEA	0.001	Enriched	ADHERENS_JUNCTION_-_HOMO_SAPIENS_(HUMAN)
GEA	0.0085	Enriched	ADIPOCYTOKINE_SIGNALING_PATHWAY_-_HOMO_SAPIENS_(HUMAN)
GEA	0.0106	Enriched	ADRENERGIC_SIGNALING_IN_CARDIOMYOCYTES_-_HOMO_SAPIENS_(HUMAN)
GEA	0.001	Enriched	AFRICAN_TRYPANOSOMIASIS_-_HOMO_SAPIENS_(HUMAN)
GEA	0.0008	Enriched	ALANINE,_ASPARTATE_AND_GLUTAMATE_METABOLISM_-_HOMO_SAPIENS_(HUMAN)
GEA	0.0018	Enriched	ALCOHOLISM_-_HOMO_SAPIENS_(HUMAN)
GEA	0.0019	Enriched	ALDOSTERONE-REGULATED_SODIUM_REABSORPTION_-_HOMO_SAPIENS_(HUMAN)
GEA	0.0017	Enriched	ALLOGRAFT_REJECTION_-_HOMO_SAPIENS_(HUMAN)
GEA	0.0002	Enriched	ALPHA-LINOLENIC_ACID_METABOLISM_-_HOMO_SAPIENS_(HUMAN)
GEA	0.003	Enriched	ALZHEIMER'S_DISEASE_-_HOMO_SAPIENS_(HUMAN)
GEA	0.0029	Enriched	AMINOACYL-TRNA_BIOSYNTHESIS_-_HOMO_SAPIENS_(HUMAN)
GEA	0.0035	Enriched	AMINO_SUGAR_AND_NUCLEOTIDE_SUGAR_METABOLISM_-_HOMO_SAPIENS_(HUMAN)
GEA	0.0039	Enriched	AMOEBIASIS_-_HOMO_SAPIENS_(HUMAN)
GEA	0.0071	Enriched	AMPHETAMINE_ADDICTION_-_HOMO_SAPIENS_(HUMAN)
GEA	0.0059	Enriched	AMPK_SIGNALING_PATHWAY_-_HOMO_SAPIENS_(HUMAN)
GEA	0.0031	Enriched	AMYOTROPHIC_LATERAL_SCLEROSIS_(ALS)_-_HOMO_SAPIENS_(HUMAN)
GEA	0.0011	Enriched	ANTIGEN_PROCESSING_AND_PRESENTATION_-_HOMO_SAPIENS_(HUMAN)
GEA	0.002	Enriched	APOPTOSIS_-_HOMO_SAPIENS_(HUMAN)
GEA	0.0048	Enriched	ARACHIDONIC_ACID_METABOLISM_-_HOMO_SAPIENS_(HUMAN)
GEA	0.0053	Enriched	ARGININE_AND_PROLINE_METABOLISM_-_HOMO_SAPIENS_(HUMAN)
GEA	0.001	Enriched	ARRHYTHMOGENIC_RIGHT_VENTRICULAR_CARDIOMYOPATHY_(ARVC)_-_HOMO_SAPIENS_(HUMAN)
GEA	0.0002	Enriched	ASCORBATE_AND_ALDARATE_METABOLISM_-_HOMO_SAPIENS_(HUMAN)
GEA	0.0009	Enriched	ASTHMA_-_HOMO_SAPIENS_(HUMAN)
GEA	0.0034	Enriched	AUTOIMMUNE_THYROID_DISEASE_-_HOMO_SAPIENS_(HUMAN)
GEA	0.008	Enriched	AXON_GUIDANCE_-_HOMO_SAPIENS_(HUMAN)
GEA	0.001	Enriched	BACTERIAL_INVASION_OF_EPITHELIAL_CELLS_-_HOMO_SAPIENS_(HUMAN)
GEA	0.005	Enriched	BASAL_CELL_CARCINOMA_-_HOMO_SAPIENS_(HUMAN)
GEA	0.0017	Enriched	BASAL_TRANSCRIPTION_FACTORS_-_HOMO_SAPIENS_(HUMAN)
GEA	0.0012	Enriched	BASE_EXCISION_REPAIR_-_HOMO_SAPIENS_(HUMAN)
GEA	0.0005	Enriched	B_CELL_RECEPTOR_SIGNALING_PATHWAY_-_HOMO_SAPIENS_(HUMAN)
GEA	0.0006	Enriched	BETA-ALANINE_METABOLISM_-_HOMO_SAPIENS_(HUMAN)
GEA	0.0006	Enriched	BILE_SECRETION_-_HOMO_SAPIENS_(HUMAN)
GEA	0.001	Enriched	BIOSYNTHESIS_OF_AMINO_ACIDS_-_HOMO_SAPIENS_(HUMAN)
GEA	0.0003	Enriched	BIOSYNTHESIS_OF_UNSATURATED_FATTY_ACIDS_-_HOMO_SAPIENS_(HUMAN)
GEA	0	Enriched	BIOTIN_METABOLISM_-_HOMO_SAPIENS_(HUMAN)
GEA	0.0015	Enriched	BLADDER_CANCER_-_HOMO_SAPIENS_(HUMAN)
GEA	0.0005	Enriched	BUTANOATE_METABOLISM_-_HOMO_SAPIENS_(HUMAN)
GEA	0.0005	Enriched	BUTIROSIN_AND_NEOMYCIN_BIOSYNTHESIS_-_HOMO_SAPIENS_(HUMAN)
GEA	0	Enriched	CAFFEINE_METABOLISM_-_HOMO_SAPIENS_(HUMAN)
GEA	0.0043	Enriched	CALCIUM_SIGNALING_PATHWAY_-_HOMO_SAPIENS_(HUMAN)
GEA	0.0067	Enriched	CAMP_SIGNALING_PATHWAY_-_HOMO_SAPIENS_(HUMAN)
GEA	0.0021	Enriched	CARBOHYDRATE_DIGESTION_AND_ABSORPTION_-_HOMO_SAPIENS_(HUMAN)
GEA	0.0033	Enriched	CARBON_METABOLISM_-_HOMO_SAPIENS_(HUMAN)
GEA	0.0008	Enriched	CARDIAC_MUSCLE_CONTRACTION_-_HOMO_SAPIENS_(HUMAN)
GEA	0.0091	Enriched	CELL_ADHESION_MOLECULES_(CAMS)_-_HOMO_SAPIENS_(HUMAN)
GEA	0.007	Enriched	CELL_CYCLE_-_HOMO_SAPIENS_(HUMAN)
GEA	0.0021	Enriched	CGMP-PKG_SIGNALING_PATHWAY_-_HOMO_SAPIENS_(HUMAN)
GEA	0.0029	Enriched	CHAGAS_DISEASE_(AMERICAN_TRYPANOSOMIASIS)_-_HOMO_SAPIENS_(HUMAN)
GEA	0.0012	Enriched	CHEMICAL_CARCINOGENESIS_-_HOMO_SAPIENS_(HUMAN)
GEA	0.0048	Enriched	CHEMOKINE_SIGNALING_PATHWAY_-_HOMO_SAPIENS_(HUMAN)
GEA	0.0048	Enriched	CHOLINERGIC_SYNAPSE_-_HOMO_SAPIENS_(HUMAN)
GEA	0.0009	Enriched	CHRONIC_MYELOID_LEUKEMIA_-_HOMO_SAPIENS_(HUMAN)
GEA	0.0023	Enriched	CIRCADIAN_ENTRAINMENT_-_HOMO_SAPIENS_(HUMAN)
GEA	0.0013	Enriched	CIRCADIAN_RHYTHM_-_HOMO_SAPIENS_(HUMAN)
GEA	0.001	Enriched	CITRATE_CYCLE_(TCA_CYCLE)_-_HOMO_SAPIENS_(HUMAN)
GEA	0.0024	Enriched	COCAINE_ADDICTION_-_HOMO_SAPIENS_(HUMAN)
GEA	0.0002	Enriched	COLLECTING_DUCT_ACID_SECRETION_-_HOMO_SAPIENS_(HUMAN)
GEA	0.0066	Enriched	COLORECTAL_CANCER_-_HOMO_SAPIENS_(HUMAN)
GEA	0.006	Enriched	COMPLEMENT_AND_COAGULATION_CASCADES_-_HOMO_SAPIENS_(HUMAN)
GEA	0.0004	Enriched	CYANOAMINO_ACID_METABOLISM_-_HOMO_SAPIENS_(HUMAN)
GEA	0.0014	Enriched	CYSTEINE_AND_METHIONINE_METABOLISM_-_HOMO_SAPIENS_(HUMAN)
GEA	0.0195	Enriched	CYTOKINE-CYTOKINE_RECEPTOR_INTERACTION_-_HOMO_SAPIENS_(HUMAN)
GEA	0.0058	Enriched	CYTOSOLIC_DNA-SENSING_PATHWAY_-_HOMO_SAPIENS_(HUMAN)
GEA	0	Enriched	D-ARGININE_AND_D-ORNITHINE_METABOLISM_-_HOMO_SAPIENS_(HUMAN)
GEA	0	Enriched	DEGRADATION_OF_AROMATIC_COMPOUNDS_-_HOMO_SAPIENS_(HUMAN)
GEA	0	Enriched	D-GLUTAMINE_AND_D-GLUTAMATE_METABOLISM_-_HOMO_SAPIENS_(HUMAN)
GEA	0.0021	Enriched	DILATED_CARDIOMYOPATHY_-_HOMO_SAPIENS_(HUMAN)
GEA	0.0011	Enriched	DNA_REPLICATION_-_HOMO_SAPIENS_(HUMAN)
GEA	0.0079	Enriched	DOPAMINERGIC_SYNAPSE_-_HOMO_SAPIENS_(HUMAN)
GEA	0.0001	Enriched	DORSO-VENTRAL_AXIS_FORMATION_-_HOMO_SAPIENS_(HUMAN)
GEA	0.006	Enriched	DRUG_METABOLISM_-_CYTOCHROME_P450_-_HOMO_SAPIENS_(HUMAN)
GEA	0.0025	Enriched	DRUG_METABOLISM_-_OTHER_ENZYMES_-_HOMO_SAPIENS_(HUMAN)
GEA	0.0015	Enriched	ECM-RECEPTOR_INTERACTION_-_HOMO_SAPIENS_(HUMAN)
GEA	0.0027	Enriched	ENDOCRINE_AND_OTHER_FACTOR-REGULATED_CALCIUM_REABSORPTION_-_HOMO_SAPIENS_(HUMAN)
GEA	0.0084	Enriched	ENDOCYTOSIS_-_HOMO_SAPIENS_(HUMAN)
GEA	0.0038	Enriched	ENDOMETRIAL_CANCER_-_HOMO_SAPIENS_(HUMAN)
GEA	0.0087	Enriched	EPITHELIAL_CELL_SIGNALING_IN_HELICOBACTER_PYLORI_INFECTION_-_HOMO_SAPIENS_(HUMAN)
GEA	0.0066	Enriched	EPSTEIN-BARR_VIRUS_INFECTION_-_HOMO_SAPIENS_(HUMAN)
GEA	0.0031	Enriched	ERBB_SIGNALING_PATHWAY_-_HOMO_SAPIENS_(HUMAN)
GEA	0.0027	Enriched	ESTROGEN_SIGNALING_PATHWAY_-_HOMO_SAPIENS_(HUMAN)
GEA	0.0017	Enriched	ETHER_LIPID_METABOLISM_-_HOMO_SAPIENS_(HUMAN)
GEA	0.0038	Enriched	FANCONI_ANEMIA_PATHWAY_-_HOMO_SAPIENS_(HUMAN)
GEA	0.0013	Enriched	FAT_DIGESTION_AND_ABSORPTION_-_HOMO_SAPIENS_(HUMAN)
GEA	0	Enriched	FATTY_ACID_BIOSYNTHESIS_-_HOMO_SAPIENS_(HUMAN)
GEA	0.0025	Enriched	FATTY_ACID_DEGRADATION_-_HOMO_SAPIENS_(HUMAN)
GEA	0.0007	Enriched	FATTY_ACID_ELONGATION_-_HOMO_SAPIENS_(HUMAN)
GEA	0.0033	Enriched	FATTY_ACID_METABOLISM_-_HOMO_SAPIENS_(HUMAN)
GEA	0.0084	Enriched	FC_EPSILON_RI_SIGNALING_PATHWAY_-_HOMO_SAPIENS_(HUMAN)
GEA	0.0023	Enriched	FC_GAMMA_R-MEDIATED_PHAGOCYTOSIS_-_HOMO_SAPIENS_(HUMAN)
GEA	0.0085	Enriched	FOCAL_ADHESION_-_HOMO_SAPIENS_(HUMAN)
GEA	0.0001	Enriched	FOLATE_BIOSYNTHESIS_-_HOMO_SAPIENS_(HUMAN)
GEA	0.0088	Enriched	FOXO_SIGNALING_PATHWAY_-_HOMO_SAPIENS_(HUMAN)
GEA	0.0019	Enriched	FRUCTOSE_AND_MANNOSE_METABOLISM_-_HOMO_SAPIENS_(HUMAN)
GEA	0.0025	Enriched	GABAERGIC_SYNAPSE_-_HOMO_SAPIENS_(HUMAN)
GEA	0.0007	Enriched	GALACTOSE_METABOLISM_-_HOMO_SAPIENS_(HUMAN)
GEA	0.0019	Enriched	GAP_JUNCTION_-_HOMO_SAPIENS_(HUMAN)
GEA	0.0008	Enriched	GASTRIC_ACID_SECRETION_-_HOMO_SAPIENS_(HUMAN)
GEA	0.0069	Enriched	GLIOMA_-_HOMO_SAPIENS_(HUMAN)
GEA	0.0033	Enriched	GLUTAMATERGIC_SYNAPSE_-_HOMO_SAPIENS_(HUMAN)
GEA	0.0024	Enriched	GLUTATHIONE_METABOLISM_-_HOMO_SAPIENS_(HUMAN)
GEA	0.0037	Enriched	GLYCEROLIPID_METABOLISM_-_HOMO_SAPIENS_(HUMAN)
GEA	0.0022	Enriched	GLYCEROPHOSPHOLIPID_METABOLISM_-_HOMO_SAPIENS_(HUMAN)
GEA	0.0019	Enriched	GLYCINE,_SERINE_AND_THREONINE_METABOLISM_-_HOMO_SAPIENS_(HUMAN)
GEA	0.0063	Enriched	GLYCOLYSIS_/_GLUCONEOGENESIS_-_HOMO_SAPIENS_(HUMAN)
GEA	0.0001	Enriched	GLYCOSAMINOGLYCAN_BIOSYNTHESIS_-_CHONDROITIN_SULFATE_/_DERMATAN_SULFATE_-_HOMO_SAPIENS_(HUMAN)
GEA	0.0004	Enriched	GLYCOSAMINOGLYCAN_BIOSYNTHESIS_-_HEPARAN_SULFATE_/_HEPARIN_-_HOMO_SAPIENS_(HUMAN)
GEA	0.0001	Enriched	GLYCOSAMINOGLYCAN_BIOSYNTHESIS_-_KERATAN_SULFATE_-_HOMO_SAPIENS_(HUMAN)
GEA	0.0004	Enriched	GLYCOSAMINOGLYCAN_DEGRADATION_-_HOMO_SAPIENS_(HUMAN)
GEA	0.0002	Enriched	GLYCOSPHINGOLIPID_BIOSYNTHESIS_-_GANGLIO_SERIES_-_HOMO_SAPIENS_(HUMAN)
GEA	0	Enriched	GLYCOSPHINGOLIPID_BIOSYNTHESIS_-_GLOBO_SERIES_-_HOMO_SAPIENS_(HUMAN)
GEA	0.0004	Enriched	GLYCOSPHINGOLIPID_BIOSYNTHESIS_-_LACTO_AND_NEOLACTO_SERIES_-_HOMO_SAPIENS_(HUMAN)
GEA	0.0005	Enriched	GLYCOSYLPHOSPHATIDYLINOSITOL(GPI)-ANCHOR_BIOSYNTHESIS_-_HOMO_SAPIENS_(HUMAN)
GEA	0.0004	Enriched	GLYOXYLATE_AND_DICARBOXYLATE_METABOLISM_-_HOMO_SAPIENS_(HUMAN)
GEA	0.0014	Enriched	GNRH_SIGNALING_PATHWAY_-_HOMO_SAPIENS_(HUMAN)
GEA	0.0016	Enriched	GRAFT-VERSUS-HOST_DISEASE_-_HOMO_SAPIENS_(HUMAN)
GEA	0.0037	Enriched	HEDGEHOG_SIGNALING_PATHWAY_-_HOMO_SAPIENS_(HUMAN)
GEA	0.0016	Enriched	HEMATOPOIETIC_CELL_LINEAGE_-_HOMO_SAPIENS_(HUMAN)
GEA	0.0111	Enriched	HEPATITIS_B_-_HOMO_SAPIENS_(HUMAN)
GEA	0.0077	Enriched	HEPATITIS_C_-_HOMO_SAPIENS_(HUMAN)
GEA	0.0049	Enriched	HERPES_SIMPLEX_INFECTION_-_HOMO_SAPIENS_(HUMAN)
GEA	0.0035	Enriched	HIF-1_SIGNALING_PATHWAY_-_HOMO_SAPIENS_(HUMAN)
GEA	0.0129	Enriched	HIPPO_SIGNALING_PATHWAY_-_HOMO_SAPIENS_(HUMAN)
GEA	0.0002	Enriched	HISTIDINE_METABOLISM_-_HOMO_SAPIENS_(HUMAN)
GEA	0.0006	Enriched	HOMOLOGOUS_RECOMBINATION_-_HOMO_SAPIENS_(HUMAN)
GEA	0.0218	Enriched	HTLV-I_INFECTION_-_HOMO_SAPIENS_(HUMAN)
GEA	0.0042	Enriched	HUNTINGTON'S_DISEASE_-_HOMO_SAPIENS_(HUMAN)
GEA	0.0017	Enriched	HYPERTROPHIC_CARDIOMYOPATHY_(HCM)_-_HOMO_SAPIENS_(HUMAN)
GEA	0.0076	Enriched	INFLAMMATORY_BOWEL_DISEASE_(IBD)_-_HOMO_SAPIENS_(HUMAN)
GEA	0.002	Enriched	INFLAMMATORY_MEDIATOR_REGULATION_OF_TRP_CHANNELS_-_HOMO_SAPIENS_(HUMAN)
GEA	0.0038	Enriched	INFLUENZA_A_-_HOMO_SAPIENS_(HUMAN)
GEA	0.0061	Enriched	INOSITOL_PHOSPHATE_METABOLISM_-_HOMO_SAPIENS_(HUMAN)
GEA	0.0014	Enriched	INSULIN_SECRETION_-_HOMO_SAPIENS_(HUMAN)
GEA	0.0101	Enriched	INSULIN_SIGNALING_PATHWAY_-_HOMO_SAPIENS_(HUMAN)
GEA	0.0027	Enriched	INTESTINAL_IMMUNE_NETWORK_FOR_IGA_PRODUCTION_-_HOMO_SAPIENS_(HUMAN)
GEA	0.0159	Enriched	JAK-STAT_SIGNALING_PATHWAY_-_HOMO_SAPIENS_(HUMAN)
GEA	0.0045	Enriched	LEGIONELLOSIS_-_HOMO_SAPIENS_(HUMAN)
GEA	0.0008	Enriched	LEISHMANIASIS_-_HOMO_SAPIENS_(HUMAN)
GEA	0.0064	Enriched	LEUKOCYTE_TRANSENDOTHELIAL_MIGRATION_-_HOMO_SAPIENS_(HUMAN)
GEA	0.0005	Enriched	LINOLEIC_ACID_METABOLISM_-_HOMO_SAPIENS_(HUMAN)
GEA	0	Enriched	LIPOIC_ACID_METABOLISM_-_HOMO_SAPIENS_(HUMAN)
GEA	0.005	Enriched	LONG-TERM_DEPRESSION_-_HOMO_SAPIENS_(HUMAN)
GEA	0.0065	Enriched	LONG-TERM_POTENTIATION_-_HOMO_SAPIENS_(HUMAN)
GEA	0	Enriched	LYSINE_BIOSYNTHESIS_-_HOMO_SAPIENS_(HUMAN)
GEA	0.003	Enriched	LYSINE_DEGRADATION_-_HOMO_SAPIENS_(HUMAN)
GEA	0.0064	Enriched	LYSOSOME_-_HOMO_SAPIENS_(HUMAN)
GEA	0.0034	Enriched	MALARIA_-_HOMO_SAPIENS_(HUMAN)
GEA	0.0167	Enriched	MAPK_SIGNALING_PATHWAY_-_HOMO_SAPIENS_(HUMAN)
GEA	0.0004	Enriched	MATURITY_ONSET_DIABETES_OF_THE_YOUNG_-_HOMO_SAPIENS_(HUMAN)
GEA	0.0094	Enriched	MEASLES_-_HOMO_SAPIENS_(HUMAN)
GEA	0.0037	Enriched	MELANOGENESIS_-_HOMO_SAPIENS_(HUMAN)
GEA	0.0081	Enriched	MELANOMA_-_HOMO_SAPIENS_(HUMAN)
GEA	0.0006	Enriched	METABOLISM_OF_XENOBIOTICS_BY_CYTOCHROME_P450_-_HOMO_SAPIENS_(HUMAN)
GEA	0.0004	Enriched	MICRORNAS_IN_CANCER_-_HOMO_SAPIENS_(HUMAN)
GEA	0.0048	Enriched	MINERAL_ABSORPTION_-_HOMO_SAPIENS_(HUMAN)
GEA	0	Enriched	MISMATCH_REPAIR_-_HOMO_SAPIENS_(HUMAN)
GEA	0.0027	Enriched	MORPHINE_ADDICTION_-_HOMO_SAPIENS_(HUMAN)
GEA	0.0013	Enriched	MRNA_SURVEILLANCE_PATHWAY_-_HOMO_SAPIENS_(HUMAN)
GEA	0.0052	Enriched	MTOR_SIGNALING_PATHWAY_-_HOMO_SAPIENS_(HUMAN)
GEA	0.0009	Enriched	MUCIN_TYPE_O-GLYCAN_BIOSYNTHESIS_-_HOMO_SAPIENS_(HUMAN)
GEA	0.0084	Enriched	NATURAL_KILLER_CELL_MEDIATED_CYTOTOXICITY_-_HOMO_SAPIENS_(HUMAN)
GEA	0.0243	Enriched	NEUROACTIVE_LIGAND-RECEPTOR_INTERACTION_-_HOMO_SAPIENS_(HUMAN)
GEA	0.0066	Enriched	NEUROTROPHIN_SIGNALING_PATHWAY_-_HOMO_SAPIENS_(HUMAN)
GEA	0.0021	Enriched	NF-KAPPA_B_SIGNALING_PATHWAY_-_HOMO_SAPIENS_(HUMAN)
GEA	0.0027	Enriched	N-GLYCAN_BIOSYNTHESIS_-_HOMO_SAPIENS_(HUMAN)
GEA	0.0004	Enriched	NICOTINATE_AND_NICOTINAMIDE_METABOLISM_-_HOMO_SAPIENS_(HUMAN)
GEA	0.0011	Enriched	NICOTINE_ADDICTION_-_HOMO_SAPIENS_(HUMAN)
GEA	0	Enriched	NITROGEN_METABOLISM_-_HOMO_SAPIENS_(HUMAN)
GEA	0.0055	Enriched	NOD-LIKE_RECEPTOR_SIGNALING_PATHWAY_-_HOMO_SAPIENS_(HUMAN)
GEA	0.0132	Enriched	NON-ALCOHOLIC_FATTY_LIVER_DISEASE_(NAFLD)_-_HOMO_SAPIENS_(HUMAN)
GEA	0	Enriched	NON-HOMOLOGOUS_END-JOINING_-_HOMO_SAPIENS_(HUMAN)
GEA	0.0041	Enriched	NON-SMALL_CELL_LUNG_CANCER_-_HOMO_SAPIENS_(HUMAN)
GEA	0.0036	Enriched	NOTCH_SIGNALING_PATHWAY_-_HOMO_SAPIENS_(HUMAN)
GEA	0.0028	Enriched	NUCLEOTIDE_EXCISION_REPAIR_-_HOMO_SAPIENS_(HUMAN)
GEA	0.0105	Enriched	OLFACTORY_TRANSDUCTION_-_HOMO_SAPIENS_(HUMAN)
GEA	0.0002	Enriched	ONE_CARBON_POOL_BY_FOLATE_-_HOMO_SAPIENS_(HUMAN)
GEA	0.0036	Enriched	OOCYTE_MEIOSIS_-_HOMO_SAPIENS_(HUMAN)
GEA	0.0093	Enriched	OSTEOCLAST_DIFFERENTIATION_-_HOMO_SAPIENS_(HUMAN)
GEA	0.0001	Enriched	OTHER_GLYCAN_DEGRADATION_-_HOMO_SAPIENS_(HUMAN)
GEA	0.0011	Enriched	OTHER_TYPES_OF_O-GLYCAN_BIOSYNTHESIS_-_HOMO_SAPIENS_(HUMAN)
GEA	0.0038	Enriched	OVARIAN_STEROIDOGENESIS_-_HOMO_SAPIENS_(HUMAN)
GEA	0.0098	Enriched	OXIDATIVE_PHOSPHORYLATION_-_HOMO_SAPIENS_(HUMAN)
GEA	0.0156	Enriched	OXYTOCIN_SIGNALING_PATHWAY_-_HOMO_SAPIENS_(HUMAN)
GEA	0.0078	Enriched	P53_SIGNALING_PATHWAY_-_HOMO_SAPIENS_(HUMAN)
GEA	0.0071	Enriched	PANCREATIC_CANCER_-_HOMO_SAPIENS_(HUMAN)
GEA	0.0022	Enriched	PANCREATIC_SECRETION_-_HOMO_SAPIENS_(HUMAN)
GEA	0	Enriched	PANTOTHENATE_AND_COA_BIOSYNTHESIS_-_HOMO_SAPIENS_(HUMAN)
GEA	0.0101	Enriched	PARKINSON'S_DISEASE_-_HOMO_SAPIENS_(HUMAN)
GEA	0.0057	Enriched	PATHOGENIC_ESCHERICHIA_COLI_INFECTION_-_HOMO_SAPIENS_(HUMAN)
GEA	0.0143	Enriched	PATHWAYS_IN_CANCER_-_HOMO_SAPIENS_(HUMAN)
GEA	0.0007	Enriched	PENTOSE_AND_GLUCURONATE_INTERCONVERSIONS_-_HOMO_SAPIENS_(HUMAN)
GEA	0.0004	Enriched	PENTOSE_PHOSPHATE_PATHWAY_-_HOMO_SAPIENS_(HUMAN)
GEA	0.001	Enriched	PEROXISOME_-_HOMO_SAPIENS_(HUMAN)
GEA	0.0006	Enriched	PERTUSSIS_-_HOMO_SAPIENS_(HUMAN)
GEA	0.0132	Enriched	PHAGOSOME_-_HOMO_SAPIENS_(HUMAN)
GEA	0.0001	Enriched	PHENYLALANINE_METABOLISM_-_HOMO_SAPIENS_(HUMAN)
GEA	0.0003	Enriched	PHENYLALANINE,_TYROSINE_AND_TRYPTOPHAN_BIOSYNTHESIS_-_HOMO_SAPIENS_(HUMAN)
GEA	0.0009	Enriched	PHOSPHATIDYLINOSITOL_SIGNALING_SYSTEM_-_HOMO_SAPIENS_(HUMAN)
GEA	0.0004	Enriched	PHOTOTRANSDUCTION_-_HOMO_SAPIENS_(HUMAN)
GEA	0.0176	Enriched	PI3K-AKT_SIGNALING_PATHWAY_-_HOMO_SAPIENS_(HUMAN)
GEA	0.0077	Enriched	PLATELET_ACTIVATION_-_HOMO_SAPIENS_(HUMAN)
GEA	0.0015	Enriched	PORPHYRIN_AND_CHLOROPHYLL_METABOLISM_-_HOMO_SAPIENS_(HUMAN)
GEA	0.0099	Enriched	PPAR_SIGNALING_PATHWAY_-_HOMO_SAPIENS_(HUMAN)
GEA	0.0002	Enriched	PRIMARY_BILE_ACID_BIOSYNTHESIS_-_HOMO_SAPIENS_(HUMAN)
GEA	0.0013	Enriched	PRIMARY_IMMUNODEFICIENCY_-_HOMO_SAPIENS_(HUMAN)
GEA	0.0007	Enriched	PRION_DISEASES_-_HOMO_SAPIENS_(HUMAN)
GEA	0.0017	Enriched	PROGESTERONE-MEDIATED_OOCYTE_MATURATION_-_HOMO_SAPIENS_(HUMAN)
GEA	0.0012	Enriched	PROLACTIN_SIGNALING_PATHWAY_-_HOMO_SAPIENS_(HUMAN)
GEA	0.0007	Enriched	PROPANOATE_METABOLISM_-_HOMO_SAPIENS_(HUMAN)
GEA	0.0021	Enriched	PROSTATE_CANCER_-_HOMO_SAPIENS_(HUMAN)
GEA	0.0037	Enriched	PROTEASOME_-_HOMO_SAPIENS_(HUMAN)
GEA	0.0019	Enriched	PROTEIN_DIGESTION_AND_ABSORPTION_-_HOMO_SAPIENS_(HUMAN)
GEA	0.0002	Enriched	PROTEIN_EXPORT_-_HOMO_SAPIENS_(HUMAN)
GEA	0.003	Enriched	PROTEIN_PROCESSING_IN_ENDOPLASMIC_RETICULUM_-_HOMO_SAPIENS_(HUMAN)
GEA	0.0067	Enriched	PROTEOGLYCANS_IN_CANCER_-_HOMO_SAPIENS_(HUMAN)
GEA	0.0003	Enriched	PROXIMAL_TUBULE_BICARBONATE_RECLAMATION_-_HOMO_SAPIENS_(HUMAN)
GEA	0.0034	Enriched	PURINE_METABOLISM_-_HOMO_SAPIENS_(HUMAN)
GEA	0.0023	Enriched	PYRIMIDINE_METABOLISM_-_HOMO_SAPIENS_(HUMAN)
GEA	0.0017	Enriched	PYRUVATE_METABOLISM_-_HOMO_SAPIENS_(HUMAN)
GEA	0.0072	Enriched	RAP1_SIGNALING_PATHWAY_-_HOMO_SAPIENS_(HUMAN)
GEA	0.0113	Enriched	RAS_SIGNALING_PATHWAY_-_HOMO_SAPIENS_(HUMAN)
GEA	0.01	Enriched	REGULATION_OF_ACTIN_CYTOSKELETON_-_HOMO_SAPIENS_(HUMAN)
GEA	0.0018	Enriched	REGULATION_OF_AUTOPHAGY_-_HOMO_SAPIENS_(HUMAN)
GEA	0.0089	Enriched	RENAL_CELL_CARCINOMA_-_HOMO_SAPIENS_(HUMAN)
GEA	0.0003	Enriched	RENIN-ANGIOTENSIN_SYSTEM_-_HOMO_SAPIENS_(HUMAN)
GEA	0.0032	Enriched	RETINOL_METABOLISM_-_HOMO_SAPIENS_(HUMAN)
GEA	0.0037	Enriched	RETROGRADE_ENDOCANNABINOID_SIGNALING_-_HOMO_SAPIENS_(HUMAN)
GEA	0.0015	Enriched	RHEUMATOID_ARTHRITIS_-_HOMO_SAPIENS_(HUMAN)
GEA	0	Enriched	RIBOFLAVIN_METABOLISM_-_HOMO_SAPIENS_(HUMAN)
GEA	0.0008	Enriched	RIBOSOME_BIOGENESIS_IN_EUKARYOTES_-_HOMO_SAPIENS_(HUMAN)
GEA	0.0088	Enriched	RIBOSOME_-_HOMO_SAPIENS_(HUMAN)
GEA	0.0118	Enriched	RIG-I-LIKE_RECEPTOR_SIGNALING_PATHWAY_-_HOMO_SAPIENS_(HUMAN)
GEA	0.0004	Enriched	RNA_DEGRADATION_-_HOMO_SAPIENS_(HUMAN)
GEA	0.0008	Enriched	RNA_POLYMERASE_-_HOMO_SAPIENS_(HUMAN)
GEA	0.0144	Enriched	RNA_TRANSPORT_-_HOMO_SAPIENS_(HUMAN)
GEA	0.0013	Enriched	SALIVARY_SECRETION_-_HOMO_SAPIENS_(HUMAN)
GEA	0.0023	Enriched	SALMONELLA_INFECTION_-_HOMO_SAPIENS_(HUMAN)
GEA	0	Enriched	SELENOCOMPOUND_METABOLISM_-_HOMO_SAPIENS_(HUMAN)
GEA	0.0059	Enriched	SEROTONERGIC_SYNAPSE_-_HOMO_SAPIENS_(HUMAN)
GEA	0.0059	Enriched	SHIGELLOSIS_-_HOMO_SAPIENS_(HUMAN)
GEA	0.0118	Enriched	SIGNALING_PATHWAYS_REGULATING_PLURIPOTENCY_OF_STEM_CELLS_-_HOMO_SAPIENS_(HUMAN)
GEA	0.002	Enriched	SMALL_CELL_LUNG_CANCER_-_HOMO_SAPIENS_(HUMAN)
GEA	0.0003	Enriched	SNARE_INTERACTIONS_IN_VESICULAR_TRANSPORT_-_HOMO_SAPIENS_(HUMAN)
GEA	0.0031	Enriched	SPHINGOLIPID_METABOLISM_-_HOMO_SAPIENS_(HUMAN)
GEA	0.0076	Enriched	SPLICEOSOME_-_HOMO_SAPIENS_(HUMAN)
GEA	0.004	Enriched	STAPHYLOCOCCUS_AUREUS_INFECTION_-_HOMO_SAPIENS_(HUMAN)
GEA	0.0029	Enriched	STARCH_AND_SUCROSE_METABOLISM_-_HOMO_SAPIENS_(HUMAN)
GEA	0.0001	Enriched	STEROID_BIOSYNTHESIS_-_HOMO_SAPIENS_(HUMAN)
GEA	0.0028	Enriched	STEROID_HORMONE_BIOSYNTHESIS_-_HOMO_SAPIENS_(HUMAN)
GEA	0	Enriched	SULFUR_METABOLISM_-_HOMO_SAPIENS_(HUMAN)
GEA	0	Enriched	SULFUR_RELAY_SYSTEM_-_HOMO_SAPIENS_(HUMAN)
GEA	0.0064	Enriched	SYNAPTIC_VESICLE_CYCLE_-_HOMO_SAPIENS_(HUMAN)
GEA	0.0015	Enriched	SYNTHESIS_AND_DEGRADATION_OF_KETONE_BODIES_-_HOMO_SAPIENS_(HUMAN)
GEA	0.002	Enriched	SYSTEMIC_LUPUS_ERYTHEMATOSUS_-_HOMO_SAPIENS_(HUMAN)
GEA	0.0008	Enriched	TASTE_TRANSDUCTION_-_HOMO_SAPIENS_(HUMAN)
GEA	0.001	Enriched	TAURINE_AND_HYPOTAURINE_METABOLISM_-_HOMO_SAPIENS_(HUMAN)
GEA	0.0036	Enriched	T_CELL_RECEPTOR_SIGNALING_PATHWAY_-_HOMO_SAPIENS_(HUMAN)
GEA	0.0001	Enriched	TERPENOID_BACKBONE_BIOSYNTHESIS_-_HOMO_SAPIENS_(HUMAN)
GEA	0.0018	Enriched	TGF-BETA_SIGNALING_PATHWAY_-_HOMO_SAPIENS_(HUMAN)
GEA	0	Enriched	THIAMINE_METABOLISM_-_HOMO_SAPIENS_(HUMAN)
GEA	0.0008	Enriched	THYROID_CANCER_-_HOMO_SAPIENS_(HUMAN)
GEA	0.0052	Enriched	THYROID_HORMONE_SIGNALING_PATHWAY_-_HOMO_SAPIENS_(HUMAN)
GEA	0.0006	Enriched	THYROID_HORMONE_SYNTHESIS_-_HOMO_SAPIENS_(HUMAN)
GEA	0.0088	Enriched	TIGHT_JUNCTION_-_HOMO_SAPIENS_(HUMAN)
GEA	0.0045	Enriched	TNF_SIGNALING_PATHWAY_-_HOMO_SAPIENS_(HUMAN)
GEA	0.0042	Enriched	TOLL-LIKE_RECEPTOR_SIGNALING_PATHWAY_-_HOMO_SAPIENS_(HUMAN)
GEA	0.0056	Enriched	TOXOPLASMOSIS_-_HOMO_SAPIENS_(HUMAN)
GEA	0.0036	Enriched	TRANSCRIPTIONAL_MISREGULATION_IN_CANCER_-_HOMO_SAPIENS_(HUMAN)
GEA	0.0014	Enriched	TRYPTOPHAN_METABOLISM_-_HOMO_SAPIENS_(HUMAN)
GEA	0.004	Enriched	TUBERCULOSIS_-_HOMO_SAPIENS_(HUMAN)
GEA	0.0022	Enriched	TYPE_I_DIABETES_MELLITUS_-_HOMO_SAPIENS_(HUMAN)
GEA	0.0034	Enriched	TYPE_II_DIABETES_MELLITUS_-_HOMO_SAPIENS_(HUMAN)
GEA	0.0017	Enriched	TYROSINE_METABOLISM_-_HOMO_SAPIENS_(HUMAN)
GEA	0	Enriched	UBIQUINONE_AND_OTHER_TERPENOID-QUINONE_BIOSYNTHESIS_-_HOMO_SAPIENS_(HUMAN)
GEA	0.0089	Enriched	UBIQUITIN_MEDIATED_PROTEOLYSIS_-_HOMO_SAPIENS_(HUMAN)
GEA	0	Enriched	VALINE,_LEUCINE_AND_ISOLEUCINE_BIOSYNTHESIS_-_HOMO_SAPIENS_(HUMAN)
GEA	0.003	Enriched	VALINE,_LEUCINE_AND_ISOLEUCINE_DEGRADATION_-_HOMO_SAPIENS_(HUMAN)
GEA	0.0044	Enriched	VASCULAR_SMOOTH_MUSCLE_CONTRACTION_-_HOMO_SAPIENS_(HUMAN)
GEA	0.0022	Enriched	VASOPRESSIN-REGULATED_WATER_REABSORPTION_-_HOMO_SAPIENS_(HUMAN)
GEA	0.0053	Enriched	VEGF_SIGNALING_PATHWAY_-_HOMO_SAPIENS_(HUMAN)
GEA	0.0033	Enriched	VIBRIO_CHOLERAE_INFECTION_-_HOMO_SAPIENS_(HUMAN)
GEA	0.0056	Enriched	VIRAL_CARCINOGENESIS_-_HOMO_SAPIENS_(HUMAN)
GEA	0.0055	Enriched	VIRAL_MYOCARDITIS_-_HOMO_SAPIENS_(HUMAN)
GEA	0.0003	Enriched	VITAMIN_B6_METABOLISM_-_HOMO_SAPIENS_(HUMAN)
GEA	0.0005	Enriched	VITAMIN_DIGESTION_AND_ABSORPTION_-_HOMO_SAPIENS_(HUMAN)
GEA	0.0093	Enriched	WNT_SIGNALING_PATHWAY_-_HOMO_SAPIENS_(HUMAN)
NEArender	0.1255	Enriched	2-OXOCARBOXYLIC_ACID_METABOLISM_-_HOMO_SAPIENS_(HUMAN)
NEArender	0.0819	Enriched	ABC_TRANSPORTERS_-_HOMO_SAPIENS_(HUMAN)
NEArender	0.1217	Enriched	ACUTE_MYELOID_LEUKEMIA_-_HOMO_SAPIENS_(HUMAN)
NEArender	0.1258	Enriched	ADHERENS_JUNCTION_-_HOMO_SAPIENS_(HUMAN)
NEArender	0.1124	Enriched	ADIPOCYTOKINE_SIGNALING_PATHWAY_-_HOMO_SAPIENS_(HUMAN)
NEArender	0.1264	Enriched	ADRENERGIC_SIGNALING_IN_CARDIOMYOCYTES_-_HOMO_SAPIENS_(HUMAN)
NEArender	0.0775	Enriched	AFRICAN_TRYPANOSOMIASIS_-_HOMO_SAPIENS_(HUMAN)
NEArender	0.0714	Enriched	ALANINE,_ASPARTATE_AND_GLUTAMATE_METABOLISM_-_HOMO_SAPIENS_(HUMAN)
NEArender	0.1945	Enriched	ALCOHOLISM_-_HOMO_SAPIENS_(HUMAN)
NEArender	0.088	Enriched	ALDOSTERONE-REGULATED_SODIUM_REABSORPTION_-_HOMO_SAPIENS_(HUMAN)
NEArender	0.2422	Enriched	ALLOGRAFT_REJECTION_-_HOMO_SAPIENS_(HUMAN)
NEArender	0.0688	Enriched	ALPHA-LINOLENIC_ACID_METABOLISM_-_HOMO_SAPIENS_(HUMAN)
NEArender	0.3211	Enriched	ALZHEIMER'S_DISEASE_-_HOMO_SAPIENS_(HUMAN)
NEArender	0.099	Enriched	AMINOACYL-TRNA_BIOSYNTHESIS_-_HOMO_SAPIENS_(HUMAN)
NEArender	0.1144	Enriched	AMINO_SUGAR_AND_NUCLEOTIDE_SUGAR_METABOLISM_-_HOMO_SAPIENS_(HUMAN)
NEArender	0.1351	Enriched	AMOEBIASIS_-_HOMO_SAPIENS_(HUMAN)
NEArender	0.0619	Enriched	AMPHETAMINE_ADDICTION_-_HOMO_SAPIENS_(HUMAN)
NEArender	0.1361	Enriched	AMPK_SIGNALING_PATHWAY_-_HOMO_SAPIENS_(HUMAN)
NEArender	0.0811	Enriched	AMYOTROPHIC_LATERAL_SCLEROSIS_(ALS)_-_HOMO_SAPIENS_(HUMAN)
NEArender	0.168	Enriched	ANTIGEN_PROCESSING_AND_PRESENTATION_-_HOMO_SAPIENS_(HUMAN)
NEArender	0.1253	Enriched	APOPTOSIS_-_HOMO_SAPIENS_(HUMAN)
NEArender	0.0201	Enriched	ARACHIDONIC_ACID_METABOLISM_-_HOMO_SAPIENS_(HUMAN)
NEArender	0.0995	Enriched	ARGININE_AND_PROLINE_METABOLISM_-_HOMO_SAPIENS_(HUMAN)
NEArender	0.1025	Enriched	ARRHYTHMOGENIC_RIGHT_VENTRICULAR_CARDIOMYOPATHY_(ARVC)_-_HOMO_SAPIENS_(HUMAN)
NEArender	0.0826	Enriched	ASCORBATE_AND_ALDARATE_METABOLISM_-_HOMO_SAPIENS_(HUMAN)
NEArender	0.2128	Enriched	ASTHMA_-_HOMO_SAPIENS_(HUMAN)
NEArender	0.2429	Enriched	AUTOIMMUNE_THYROID_DISEASE_-_HOMO_SAPIENS_(HUMAN)
NEArender	0.1492	Enriched	AXON_GUIDANCE_-_HOMO_SAPIENS_(HUMAN)
NEArender	0.1561	Enriched	BACTERIAL_INVASION_OF_EPITHELIAL_CELLS_-_HOMO_SAPIENS_(HUMAN)
NEArender	0.0903	Enriched	BASAL_CELL_CARCINOMA_-_HOMO_SAPIENS_(HUMAN)
NEArender	0.1587	Enriched	BASAL_TRANSCRIPTION_FACTORS_-_HOMO_SAPIENS_(HUMAN)
NEArender	0.0627	Enriched	BASE_EXCISION_REPAIR_-_HOMO_SAPIENS_(HUMAN)
NEArender	0.1569	Enriched	B_CELL_RECEPTOR_SIGNALING_PATHWAY_-_HOMO_SAPIENS_(HUMAN)
NEArender	0.1043	Enriched	BETA-ALANINE_METABOLISM_-_HOMO_SAPIENS_(HUMAN)
NEArender	0.0936	Enriched	BILE_SECRETION_-_HOMO_SAPIENS_(HUMAN)
NEArender	0.1799	Enriched	BIOSYNTHESIS_OF_AMINO_ACIDS_-_HOMO_SAPIENS_(HUMAN)
NEArender	0.0904	Enriched	BIOSYNTHESIS_OF_UNSATURATED_FATTY_ACIDS_-_HOMO_SAPIENS_(HUMAN)
NEArender	0.0451	Enriched	BIOTIN_METABOLISM_-_HOMO_SAPIENS_(HUMAN)
NEArender	0.08	Enriched	BLADDER_CANCER_-_HOMO_SAPIENS_(HUMAN)
NEArender	0.1114	Enriched	BUTANOATE_METABOLISM_-_HOMO_SAPIENS_(HUMAN)
NEArender	0.1001	Enriched	BUTIROSIN_AND_NEOMYCIN_BIOSYNTHESIS_-_HOMO_SAPIENS_(HUMAN)
NEArender	0.0968	Enriched	CAFFEINE_METABOLISM_-_HOMO_SAPIENS_(HUMAN)
NEArender	0.1101	Enriched	CALCIUM_SIGNALING_PATHWAY_-_HOMO_SAPIENS_(HUMAN)
NEArender	0.149	Enriched	CAMP_SIGNALING_PATHWAY_-_HOMO_SAPIENS_(HUMAN)
NEArender	0.0839	Enriched	CARBOHYDRATE_DIGESTION_AND_ABSORPTION_-_HOMO_SAPIENS_(HUMAN)
NEArender	0.2344	Enriched	CARBON_METABOLISM_-_HOMO_SAPIENS_(HUMAN)
NEArender	0.2277	Enriched	CARDIAC_MUSCLE_CONTRACTION_-_HOMO_SAPIENS_(HUMAN)
NEArender	0.2437	Enriched	CELL_ADHESION_MOLECULES_(CAMS)_-_HOMO_SAPIENS_(HUMAN)
NEArender	0.2087	Enriched	CELL_CYCLE_-_HOMO_SAPIENS_(HUMAN)
NEArender	0.1157	Enriched	CGMP-PKG_SIGNALING_PATHWAY_-_HOMO_SAPIENS_(HUMAN)
NEArender	0.1271	Enriched	CHAGAS_DISEASE_(AMERICAN_TRYPANOSOMIASIS)_-_HOMO_SAPIENS_(HUMAN)
NEArender	0.0833	Enriched	CHEMICAL_CARCINOGENESIS_-_HOMO_SAPIENS_(HUMAN)
NEArender	0.1952	Enriched	CHEMOKINE_SIGNALING_PATHWAY_-_HOMO_SAPIENS_(HUMAN)
NEArender	0.1367	Enriched	CHOLINERGIC_SYNAPSE_-_HOMO_SAPIENS_(HUMAN)
NEArender	0.1303	Enriched	CHRONIC_MYELOID_LEUKEMIA_-_HOMO_SAPIENS_(HUMAN)
NEArender	0.1257	Enriched	CIRCADIAN_ENTRAINMENT_-_HOMO_SAPIENS_(HUMAN)
NEArender	0.0474	Enriched	CIRCADIAN_RHYTHM_-_HOMO_SAPIENS_(HUMAN)
NEArender	0.1857	Enriched	CITRATE_CYCLE_(TCA_CYCLE)_-_HOMO_SAPIENS_(HUMAN)
NEArender	0.0808	Enriched	COCAINE_ADDICTION_-_HOMO_SAPIENS_(HUMAN)
NEArender	0.1415	Enriched	COLLECTING_DUCT_ACID_SECRETION_-_HOMO_SAPIENS_(HUMAN)
NEArender	0.0827	Enriched	COLORECTAL_CANCER_-_HOMO_SAPIENS_(HUMAN)
NEArender	0.1683	Enriched	COMPLEMENT_AND_COAGULATION_CASCADES_-_HOMO_SAPIENS_(HUMAN)
NEArender	0.0186	Enriched	CYANOAMINO_ACID_METABOLISM_-_HOMO_SAPIENS_(HUMAN)
NEArender	0.0579	Enriched	CYSTEINE_AND_METHIONINE_METABOLISM_-_HOMO_SAPIENS_(HUMAN)
NEArender	0.1601	Enriched	CYTOKINE-CYTOKINE_RECEPTOR_INTERACTION_-_HOMO_SAPIENS_(HUMAN)
NEArender	0.0571	Enriched	CYTOSOLIC_DNA-SENSING_PATHWAY_-_HOMO_SAPIENS_(HUMAN)
NEArender	0.0185	Enriched	D-ARGININE_AND_D-ORNITHINE_METABOLISM_-_HOMO_SAPIENS_(HUMAN)
NEArender	0.0368	Enriched	DEGRADATION_OF_AROMATIC_COMPOUNDS_-_HOMO_SAPIENS_(HUMAN)
NEArender	0.0506	Enriched	D-GLUTAMINE_AND_D-GLUTAMATE_METABOLISM_-_HOMO_SAPIENS_(HUMAN)
NEArender	0.0927	Enriched	DILATED_CARDIOMYOPATHY_-_HOMO_SAPIENS_(HUMAN)
NEArender	0.1505	Enriched	DNA_REPLICATION_-_HOMO_SAPIENS_(HUMAN)
NEArender	0.135	Enriched	DOPAMINERGIC_SYNAPSE_-_HOMO_SAPIENS_(HUMAN)
NEArender	0.0621	Enriched	DORSO-VENTRAL_AXIS_FORMATION_-_HOMO_SAPIENS_(HUMAN)
NEArender	0.1418	Enriched	DRUG_METABOLISM_-_CYTOCHROME_P450_-_HOMO_SAPIENS_(HUMAN)
NEArender	0.0214	Enriched	DRUG_METABOLISM_-_OTHER_ENZYMES_-_HOMO_SAPIENS_(HUMAN)
NEArender	0.1879	Enriched	ECM-RECEPTOR_INTERACTION_-_HOMO_SAPIENS_(HUMAN)
NEArender	0.1383	Enriched	ENDOCRINE_AND_OTHER_FACTOR-REGULATED_CALCIUM_REABSORPTION_-_HOMO_SAPIENS_(HUMAN)
NEArender	0.2178	Enriched	ENDOCYTOSIS_-_HOMO_SAPIENS_(HUMAN)
NEArender	0.1123	Enriched	ENDOMETRIAL_CANCER_-_HOMO_SAPIENS_(HUMAN)
NEArender	0.1665	Enriched	EPITHELIAL_CELL_SIGNALING_IN_HELICOBACTER_PYLORI_INFECTION_-_HOMO_SAPIENS_(HUMAN)
NEArender	0.1281	Enriched	EPSTEIN-BARR_VIRUS_INFECTION_-_HOMO_SAPIENS_(HUMAN)
NEArender	0.1611	Enriched	ERBB_SIGNALING_PATHWAY_-_HOMO_SAPIENS_(HUMAN)
NEArender	0.1165	Enriched	ESTROGEN_SIGNALING_PATHWAY_-_HOMO_SAPIENS_(HUMAN)
NEArender	0.0563	Enriched	ETHER_LIPID_METABOLISM_-_HOMO_SAPIENS_(HUMAN)
NEArender	0.1195	Enriched	FANCONI_ANEMIA_PATHWAY_-_HOMO_SAPIENS_(HUMAN)
NEArender	0.0562	Enriched	FAT_DIGESTION_AND_ABSORPTION_-_HOMO_SAPIENS_(HUMAN)
NEArender	0.0957	Enriched	FATTY_ACID_BIOSYNTHESIS_-_HOMO_SAPIENS_(HUMAN)
NEArender	0.1892	Enriched	FATTY_ACID_DEGRADATION_-_HOMO_SAPIENS_(HUMAN)
NEArender	0.1036	Enriched	FATTY_ACID_ELONGATION_-_HOMO_SAPIENS_(HUMAN)
NEArender	0.1764	Enriched	FATTY_ACID_METABOLISM_-_HOMO_SAPIENS_(HUMAN)
NEArender	0.1584	Enriched	FC_EPSILON_RI_SIGNALING_PATHWAY_-_HOMO_SAPIENS_(HUMAN)
NEArender	0.1598	Enriched	FC_GAMMA_R-MEDIATED_PHAGOCYTOSIS_-_HOMO_SAPIENS_(HUMAN)
NEArender	0.1927	Enriched	FOCAL_ADHESION_-_HOMO_SAPIENS_(HUMAN)
NEArender	0.0591	Enriched	FOLATE_BIOSYNTHESIS_-_HOMO_SAPIENS_(HUMAN)
NEArender	0.1207	Enriched	FOXO_SIGNALING_PATHWAY_-_HOMO_SAPIENS_(HUMAN)
NEArender	0.1171	Enriched	FRUCTOSE_AND_MANNOSE_METABOLISM_-_HOMO_SAPIENS_(HUMAN)
NEArender	0.1318	Enriched	GABAERGIC_SYNAPSE_-_HOMO_SAPIENS_(HUMAN)
NEArender	0.1127	Enriched	GALACTOSE_METABOLISM_-_HOMO_SAPIENS_(HUMAN)
NEArender	0.151	Enriched	GAP_JUNCTION_-_HOMO_SAPIENS_(HUMAN)
NEArender	0.0929	Enriched	GASTRIC_ACID_SECRETION_-_HOMO_SAPIENS_(HUMAN)
NEArender	0.1145	Enriched	GLIOMA_-_HOMO_SAPIENS_(HUMAN)
NEArender	0.1471	Enriched	GLUTAMATERGIC_SYNAPSE_-_HOMO_SAPIENS_(HUMAN)
NEArender	0.0251	Enriched	GLUTATHIONE_METABOLISM_-_HOMO_SAPIENS_(HUMAN)
NEArender	0.1171	Enriched	GLYCEROLIPID_METABOLISM_-_HOMO_SAPIENS_(HUMAN)
NEArender	0.1086	Enriched	GLYCEROPHOSPHOLIPID_METABOLISM_-_HOMO_SAPIENS_(HUMAN)
NEArender	0.0539	Enriched	GLYCINE,_SERINE_AND_THREONINE_METABOLISM_-_HOMO_SAPIENS_(HUMAN)
NEArender	0.1759	Enriched	GLYCOLYSIS_/_GLUCONEOGENESIS_-_HOMO_SAPIENS_(HUMAN)
NEArender	0.0968	Enriched	GLYCOSAMINOGLYCAN_BIOSYNTHESIS_-_CHONDROITIN_SULFATE_/_DERMATAN_SULFATE_-_HOMO_SAPIENS_(HUMAN)
NEArender	0.0921	Enriched	GLYCOSAMINOGLYCAN_BIOSYNTHESIS_-_HEPARAN_SULFATE_/_HEPARIN_-_HOMO_SAPIENS_(HUMAN)
NEArender	0.0919	Enriched	GLYCOSAMINOGLYCAN_BIOSYNTHESIS_-_KERATAN_SULFATE_-_HOMO_SAPIENS_(HUMAN)
NEArender	0.1217	Enriched	GLYCOSAMINOGLYCAN_DEGRADATION_-_HOMO_SAPIENS_(HUMAN)
NEArender	0.0276	Enriched	GLYCOSPHINGOLIPID_BIOSYNTHESIS_-_GANGLIO_SERIES_-_HOMO_SAPIENS_(HUMAN)
NEArender	0.0809	Enriched	GLYCOSPHINGOLIPID_BIOSYNTHESIS_-_GLOBO_SERIES_-_HOMO_SAPIENS_(HUMAN)
NEArender	0.0628	Enriched	GLYCOSPHINGOLIPID_BIOSYNTHESIS_-_LACTO_AND_NEOLACTO_SERIES_-_HOMO_SAPIENS_(HUMAN)
NEArender	0.1493	Enriched	GLYCOSYLPHOSPHATIDYLINOSITOL(GPI)-ANCHOR_BIOSYNTHESIS_-_HOMO_SAPIENS_(HUMAN)
NEArender	0.1226	Enriched	GLYOXYLATE_AND_DICARBOXYLATE_METABOLISM_-_HOMO_SAPIENS_(HUMAN)
NEArender	0.1418	Enriched	GNRH_SIGNALING_PATHWAY_-_HOMO_SAPIENS_(HUMAN)
NEArender	0.2492	Enriched	GRAFT-VERSUS-HOST_DISEASE_-_HOMO_SAPIENS_(HUMAN)
NEArender	0.0597	Enriched	HEDGEHOG_SIGNALING_PATHWAY_-_HOMO_SAPIENS_(HUMAN)
NEArender	0.1839	Enriched	HEMATOPOIETIC_CELL_LINEAGE_-_HOMO_SAPIENS_(HUMAN)
NEArender	0.14	Enriched	HEPATITIS_B_-_HOMO_SAPIENS_(HUMAN)
NEArender	0.1148	Enriched	HEPATITIS_C_-_HOMO_SAPIENS_(HUMAN)
NEArender	0.1261	Enriched	HERPES_SIMPLEX_INFECTION_-_HOMO_SAPIENS_(HUMAN)
NEArender	0.1025	Enriched	HIF-1_SIGNALING_PATHWAY_-_HOMO_SAPIENS_(HUMAN)
NEArender	0.1095	Enriched	HIPPO_SIGNALING_PATHWAY_-_HOMO_SAPIENS_(HUMAN)
NEArender	0.0952	Enriched	HISTIDINE_METABOLISM_-_HOMO_SAPIENS_(HUMAN)
NEArender	0.0965	Enriched	HOMOLOGOUS_RECOMBINATION_-_HOMO_SAPIENS_(HUMAN)
NEArender	0.1134	Enriched	HTLV-I_INFECTION_-_HOMO_SAPIENS_(HUMAN)
NEArender	0.2825	Enriched	HUNTINGTON'S_DISEASE_-_HOMO_SAPIENS_(HUMAN)
NEArender	0.0849	Enriched	HYPERTROPHIC_CARDIOMYOPATHY_(HCM)_-_HOMO_SAPIENS_(HUMAN)
NEArender	0.1668	Enriched	INFLAMMATORY_BOWEL_DISEASE_(IBD)_-_HOMO_SAPIENS_(HUMAN)
NEArender	0.0844	Enriched	INFLAMMATORY_MEDIATOR_REGULATION_OF_TRP_CHANNELS_-_HOMO_SAPIENS_(HUMAN)
NEArender	0.0962	Enriched	INFLUENZA_A_-_HOMO_SAPIENS_(HUMAN)
NEArender	0.0512	Enriched	INOSITOL_PHOSPHATE_METABOLISM_-_HOMO_SAPIENS_(HUMAN)
NEArender	0.1102	Enriched	INSULIN_SECRETION_-_HOMO_SAPIENS_(HUMAN)
NEArender	0.143	Enriched	INSULIN_SIGNALING_PATHWAY_-_HOMO_SAPIENS_(HUMAN)
NEArender	0.2147	Enriched	INTESTINAL_IMMUNE_NETWORK_FOR_IGA_PRODUCTION_-_HOMO_SAPIENS_(HUMAN)
NEArender	0.1447	Enriched	JAK-STAT_SIGNALING_PATHWAY_-_HOMO_SAPIENS_(HUMAN)
NEArender	0.06	Enriched	LEGIONELLOSIS_-_HOMO_SAPIENS_(HUMAN)
NEArender	0.166	Enriched	LEISHMANIASIS_-_HOMO_SAPIENS_(HUMAN)
NEArender	0.1699	Enriched	LEUKOCYTE_TRANSENDOTHELIAL_MIGRATION_-_HOMO_SAPIENS_(HUMAN)
NEArender	0.1001	Enriched	LINOLEIC_ACID_METABOLISM_-_HOMO_SAPIENS_(HUMAN)
NEArender	0.0419	Enriched	LIPOIC_ACID_METABOLISM_-_HOMO_SAPIENS_(HUMAN)
NEArender	0.11	Enriched	LONG-TERM_DEPRESSION_-_HOMO_SAPIENS_(HUMAN)
NEArender	0.0954	Enriched	LONG-TERM_POTENTIATION_-_HOMO_SAPIENS_(HUMAN)
NEArender	0.0659	Enriched	LYSINE_BIOSYNTHESIS_-_HOMO_SAPIENS_(HUMAN)
NEArender	0.1	Enriched	LYSINE_DEGRADATION_-_HOMO_SAPIENS_(HUMAN)
NEArender	0.2155	Enriched	LYSOSOME_-_HOMO_SAPIENS_(HUMAN)
NEArender	0.1046	Enriched	MALARIA_-_HOMO_SAPIENS_(HUMAN)
NEArender	0.1675	Enriched	MAPK_SIGNALING_PATHWAY_-_HOMO_SAPIENS_(HUMAN)
NEArender	0.0585	Enriched	MATURITY_ONSET_DIABETES_OF_THE_YOUNG_-_HOMO_SAPIENS_(HUMAN)
NEArender	0.0878	Enriched	MEASLES_-_HOMO_SAPIENS_(HUMAN)
NEArender	0.1254	Enriched	MELANOGENESIS_-_HOMO_SAPIENS_(HUMAN)
NEArender	0.0982	Enriched	MELANOMA_-_HOMO_SAPIENS_(HUMAN)
NEArender	0.1128	Enriched	METABOLISM_OF_XENOBIOTICS_BY_CYTOCHROME_P450_-_HOMO_SAPIENS_(HUMAN)
NEArender	0.1443	Enriched	MICRORNAS_IN_CANCER_-_HOMO_SAPIENS_(HUMAN)
NEArender	0.0814	Enriched	MINERAL_ABSORPTION_-_HOMO_SAPIENS_(HUMAN)
NEArender	0.0958	Enriched	MISMATCH_REPAIR_-_HOMO_SAPIENS_(HUMAN)
NEArender	0.1232	Enriched	MORPHINE_ADDICTION_-_HOMO_SAPIENS_(HUMAN)
NEArender	0.081	Enriched	MRNA_SURVEILLANCE_PATHWAY_-_HOMO_SAPIENS_(HUMAN)
NEArender	0.0846	Enriched	MTOR_SIGNALING_PATHWAY_-_HOMO_SAPIENS_(HUMAN)
NEArender	0.0777	Enriched	MUCIN_TYPE_O-GLYCAN_BIOSYNTHESIS_-_HOMO_SAPIENS_(HUMAN)
NEArender	0.1746	Enriched	NATURAL_KILLER_CELL_MEDIATED_CYTOTOXICITY_-_HOMO_SAPIENS_(HUMAN)
NEArender	0.2063	Enriched	NEUROACTIVE_LIGAND-RECEPTOR_INTERACTION_-_HOMO_SAPIENS_(HUMAN)
NEArender	0.1592	Enriched	NEUROTROPHIN_SIGNALING_PATHWAY_-_HOMO_SAPIENS_(HUMAN)
NEArender	0.1146	Enriched	NF-KAPPA_B_SIGNALING_PATHWAY_-_HOMO_SAPIENS_(HUMAN)
NEArender	0.1766	Enriched	N-GLYCAN_BIOSYNTHESIS_-_HOMO_SAPIENS_(HUMAN)
NEArender	0.0467	Enriched	NICOTINATE_AND_NICOTINAMIDE_METABOLISM_-_HOMO_SAPIENS_(HUMAN)
NEArender	0.1928	Enriched	NICOTINE_ADDICTION_-_HOMO_SAPIENS_(HUMAN)
NEArender	0.0508	Enriched	NITROGEN_METABOLISM_-_HOMO_SAPIENS_(HUMAN)
NEArender	0.0865	Enriched	NOD-LIKE_RECEPTOR_SIGNALING_PATHWAY_-_HOMO_SAPIENS_(HUMAN)
NEArender	0.3084	Enriched	NON-ALCOHOLIC_FATTY_LIVER_DISEASE_(NAFLD)_-_HOMO_SAPIENS_(HUMAN)
NEArender	0.0317	Enriched	NON-HOMOLOGOUS_END-JOINING_-_HOMO_SAPIENS_(HUMAN)
NEArender	0.1103	Enriched	NON-SMALL_CELL_LUNG_CANCER_-_HOMO_SAPIENS_(HUMAN)
NEArender	0.077	Enriched	NOTCH_SIGNALING_PATHWAY_-_HOMO_SAPIENS_(HUMAN)
NEArender	0.0975	Enriched	NUCLEOTIDE_EXCISION_REPAIR_-_HOMO_SAPIENS_(HUMAN)
NEArender	0.3769	Enriched	OLFACTORY_TRANSDUCTION_-_HOMO_SAPIENS_(HUMAN)
NEArender	0.0463	Enriched	ONE_CARBON_POOL_BY_FOLATE_-_HOMO_SAPIENS_(HUMAN)
NEArender	0.1016	Enriched	OOCYTE_MEIOSIS_-_HOMO_SAPIENS_(HUMAN)
NEArender	0.1667	Enriched	OSTEOCLAST_DIFFERENTIATION_-_HOMO_SAPIENS_(HUMAN)
NEArender	0.1244	Enriched	OTHER_GLYCAN_DEGRADATION_-_HOMO_SAPIENS_(HUMAN)
NEArender	0.0572	Enriched	OTHER_TYPES_OF_O-GLYCAN_BIOSYNTHESIS_-_HOMO_SAPIENS_(HUMAN)
NEArender	0.0602	Enriched	OVARIAN_STEROIDOGENESIS_-_HOMO_SAPIENS_(HUMAN)
NEArender	0.324	Enriched	OXIDATIVE_PHOSPHORYLATION_-_HOMO_SAPIENS_(HUMAN)
NEArender	0.1339	Enriched	OXYTOCIN_SIGNALING_PATHWAY_-_HOMO_SAPIENS_(HUMAN)
NEArender	0.0908	Enriched	P53_SIGNALING_PATHWAY_-_HOMO_SAPIENS_(HUMAN)
NEArender	0.1195	Enriched	PANCREATIC_CANCER_-_HOMO_SAPIENS_(HUMAN)
NEArender	0.0959	Enriched	PANCREATIC_SECRETION_-_HOMO_SAPIENS_(HUMAN)
NEArender	0.0459	Enriched	PANTOTHENATE_AND_COA_BIOSYNTHESIS_-_HOMO_SAPIENS_(HUMAN)
NEArender	0.3169	Enriched	PARKINSON'S_DISEASE_-_HOMO_SAPIENS_(HUMAN)
NEArender	0.1449	Enriched	PATHOGENIC_ESCHERICHIA_COLI_INFECTION_-_HOMO_SAPIENS_(HUMAN)
NEArender	0.1547	Enriched	PATHWAYS_IN_CANCER_-_HOMO_SAPIENS_(HUMAN)
NEArender	0.0864	Enriched	PENTOSE_AND_GLUCURONATE_INTERCONVERSIONS_-_HOMO_SAPIENS_(HUMAN)
NEArender	0.091	Enriched	PENTOSE_PHOSPHATE_PATHWAY_-_HOMO_SAPIENS_(HUMAN)
NEArender	0.1955	Enriched	PEROXISOME_-_HOMO_SAPIENS_(HUMAN)
NEArender	0.1073	Enriched	PERTUSSIS_-_HOMO_SAPIENS_(HUMAN)
NEArender	0.2272	Enriched	PHAGOSOME_-_HOMO_SAPIENS_(HUMAN)
NEArender	0.0528	Enriched	PHENYLALANINE_METABOLISM_-_HOMO_SAPIENS_(HUMAN)
NEArender	0.0368	Enriched	PHENYLALANINE,_TYROSINE_AND_TRYPTOPHAN_BIOSYNTHESIS_-_HOMO_SAPIENS_(HUMAN)
NEArender	0.071	Enriched	PHOSPHATIDYLINOSITOL_SIGNALING_SYSTEM_-_HOMO_SAPIENS_(HUMAN)
NEArender	0.028	Enriched	PHOTOTRANSDUCTION_-_HOMO_SAPIENS_(HUMAN)
NEArender	0.1564	Enriched	PI3K-AKT_SIGNALING_PATHWAY_-_HOMO_SAPIENS_(HUMAN)
NEArender	0.1295	Enriched	PLATELET_ACTIVATION_-_HOMO_SAPIENS_(HUMAN)
NEArender	0.0658	Enriched	PORPHYRIN_AND_CHLOROPHYLL_METABOLISM_-_HOMO_SAPIENS_(HUMAN)
NEArender	0.119	Enriched	PPAR_SIGNALING_PATHWAY_-_HOMO_SAPIENS_(HUMAN)
NEArender	0.0623	Enriched	PRIMARY_BILE_ACID_BIOSYNTHESIS_-_HOMO_SAPIENS_(HUMAN)
NEArender	0.1371	Enriched	PRIMARY_IMMUNODEFICIENCY_-_HOMO_SAPIENS_(HUMAN)
NEArender	0.0508	Enriched	PRION_DISEASES_-_HOMO_SAPIENS_(HUMAN)
NEArender	0.1016	Enriched	PROGESTERONE-MEDIATED_OOCYTE_MATURATION_-_HOMO_SAPIENS_(HUMAN)
NEArender	0.143	Enriched	PROLACTIN_SIGNALING_PATHWAY_-_HOMO_SAPIENS_(HUMAN)
NEArender	0.1132	Enriched	PROPANOATE_METABOLISM_-_HOMO_SAPIENS_(HUMAN)
NEArender	0.12	Enriched	PROSTATE_CANCER_-_HOMO_SAPIENS_(HUMAN)
NEArender	0.1653	Enriched	PROTEASOME_-_HOMO_SAPIENS_(HUMAN)
NEArender	0.1363	Enriched	PROTEIN_DIGESTION_AND_ABSORPTION_-_HOMO_SAPIENS_(HUMAN)
NEArender	0.1022	Enriched	PROTEIN_EXPORT_-_HOMO_SAPIENS_(HUMAN)
NEArender	0.2364	Enriched	PROTEIN_PROCESSING_IN_ENDOPLASMIC_RETICULUM_-_HOMO_SAPIENS_(HUMAN)
NEArender	0.1661	Enriched	PROTEOGLYCANS_IN_CANCER_-_HOMO_SAPIENS_(HUMAN)
NEArender	0.073	Enriched	PROXIMAL_TUBULE_BICARBONATE_RECLAMATION_-_HOMO_SAPIENS_(HUMAN)
NEArender	0.0806	Enriched	PURINE_METABOLISM_-_HOMO_SAPIENS_(HUMAN)
NEArender	0.0931	Enriched	PYRIMIDINE_METABOLISM_-_HOMO_SAPIENS_(HUMAN)
NEArender	0.1515	Enriched	PYRUVATE_METABOLISM_-_HOMO_SAPIENS_(HUMAN)
NEArender	0.1709	Enriched	RAP1_SIGNALING_PATHWAY_-_HOMO_SAPIENS_(HUMAN)
NEArender	0.1874	Enriched	RAS_SIGNALING_PATHWAY_-_HOMO_SAPIENS_(HUMAN)
NEArender	0.1877	Enriched	REGULATION_OF_ACTIN_CYTOSKELETON_-_HOMO_SAPIENS_(HUMAN)
NEArender	0.0835	Enriched	REGULATION_OF_AUTOPHAGY_-_HOMO_SAPIENS_(HUMAN)
NEArender	0.1023	Enriched	RENAL_CELL_CARCINOMA_-_HOMO_SAPIENS_(HUMAN)
NEArender	0.0377	Enriched	RENIN-ANGIOTENSIN_SYSTEM_-_HOMO_SAPIENS_(HUMAN)
NEArender	0.0663	Enriched	RETINOL_METABOLISM_-_HOMO_SAPIENS_(HUMAN)
NEArender	0.1425	Enriched	RETROGRADE_ENDOCANNABINOID_SIGNALING_-_HOMO_SAPIENS_(HUMAN)
NEArender	0.1702	Enriched	RHEUMATOID_ARTHRITIS_-_HOMO_SAPIENS_(HUMAN)
NEArender	0.0483	Enriched	RIBOFLAVIN_METABOLISM_-_HOMO_SAPIENS_(HUMAN)
NEArender	0.1589	Enriched	RIBOSOME_BIOGENESIS_IN_EUKARYOTES_-_HOMO_SAPIENS_(HUMAN)
NEArender	0.2737	Enriched	RIBOSOME_-_HOMO_SAPIENS_(HUMAN)
NEArender	0.1046	Enriched	RIG-I-LIKE_RECEPTOR_SIGNALING_PATHWAY_-_HOMO_SAPIENS_(HUMAN)
NEArender	0.0697	Enriched	RNA_DEGRADATION_-_HOMO_SAPIENS_(HUMAN)
NEArender	0.0806	Enriched	RNA_POLYMERASE_-_HOMO_SAPIENS_(HUMAN)
NEArender	0.1251	Enriched	RNA_TRANSPORT_-_HOMO_SAPIENS_(HUMAN)
NEArender	0.0837	Enriched	SALIVARY_SECRETION_-_HOMO_SAPIENS_(HUMAN)
NEArender	0.1365	Enriched	SALMONELLA_INFECTION_-_HOMO_SAPIENS_(HUMAN)
NEArender	0.0268	Enriched	SELENOCOMPOUND_METABOLISM_-_HOMO_SAPIENS_(HUMAN)
NEArender	0.1327	Enriched	SEROTONERGIC_SYNAPSE_-_HOMO_SAPIENS_(HUMAN)
NEArender	0.1159	Enriched	SHIGELLOSIS_-_HOMO_SAPIENS_(HUMAN)
NEArender	0.1425	Enriched	SIGNALING_PATHWAYS_REGULATING_PLURIPOTENCY_OF_STEM_CELLS_-_HOMO_SAPIENS_(HUMAN)
NEArender	0.0989	Enriched	SMALL_CELL_LUNG_CANCER_-_HOMO_SAPIENS_(HUMAN)
NEArender	0.1596	Enriched	SNARE_INTERACTIONS_IN_VESICULAR_TRANSPORT_-_HOMO_SAPIENS_(HUMAN)
NEArender	0.1213	Enriched	SPHINGOLIPID_METABOLISM_-_HOMO_SAPIENS_(HUMAN)
NEArender	0.2474	Enriched	SPLICEOSOME_-_HOMO_SAPIENS_(HUMAN)
NEArender	0.2084	Enriched	STAPHYLOCOCCUS_AUREUS_INFECTION_-_HOMO_SAPIENS_(HUMAN)
NEArender	0.127	Enriched	STARCH_AND_SUCROSE_METABOLISM_-_HOMO_SAPIENS_(HUMAN)
NEArender	0.1407	Enriched	STEROID_BIOSYNTHESIS_-_HOMO_SAPIENS_(HUMAN)
NEArender	0.0756	Enriched	STEROID_HORMONE_BIOSYNTHESIS_-_HOMO_SAPIENS_(HUMAN)
NEArender	0.0613	Enriched	SULFUR_METABOLISM_-_HOMO_SAPIENS_(HUMAN)
NEArender	0.0264	Enriched	SULFUR_RELAY_SYSTEM_-_HOMO_SAPIENS_(HUMAN)
NEArender	0.205	Enriched	SYNAPTIC_VESICLE_CYCLE_-_HOMO_SAPIENS_(HUMAN)
NEArender	0.0565	Enriched	SYNTHESIS_AND_DEGRADATION_OF_KETONE_BODIES_-_HOMO_SAPIENS_(HUMAN)
NEArender	0.224	Enriched	SYSTEMIC_LUPUS_ERYTHEMATOSUS_-_HOMO_SAPIENS_(HUMAN)
NEArender	0.0355	Enriched	TASTE_TRANSDUCTION_-_HOMO_SAPIENS_(HUMAN)
NEArender	0.0682	Enriched	TAURINE_AND_HYPOTAURINE_METABOLISM_-_HOMO_SAPIENS_(HUMAN)
NEArender	0.1656	Enriched	T_CELL_RECEPTOR_SIGNALING_PATHWAY_-_HOMO_SAPIENS_(HUMAN)
NEArender	0.0375	Enriched	TERPENOID_BACKBONE_BIOSYNTHESIS_-_HOMO_SAPIENS_(HUMAN)
NEArender	0.0748	Enriched	TGF-BETA_SIGNALING_PATHWAY_-_HOMO_SAPIENS_(HUMAN)
NEArender	0.0476	Enriched	THIAMINE_METABOLISM_-_HOMO_SAPIENS_(HUMAN)
NEArender	0.0613	Enriched	THYROID_CANCER_-_HOMO_SAPIENS_(HUMAN)
NEArender	0.144	Enriched	THYROID_HORMONE_SIGNALING_PATHWAY_-_HOMO_SAPIENS_(HUMAN)
NEArender	0.0501	Enriched	THYROID_HORMONE_SYNTHESIS_-_HOMO_SAPIENS_(HUMAN)
NEArender	0.1458	Enriched	TIGHT_JUNCTION_-_HOMO_SAPIENS_(HUMAN)
NEArender	0.1378	Enriched	TNF_SIGNALING_PATHWAY_-_HOMO_SAPIENS_(HUMAN)
NEArender	0.1536	Enriched	TOLL-LIKE_RECEPTOR_SIGNALING_PATHWAY_-_HOMO_SAPIENS_(HUMAN)
NEArender	0.1601	Enriched	TOXOPLASMOSIS_-_HOMO_SAPIENS_(HUMAN)
NEArender	0.1006	Enriched	TRANSCRIPTIONAL_MISREGULATION_IN_CANCER_-_HOMO_SAPIENS_(HUMAN)
NEArender	0.1261	Enriched	TRYPTOPHAN_METABOLISM_-_HOMO_SAPIENS_(HUMAN)
NEArender	0.1695	Enriched	TUBERCULOSIS_-_HOMO_SAPIENS_(HUMAN)
NEArender	0.2013	Enriched	TYPE_I_DIABETES_MELLITUS_-_HOMO_SAPIENS_(HUMAN)
NEArender	0.099	Enriched	TYPE_II_DIABETES_MELLITUS_-_HOMO_SAPIENS_(HUMAN)
NEArender	0.0768	Enriched	TYROSINE_METABOLISM_-_HOMO_SAPIENS_(HUMAN)
NEArender	0.0803	Enriched	UBIQUINONE_AND_OTHER_TERPENOID-QUINONE_BIOSYNTHESIS_-_HOMO_SAPIENS_(HUMAN)
NEArender	0.1124	Enriched	UBIQUITIN_MEDIATED_PROTEOLYSIS_-_HOMO_SAPIENS_(HUMAN)
NEArender	0.035	Enriched	VALINE,_LEUCINE_AND_ISOLEUCINE_BIOSYNTHESIS_-_HOMO_SAPIENS_(HUMAN)
NEArender	0.2132	Enriched	VALINE,_LEUCINE_AND_ISOLEUCINE_DEGRADATION_-_HOMO_SAPIENS_(HUMAN)
NEArender	0.102	Enriched	VASCULAR_SMOOTH_MUSCLE_CONTRACTION_-_HOMO_SAPIENS_(HUMAN)
NEArender	0.12	Enriched	VASOPRESSIN-REGULATED_WATER_REABSORPTION_-_HOMO_SAPIENS_(HUMAN)
NEArender	0.1333	Enriched	VEGF_SIGNALING_PATHWAY_-_HOMO_SAPIENS_(HUMAN)
NEArender	0.1674	Enriched	VIBRIO_CHOLERAE_INFECTION_-_HOMO_SAPIENS_(HUMAN)
NEArender	0.131	Enriched	VIRAL_CARCINOGENESIS_-_HOMO_SAPIENS_(HUMAN)
NEArender	0.1579	Enriched	VIRAL_MYOCARDITIS_-_HOMO_SAPIENS_(HUMAN)
NEArender	0.0065	Enriched	VITAMIN_B6_METABOLISM_-_HOMO_SAPIENS_(HUMAN)
NEArender	0.0151	Enriched	VITAMIN_DIGESTION_AND_ABSORPTION_-_HOMO_SAPIENS_(HUMAN)
NEArender	0.0943	Enriched	WNT_SIGNALING_PATHWAY_-_HOMO_SAPIENS_(HUMAN)
ANUBIX	NA	Depleted	2-OXOCARBOXYLIC_ACID_METABOLISM_-_HOMO_SAPIENS_(HUMAN)
ANUBIX	NA	Depleted	ABC_TRANSPORTERS_-_HOMO_SAPIENS_(HUMAN)
ANUBIX	NA	Depleted	ACUTE_MYELOID_LEUKEMIA_-_HOMO_SAPIENS_(HUMAN)
ANUBIX	NA	Depleted	ADHERENS_JUNCTION_-_HOMO_SAPIENS_(HUMAN)
ANUBIX	NA	Depleted	ADIPOCYTOKINE_SIGNALING_PATHWAY_-_HOMO_SAPIENS_(HUMAN)
ANUBIX	NA	Depleted	ADRENERGIC_SIGNALING_IN_CARDIOMYOCYTES_-_HOMO_SAPIENS_(HUMAN)
ANUBIX	NA	Depleted	AFRICAN_TRYPANOSOMIASIS_-_HOMO_SAPIENS_(HUMAN)
ANUBIX	NA	Depleted	ALANINE,_ASPARTATE_AND_GLUTAMATE_METABOLISM_-_HOMO_SAPIENS_(HUMAN)
ANUBIX	NA	Depleted	ALCOHOLISM_-_HOMO_SAPIENS_(HUMAN)
ANUBIX	NA	Depleted	ALDOSTERONE-REGULATED_SODIUM_REABSORPTION_-_HOMO_SAPIENS_(HUMAN)
ANUBIX	NA	Depleted	ALLOGRAFT_REJECTION_-_HOMO_SAPIENS_(HUMAN)
ANUBIX	NA	Depleted	ALPHA-LINOLENIC_ACID_METABOLISM_-_HOMO_SAPIENS_(HUMAN)
ANUBIX	NA	Depleted	ALZHEIMER'S_DISEASE_-_HOMO_SAPIENS_(HUMAN)
ANUBIX	NA	Depleted	AMINOACYL-TRNA_BIOSYNTHESIS_-_HOMO_SAPIENS_(HUMAN)
ANUBIX	NA	Depleted	AMINO_SUGAR_AND_NUCLEOTIDE_SUGAR_METABOLISM_-_HOMO_SAPIENS_(HUMAN)
ANUBIX	NA	Depleted	AMOEBIASIS_-_HOMO_SAPIENS_(HUMAN)
ANUBIX	NA	Depleted	AMPHETAMINE_ADDICTION_-_HOMO_SAPIENS_(HUMAN)
ANUBIX	NA	Depleted	AMPK_SIGNALING_PATHWAY_-_HOMO_SAPIENS_(HUMAN)
ANUBIX	NA	Depleted	AMYOTROPHIC_LATERAL_SCLEROSIS_(ALS)_-_HOMO_SAPIENS_(HUMAN)
ANUBIX	NA	Depleted	ANTIGEN_PROCESSING_AND_PRESENTATION_-_HOMO_SAPIENS_(HUMAN)
ANUBIX	NA	Depleted	APOPTOSIS_-_HOMO_SAPIENS_(HUMAN)
ANUBIX	NA	Depleted	ARACHIDONIC_ACID_METABOLISM_-_HOMO_SAPIENS_(HUMAN)
ANUBIX	NA	Depleted	ARGININE_AND_PROLINE_METABOLISM_-_HOMO_SAPIENS_(HUMAN)
ANUBIX	NA	Depleted	ARRHYTHMOGENIC_RIGHT_VENTRICULAR_CARDIOMYOPATHY_(ARVC)_-_HOMO_SAPIENS_(HUMAN)
ANUBIX	NA	Depleted	ASCORBATE_AND_ALDARATE_METABOLISM_-_HOMO_SAPIENS_(HUMAN)
ANUBIX	NA	Depleted	ASTHMA_-_HOMO_SAPIENS_(HUMAN)
ANUBIX	NA	Depleted	AUTOIMMUNE_THYROID_DISEASE_-_HOMO_SAPIENS_(HUMAN)
ANUBIX	NA	Depleted	AXON_GUIDANCE_-_HOMO_SAPIENS_(HUMAN)
ANUBIX	NA	Depleted	BACTERIAL_INVASION_OF_EPITHELIAL_CELLS_-_HOMO_SAPIENS_(HUMAN)
ANUBIX	NA	Depleted	BASAL_CELL_CARCINOMA_-_HOMO_SAPIENS_(HUMAN)
ANUBIX	NA	Depleted	BASAL_TRANSCRIPTION_FACTORS_-_HOMO_SAPIENS_(HUMAN)
ANUBIX	NA	Depleted	BASE_EXCISION_REPAIR_-_HOMO_SAPIENS_(HUMAN)
ANUBIX	NA	Depleted	B_CELL_RECEPTOR_SIGNALING_PATHWAY_-_HOMO_SAPIENS_(HUMAN)
ANUBIX	NA	Depleted	BETA-ALANINE_METABOLISM_-_HOMO_SAPIENS_(HUMAN)
ANUBIX	NA	Depleted	BILE_SECRETION_-_HOMO_SAPIENS_(HUMAN)
ANUBIX	NA	Depleted	BIOSYNTHESIS_OF_AMINO_ACIDS_-_HOMO_SAPIENS_(HUMAN)
ANUBIX	NA	Depleted	BIOSYNTHESIS_OF_UNSATURATED_FATTY_ACIDS_-_HOMO_SAPIENS_(HUMAN)
ANUBIX	NA	Depleted	BIOTIN_METABOLISM_-_HOMO_SAPIENS_(HUMAN)
ANUBIX	NA	Depleted	BLADDER_CANCER_-_HOMO_SAPIENS_(HUMAN)
ANUBIX	NA	Depleted	BUTANOATE_METABOLISM_-_HOMO_SAPIENS_(HUMAN)
ANUBIX	NA	Depleted	BUTIROSIN_AND_NEOMYCIN_BIOSYNTHESIS_-_HOMO_SAPIENS_(HUMAN)
ANUBIX	NA	Depleted	CAFFEINE_METABOLISM_-_HOMO_SAPIENS_(HUMAN)
ANUBIX	NA	Depleted	CALCIUM_SIGNALING_PATHWAY_-_HOMO_SAPIENS_(HUMAN)
ANUBIX	NA	Depleted	CAMP_SIGNALING_PATHWAY_-_HOMO_SAPIENS_(HUMAN)
ANUBIX	NA	Depleted	CARBOHYDRATE_DIGESTION_AND_ABSORPTION_-_HOMO_SAPIENS_(HUMAN)
ANUBIX	NA	Depleted	CARBON_METABOLISM_-_HOMO_SAPIENS_(HUMAN)
ANUBIX	NA	Depleted	CARDIAC_MUSCLE_CONTRACTION_-_HOMO_SAPIENS_(HUMAN)
ANUBIX	NA	Depleted	CELL_ADHESION_MOLECULES_(CAMS)_-_HOMO_SAPIENS_(HUMAN)
ANUBIX	NA	Depleted	CELL_CYCLE_-_HOMO_SAPIENS_(HUMAN)
ANUBIX	NA	Depleted	CGMP-PKG_SIGNALING_PATHWAY_-_HOMO_SAPIENS_(HUMAN)
ANUBIX	NA	Depleted	CHAGAS_DISEASE_(AMERICAN_TRYPANOSOMIASIS)_-_HOMO_SAPIENS_(HUMAN)
ANUBIX	NA	Depleted	CHEMICAL_CARCINOGENESIS_-_HOMO_SAPIENS_(HUMAN)
ANUBIX	NA	Depleted	CHEMOKINE_SIGNALING_PATHWAY_-_HOMO_SAPIENS_(HUMAN)
ANUBIX	NA	Depleted	CHOLINERGIC_SYNAPSE_-_HOMO_SAPIENS_(HUMAN)
ANUBIX	NA	Depleted	CHRONIC_MYELOID_LEUKEMIA_-_HOMO_SAPIENS_(HUMAN)
ANUBIX	NA	Depleted	CIRCADIAN_ENTRAINMENT_-_HOMO_SAPIENS_(HUMAN)
ANUBIX	NA	Depleted	CIRCADIAN_RHYTHM_-_HOMO_SAPIENS_(HUMAN)
ANUBIX	NA	Depleted	CITRATE_CYCLE_(TCA_CYCLE)_-_HOMO_SAPIENS_(HUMAN)
ANUBIX	NA	Depleted	COCAINE_ADDICTION_-_HOMO_SAPIENS_(HUMAN)
ANUBIX	NA	Depleted	COLLECTING_DUCT_ACID_SECRETION_-_HOMO_SAPIENS_(HUMAN)
ANUBIX	NA	Depleted	COLORECTAL_CANCER_-_HOMO_SAPIENS_(HUMAN)
ANUBIX	NA	Depleted	COMPLEMENT_AND_COAGULATION_CASCADES_-_HOMO_SAPIENS_(HUMAN)
ANUBIX	NA	Depleted	CYANOAMINO_ACID_METABOLISM_-_HOMO_SAPIENS_(HUMAN)
ANUBIX	NA	Depleted	CYSTEINE_AND_METHIONINE_METABOLISM_-_HOMO_SAPIENS_(HUMAN)
ANUBIX	NA	Depleted	CYTOKINE-CYTOKINE_RECEPTOR_INTERACTION_-_HOMO_SAPIENS_(HUMAN)
ANUBIX	NA	Depleted	CYTOSOLIC_DNA-SENSING_PATHWAY_-_HOMO_SAPIENS_(HUMAN)
ANUBIX	NA	Depleted	D-ARGININE_AND_D-ORNITHINE_METABOLISM_-_HOMO_SAPIENS_(HUMAN)
ANUBIX	NA	Depleted	DEGRADATION_OF_AROMATIC_COMPOUNDS_-_HOMO_SAPIENS_(HUMAN)
ANUBIX	NA	Depleted	D-GLUTAMINE_AND_D-GLUTAMATE_METABOLISM_-_HOMO_SAPIENS_(HUMAN)
ANUBIX	NA	Depleted	DILATED_CARDIOMYOPATHY_-_HOMO_SAPIENS_(HUMAN)
ANUBIX	NA	Depleted	DNA_REPLICATION_-_HOMO_SAPIENS_(HUMAN)
ANUBIX	NA	Depleted	DOPAMINERGIC_SYNAPSE_-_HOMO_SAPIENS_(HUMAN)
ANUBIX	NA	Depleted	DORSO-VENTRAL_AXIS_FORMATION_-_HOMO_SAPIENS_(HUMAN)
ANUBIX	NA	Depleted	DRUG_METABOLISM_-_CYTOCHROME_P450_-_HOMO_SAPIENS_(HUMAN)
ANUBIX	NA	Depleted	DRUG_METABOLISM_-_OTHER_ENZYMES_-_HOMO_SAPIENS_(HUMAN)
ANUBIX	NA	Depleted	ECM-RECEPTOR_INTERACTION_-_HOMO_SAPIENS_(HUMAN)
ANUBIX	NA	Depleted	ENDOCRINE_AND_OTHER_FACTOR-REGULATED_CALCIUM_REABSORPTION_-_HOMO_SAPIENS_(HUMAN)
ANUBIX	NA	Depleted	ENDOCYTOSIS_-_HOMO_SAPIENS_(HUMAN)
ANUBIX	NA	Depleted	ENDOMETRIAL_CANCER_-_HOMO_SAPIENS_(HUMAN)
ANUBIX	NA	Depleted	EPITHELIAL_CELL_SIGNALING_IN_HELICOBACTER_PYLORI_INFECTION_-_HOMO_SAPIENS_(HUMAN)
ANUBIX	NA	Depleted	EPSTEIN-BARR_VIRUS_INFECTION_-_HOMO_SAPIENS_(HUMAN)
ANUBIX	NA	Depleted	ERBB_SIGNALING_PATHWAY_-_HOMO_SAPIENS_(HUMAN)
ANUBIX	NA	Depleted	ESTROGEN_SIGNALING_PATHWAY_-_HOMO_SAPIENS_(HUMAN)
ANUBIX	NA	Depleted	ETHER_LIPID_METABOLISM_-_HOMO_SAPIENS_(HUMAN)
ANUBIX	NA	Depleted	FANCONI_ANEMIA_PATHWAY_-_HOMO_SAPIENS_(HUMAN)
ANUBIX	NA	Depleted	FAT_DIGESTION_AND_ABSORPTION_-_HOMO_SAPIENS_(HUMAN)
ANUBIX	NA	Depleted	FATTY_ACID_BIOSYNTHESIS_-_HOMO_SAPIENS_(HUMAN)
ANUBIX	NA	Depleted	FATTY_ACID_DEGRADATION_-_HOMO_SAPIENS_(HUMAN)
ANUBIX	NA	Depleted	FATTY_ACID_ELONGATION_-_HOMO_SAPIENS_(HUMAN)
ANUBIX	NA	Depleted	FATTY_ACID_METABOLISM_-_HOMO_SAPIENS_(HUMAN)
ANUBIX	NA	Depleted	FC_EPSILON_RI_SIGNALING_PATHWAY_-_HOMO_SAPIENS_(HUMAN)
ANUBIX	NA	Depleted	FC_GAMMA_R-MEDIATED_PHAGOCYTOSIS_-_HOMO_SAPIENS_(HUMAN)
ANUBIX	NA	Depleted	FOCAL_ADHESION_-_HOMO_SAPIENS_(HUMAN)
ANUBIX	NA	Depleted	FOLATE_BIOSYNTHESIS_-_HOMO_SAPIENS_(HUMAN)
ANUBIX	NA	Depleted	FOXO_SIGNALING_PATHWAY_-_HOMO_SAPIENS_(HUMAN)
ANUBIX	NA	Depleted	FRUCTOSE_AND_MANNOSE_METABOLISM_-_HOMO_SAPIENS_(HUMAN)
ANUBIX	NA	Depleted	GABAERGIC_SYNAPSE_-_HOMO_SAPIENS_(HUMAN)
ANUBIX	NA	Depleted	GALACTOSE_METABOLISM_-_HOMO_SAPIENS_(HUMAN)
ANUBIX	NA	Depleted	GAP_JUNCTION_-_HOMO_SAPIENS_(HUMAN)
ANUBIX	NA	Depleted	GASTRIC_ACID_SECRETION_-_HOMO_SAPIENS_(HUMAN)
ANUBIX	NA	Depleted	GLIOMA_-_HOMO_SAPIENS_(HUMAN)
ANUBIX	NA	Depleted	GLUTAMATERGIC_SYNAPSE_-_HOMO_SAPIENS_(HUMAN)
ANUBIX	NA	Depleted	GLUTATHIONE_METABOLISM_-_HOMO_SAPIENS_(HUMAN)
ANUBIX	NA	Depleted	GLYCEROLIPID_METABOLISM_-_HOMO_SAPIENS_(HUMAN)
ANUBIX	NA	Depleted	GLYCEROPHOSPHOLIPID_METABOLISM_-_HOMO_SAPIENS_(HUMAN)
ANUBIX	NA	Depleted	GLYCINE,_SERINE_AND_THREONINE_METABOLISM_-_HOMO_SAPIENS_(HUMAN)
ANUBIX	NA	Depleted	GLYCOLYSIS_/_GLUCONEOGENESIS_-_HOMO_SAPIENS_(HUMAN)
ANUBIX	NA	Depleted	GLYCOSAMINOGLYCAN_BIOSYNTHESIS_-_CHONDROITIN_SULFATE_/_DERMATAN_SULFATE_-_HOMO_SAPIENS_(HUMAN)
ANUBIX	NA	Depleted	GLYCOSAMINOGLYCAN_BIOSYNTHESIS_-_HEPARAN_SULFATE_/_HEPARIN_-_HOMO_SAPIENS_(HUMAN)
ANUBIX	NA	Depleted	GLYCOSAMINOGLYCAN_BIOSYNTHESIS_-_KERATAN_SULFATE_-_HOMO_SAPIENS_(HUMAN)
ANUBIX	NA	Depleted	GLYCOSAMINOGLYCAN_DEGRADATION_-_HOMO_SAPIENS_(HUMAN)
ANUBIX	NA	Depleted	GLYCOSPHINGOLIPID_BIOSYNTHESIS_-_GANGLIO_SERIES_-_HOMO_SAPIENS_(HUMAN)
ANUBIX	NA	Depleted	GLYCOSPHINGOLIPID_BIOSYNTHESIS_-_GLOBO_SERIES_-_HOMO_SAPIENS_(HUMAN)
ANUBIX	NA	Depleted	GLYCOSPHINGOLIPID_BIOSYNTHESIS_-_LACTO_AND_NEOLACTO_SERIES_-_HOMO_SAPIENS_(HUMAN)
ANUBIX	NA	Depleted	GLYCOSYLPHOSPHATIDYLINOSITOL(GPI)-ANCHOR_BIOSYNTHESIS_-_HOMO_SAPIENS_(HUMAN)
ANUBIX	NA	Depleted	GLYOXYLATE_AND_DICARBOXYLATE_METABOLISM_-_HOMO_SAPIENS_(HUMAN)
ANUBIX	NA	Depleted	GNRH_SIGNALING_PATHWAY_-_HOMO_SAPIENS_(HUMAN)
ANUBIX	NA	Depleted	GRAFT-VERSUS-HOST_DISEASE_-_HOMO_SAPIENS_(HUMAN)
ANUBIX	NA	Depleted	HEDGEHOG_SIGNALING_PATHWAY_-_HOMO_SAPIENS_(HUMAN)
ANUBIX	NA	Depleted	HEMATOPOIETIC_CELL_LINEAGE_-_HOMO_SAPIENS_(HUMAN)
ANUBIX	NA	Depleted	HEPATITIS_B_-_HOMO_SAPIENS_(HUMAN)
ANUBIX	NA	Depleted	HEPATITIS_C_-_HOMO_SAPIENS_(HUMAN)
ANUBIX	NA	Depleted	HERPES_SIMPLEX_INFECTION_-_HOMO_SAPIENS_(HUMAN)
ANUBIX	NA	Depleted	HIF-1_SIGNALING_PATHWAY_-_HOMO_SAPIENS_(HUMAN)
ANUBIX	NA	Depleted	HIPPO_SIGNALING_PATHWAY_-_HOMO_SAPIENS_(HUMAN)
ANUBIX	NA	Depleted	HISTIDINE_METABOLISM_-_HOMO_SAPIENS_(HUMAN)
ANUBIX	NA	Depleted	HOMOLOGOUS_RECOMBINATION_-_HOMO_SAPIENS_(HUMAN)
ANUBIX	NA	Depleted	HTLV-I_INFECTION_-_HOMO_SAPIENS_(HUMAN)
ANUBIX	NA	Depleted	HUNTINGTON'S_DISEASE_-_HOMO_SAPIENS_(HUMAN)
ANUBIX	NA	Depleted	HYPERTROPHIC_CARDIOMYOPATHY_(HCM)_-_HOMO_SAPIENS_(HUMAN)
ANUBIX	NA	Depleted	INFLAMMATORY_BOWEL_DISEASE_(IBD)_-_HOMO_SAPIENS_(HUMAN)
ANUBIX	NA	Depleted	INFLAMMATORY_MEDIATOR_REGULATION_OF_TRP_CHANNELS_-_HOMO_SAPIENS_(HUMAN)
ANUBIX	NA	Depleted	INFLUENZA_A_-_HOMO_SAPIENS_(HUMAN)
ANUBIX	NA	Depleted	INOSITOL_PHOSPHATE_METABOLISM_-_HOMO_SAPIENS_(HUMAN)
ANUBIX	NA	Depleted	INSULIN_SECRETION_-_HOMO_SAPIENS_(HUMAN)
ANUBIX	NA	Depleted	INSULIN_SIGNALING_PATHWAY_-_HOMO_SAPIENS_(HUMAN)
ANUBIX	NA	Depleted	INTESTINAL_IMMUNE_NETWORK_FOR_IGA_PRODUCTION_-_HOMO_SAPIENS_(HUMAN)
ANUBIX	NA	Depleted	JAK-STAT_SIGNALING_PATHWAY_-_HOMO_SAPIENS_(HUMAN)
ANUBIX	NA	Depleted	LEGIONELLOSIS_-_HOMO_SAPIENS_(HUMAN)
ANUBIX	NA	Depleted	LEISHMANIASIS_-_HOMO_SAPIENS_(HUMAN)
ANUBIX	NA	Depleted	LEUKOCYTE_TRANSENDOTHELIAL_MIGRATION_-_HOMO_SAPIENS_(HUMAN)
ANUBIX	NA	Depleted	LINOLEIC_ACID_METABOLISM_-_HOMO_SAPIENS_(HUMAN)
ANUBIX	NA	Depleted	LIPOIC_ACID_METABOLISM_-_HOMO_SAPIENS_(HUMAN)
ANUBIX	NA	Depleted	LONG-TERM_DEPRESSION_-_HOMO_SAPIENS_(HUMAN)
ANUBIX	NA	Depleted	LONG-TERM_POTENTIATION_-_HOMO_SAPIENS_(HUMAN)
ANUBIX	NA	Depleted	LYSINE_BIOSYNTHESIS_-_HOMO_SAPIENS_(HUMAN)
ANUBIX	NA	Depleted	LYSINE_DEGRADATION_-_HOMO_SAPIENS_(HUMAN)
ANUBIX	NA	Depleted	LYSOSOME_-_HOMO_SAPIENS_(HUMAN)
ANUBIX	NA	Depleted	MALARIA_-_HOMO_SAPIENS_(HUMAN)
ANUBIX	NA	Depleted	MAPK_SIGNALING_PATHWAY_-_HOMO_SAPIENS_(HUMAN)
ANUBIX	NA	Depleted	MATURITY_ONSET_DIABETES_OF_THE_YOUNG_-_HOMO_SAPIENS_(HUMAN)
ANUBIX	NA	Depleted	MEASLES_-_HOMO_SAPIENS_(HUMAN)
ANUBIX	NA	Depleted	MELANOGENESIS_-_HOMO_SAPIENS_(HUMAN)
ANUBIX	NA	Depleted	MELANOMA_-_HOMO_SAPIENS_(HUMAN)
ANUBIX	NA	Depleted	METABOLISM_OF_XENOBIOTICS_BY_CYTOCHROME_P450_-_HOMO_SAPIENS_(HUMAN)
ANUBIX	NA	Depleted	MICRORNAS_IN_CANCER_-_HOMO_SAPIENS_(HUMAN)
ANUBIX	NA	Depleted	MINERAL_ABSORPTION_-_HOMO_SAPIENS_(HUMAN)
ANUBIX	NA	Depleted	MISMATCH_REPAIR_-_HOMO_SAPIENS_(HUMAN)
ANUBIX	NA	Depleted	MORPHINE_ADDICTION_-_HOMO_SAPIENS_(HUMAN)
ANUBIX	NA	Depleted	MRNA_SURVEILLANCE_PATHWAY_-_HOMO_SAPIENS_(HUMAN)
ANUBIX	NA	Depleted	MTOR_SIGNALING_PATHWAY_-_HOMO_SAPIENS_(HUMAN)
ANUBIX	NA	Depleted	MUCIN_TYPE_O-GLYCAN_BIOSYNTHESIS_-_HOMO_SAPIENS_(HUMAN)
ANUBIX	NA	Depleted	NATURAL_KILLER_CELL_MEDIATED_CYTOTOXICITY_-_HOMO_SAPIENS_(HUMAN)
ANUBIX	NA	Depleted	NEUROACTIVE_LIGAND-RECEPTOR_INTERACTION_-_HOMO_SAPIENS_(HUMAN)
ANUBIX	NA	Depleted	NEUROTROPHIN_SIGNALING_PATHWAY_-_HOMO_SAPIENS_(HUMAN)
ANUBIX	NA	Depleted	NF-KAPPA_B_SIGNALING_PATHWAY_-_HOMO_SAPIENS_(HUMAN)
ANUBIX	NA	Depleted	N-GLYCAN_BIOSYNTHESIS_-_HOMO_SAPIENS_(HUMAN)
ANUBIX	NA	Depleted	NICOTINATE_AND_NICOTINAMIDE_METABOLISM_-_HOMO_SAPIENS_(HUMAN)
ANUBIX	NA	Depleted	NICOTINE_ADDICTION_-_HOMO_SAPIENS_(HUMAN)
ANUBIX	NA	Depleted	NITROGEN_METABOLISM_-_HOMO_SAPIENS_(HUMAN)
ANUBIX	NA	Depleted	NOD-LIKE_RECEPTOR_SIGNALING_PATHWAY_-_HOMO_SAPIENS_(HUMAN)
ANUBIX	NA	Depleted	NON-ALCOHOLIC_FATTY_LIVER_DISEASE_(NAFLD)_-_HOMO_SAPIENS_(HUMAN)
ANUBIX	NA	Depleted	NON-HOMOLOGOUS_END-JOINING_-_HOMO_SAPIENS_(HUMAN)
ANUBIX	NA	Depleted	NON-SMALL_CELL_LUNG_CANCER_-_HOMO_SAPIENS_(HUMAN)
ANUBIX	NA	Depleted	NOTCH_SIGNALING_PATHWAY_-_HOMO_SAPIENS_(HUMAN)
ANUBIX	NA	Depleted	NUCLEOTIDE_EXCISION_REPAIR_-_HOMO_SAPIENS_(HUMAN)
ANUBIX	NA	Depleted	OLFACTORY_TRANSDUCTION_-_HOMO_SAPIENS_(HUMAN)
ANUBIX	NA	Depleted	ONE_CARBON_POOL_BY_FOLATE_-_HOMO_SAPIENS_(HUMAN)
ANUBIX	NA	Depleted	OOCYTE_MEIOSIS_-_HOMO_SAPIENS_(HUMAN)
ANUBIX	NA	Depleted	OSTEOCLAST_DIFFERENTIATION_-_HOMO_SAPIENS_(HUMAN)
ANUBIX	NA	Depleted	OTHER_GLYCAN_DEGRADATION_-_HOMO_SAPIENS_(HUMAN)
ANUBIX	NA	Depleted	OTHER_TYPES_OF_O-GLYCAN_BIOSYNTHESIS_-_HOMO_SAPIENS_(HUMAN)
ANUBIX	NA	Depleted	OVARIAN_STEROIDOGENESIS_-_HOMO_SAPIENS_(HUMAN)
ANUBIX	NA	Depleted	OXIDATIVE_PHOSPHORYLATION_-_HOMO_SAPIENS_(HUMAN)
ANUBIX	NA	Depleted	OXYTOCIN_SIGNALING_PATHWAY_-_HOMO_SAPIENS_(HUMAN)
ANUBIX	NA	Depleted	P53_SIGNALING_PATHWAY_-_HOMO_SAPIENS_(HUMAN)
ANUBIX	NA	Depleted	PANCREATIC_CANCER_-_HOMO_SAPIENS_(HUMAN)
ANUBIX	NA	Depleted	PANCREATIC_SECRETION_-_HOMO_SAPIENS_(HUMAN)
ANUBIX	NA	Depleted	PANTOTHENATE_AND_COA_BIOSYNTHESIS_-_HOMO_SAPIENS_(HUMAN)
ANUBIX	NA	Depleted	PARKINSON'S_DISEASE_-_HOMO_SAPIENS_(HUMAN)
ANUBIX	NA	Depleted	PATHOGENIC_ESCHERICHIA_COLI_INFECTION_-_HOMO_SAPIENS_(HUMAN)
ANUBIX	NA	Depleted	PATHWAYS_IN_CANCER_-_HOMO_SAPIENS_(HUMAN)
ANUBIX	NA	Depleted	PENTOSE_AND_GLUCURONATE_INTERCONVERSIONS_-_HOMO_SAPIENS_(HUMAN)
ANUBIX	NA	Depleted	PENTOSE_PHOSPHATE_PATHWAY_-_HOMO_SAPIENS_(HUMAN)
ANUBIX	NA	Depleted	PEROXISOME_-_HOMO_SAPIENS_(HUMAN)
ANUBIX	NA	Depleted	PERTUSSIS_-_HOMO_SAPIENS_(HUMAN)
ANUBIX	NA	Depleted	PHAGOSOME_-_HOMO_SAPIENS_(HUMAN)
ANUBIX	NA	Depleted	PHENYLALANINE_METABOLISM_-_HOMO_SAPIENS_(HUMAN)
ANUBIX	NA	Depleted	PHENYLALANINE,_TYROSINE_AND_TRYPTOPHAN_BIOSYNTHESIS_-_HOMO_SAPIENS_(HUMAN)
ANUBIX	NA	Depleted	PHOSPHATIDYLINOSITOL_SIGNALING_SYSTEM_-_HOMO_SAPIENS_(HUMAN)
ANUBIX	NA	Depleted	PHOTOTRANSDUCTION_-_HOMO_SAPIENS_(HUMAN)
ANUBIX	NA	Depleted	PI3K-AKT_SIGNALING_PATHWAY_-_HOMO_SAPIENS_(HUMAN)
ANUBIX	NA	Depleted	PLATELET_ACTIVATION_-_HOMO_SAPIENS_(HUMAN)
ANUBIX	NA	Depleted	PORPHYRIN_AND_CHLOROPHYLL_METABOLISM_-_HOMO_SAPIENS_(HUMAN)
ANUBIX	NA	Depleted	PPAR_SIGNALING_PATHWAY_-_HOMO_SAPIENS_(HUMAN)
ANUBIX	NA	Depleted	PRIMARY_BILE_ACID_BIOSYNTHESIS_-_HOMO_SAPIENS_(HUMAN)
ANUBIX	NA	Depleted	PRIMARY_IMMUNODEFICIENCY_-_HOMO_SAPIENS_(HUMAN)
ANUBIX	NA	Depleted	PRION_DISEASES_-_HOMO_SAPIENS_(HUMAN)
ANUBIX	NA	Depleted	PROGESTERONE-MEDIATED_OOCYTE_MATURATION_-_HOMO_SAPIENS_(HUMAN)
ANUBIX	NA	Depleted	PROLACTIN_SIGNALING_PATHWAY_-_HOMO_SAPIENS_(HUMAN)
ANUBIX	NA	Depleted	PROPANOATE_METABOLISM_-_HOMO_SAPIENS_(HUMAN)
ANUBIX	NA	Depleted	PROSTATE_CANCER_-_HOMO_SAPIENS_(HUMAN)
ANUBIX	NA	Depleted	PROTEASOME_-_HOMO_SAPIENS_(HUMAN)
ANUBIX	NA	Depleted	PROTEIN_DIGESTION_AND_ABSORPTION_-_HOMO_SAPIENS_(HUMAN)
ANUBIX	NA	Depleted	PROTEIN_EXPORT_-_HOMO_SAPIENS_(HUMAN)
ANUBIX	NA	Depleted	PROTEIN_PROCESSING_IN_ENDOPLASMIC_RETICULUM_-_HOMO_SAPIENS_(HUMAN)
ANUBIX	NA	Depleted	PROTEOGLYCANS_IN_CANCER_-_HOMO_SAPIENS_(HUMAN)
ANUBIX	NA	Depleted	PROXIMAL_TUBULE_BICARBONATE_RECLAMATION_-_HOMO_SAPIENS_(HUMAN)
ANUBIX	NA	Depleted	PURINE_METABOLISM_-_HOMO_SAPIENS_(HUMAN)
ANUBIX	NA	Depleted	PYRIMIDINE_METABOLISM_-_HOMO_SAPIENS_(HUMAN)
ANUBIX	NA	Depleted	PYRUVATE_METABOLISM_-_HOMO_SAPIENS_(HUMAN)
ANUBIX	NA	Depleted	RAP1_SIGNALING_PATHWAY_-_HOMO_SAPIENS_(HUMAN)
ANUBIX	NA	Depleted	RAS_SIGNALING_PATHWAY_-_HOMO_SAPIENS_(HUMAN)
ANUBIX	NA	Depleted	REGULATION_OF_ACTIN_CYTOSKELETON_-_HOMO_SAPIENS_(HUMAN)
ANUBIX	NA	Depleted	REGULATION_OF_AUTOPHAGY_-_HOMO_SAPIENS_(HUMAN)
ANUBIX	NA	Depleted	RENAL_CELL_CARCINOMA_-_HOMO_SAPIENS_(HUMAN)
ANUBIX	NA	Depleted	RENIN-ANGIOTENSIN_SYSTEM_-_HOMO_SAPIENS_(HUMAN)
ANUBIX	NA	Depleted	RETINOL_METABOLISM_-_HOMO_SAPIENS_(HUMAN)
ANUBIX	NA	Depleted	RETROGRADE_ENDOCANNABINOID_SIGNALING_-_HOMO_SAPIENS_(HUMAN)
ANUBIX	NA	Depleted	RHEUMATOID_ARTHRITIS_-_HOMO_SAPIENS_(HUMAN)
ANUBIX	NA	Depleted	RIBOFLAVIN_METABOLISM_-_HOMO_SAPIENS_(HUMAN)
ANUBIX	NA	Depleted	RIBOSOME_BIOGENESIS_IN_EUKARYOTES_-_HOMO_SAPIENS_(HUMAN)
ANUBIX	NA	Depleted	RIBOSOME_-_HOMO_SAPIENS_(HUMAN)
ANUBIX	NA	Depleted	RIG-I-LIKE_RECEPTOR_SIGNALING_PATHWAY_-_HOMO_SAPIENS_(HUMAN)
ANUBIX	NA	Depleted	RNA_DEGRADATION_-_HOMO_SAPIENS_(HUMAN)
ANUBIX	NA	Depleted	RNA_POLYMERASE_-_HOMO_SAPIENS_(HUMAN)
ANUBIX	NA	Depleted	RNA_TRANSPORT_-_HOMO_SAPIENS_(HUMAN)
ANUBIX	NA	Depleted	SALIVARY_SECRETION_-_HOMO_SAPIENS_(HUMAN)
ANUBIX	NA	Depleted	SALMONELLA_INFECTION_-_HOMO_SAPIENS_(HUMAN)
ANUBIX	NA	Depleted	SELENOCOMPOUND_METABOLISM_-_HOMO_SAPIENS_(HUMAN)
ANUBIX	NA	Depleted	SEROTONERGIC_SYNAPSE_-_HOMO_SAPIENS_(HUMAN)
ANUBIX	NA	Depleted	SHIGELLOSIS_-_HOMO_SAPIENS_(HUMAN)
ANUBIX	NA	Depleted	SIGNALING_PATHWAYS_REGULATING_PLURIPOTENCY_OF_STEM_CELLS_-_HOMO_SAPIENS_(HUMAN)
ANUBIX	NA	Depleted	SMALL_CELL_LUNG_CANCER_-_HOMO_SAPIENS_(HUMAN)
ANUBIX	NA	Depleted	SNARE_INTERACTIONS_IN_VESICULAR_TRANSPORT_-_HOMO_SAPIENS_(HUMAN)
ANUBIX	NA	Depleted	SPHINGOLIPID_METABOLISM_-_HOMO_SAPIENS_(HUMAN)
ANUBIX	NA	Depleted	SPLICEOSOME_-_HOMO_SAPIENS_(HUMAN)
ANUBIX	NA	Depleted	STAPHYLOCOCCUS_AUREUS_INFECTION_-_HOMO_SAPIENS_(HUMAN)
ANUBIX	NA	Depleted	STARCH_AND_SUCROSE_METABOLISM_-_HOMO_SAPIENS_(HUMAN)
ANUBIX	NA	Depleted	STEROID_BIOSYNTHESIS_-_HOMO_SAPIENS_(HUMAN)
ANUBIX	NA	Depleted	STEROID_HORMONE_BIOSYNTHESIS_-_HOMO_SAPIENS_(HUMAN)
ANUBIX	NA	Depleted	SULFUR_METABOLISM_-_HOMO_SAPIENS_(HUMAN)
ANUBIX	NA	Depleted	SULFUR_RELAY_SYSTEM_-_HOMO_SAPIENS_(HUMAN)
ANUBIX	NA	Depleted	SYNAPTIC_VESICLE_CYCLE_-_HOMO_SAPIENS_(HUMAN)
ANUBIX	NA	Depleted	SYNTHESIS_AND_DEGRADATION_OF_KETONE_BODIES_-_HOMO_SAPIENS_(HUMAN)
ANUBIX	NA	Depleted	SYSTEMIC_LUPUS_ERYTHEMATOSUS_-_HOMO_SAPIENS_(HUMAN)
ANUBIX	NA	Depleted	TASTE_TRANSDUCTION_-_HOMO_SAPIENS_(HUMAN)
ANUBIX	NA	Depleted	TAURINE_AND_HYPOTAURINE_METABOLISM_-_HOMO_SAPIENS_(HUMAN)
ANUBIX	NA	Depleted	T_CELL_RECEPTOR_SIGNALING_PATHWAY_-_HOMO_SAPIENS_(HUMAN)
ANUBIX	NA	Depleted	TERPENOID_BACKBONE_BIOSYNTHESIS_-_HOMO_SAPIENS_(HUMAN)
ANUBIX	NA	Depleted	TGF-BETA_SIGNALING_PATHWAY_-_HOMO_SAPIENS_(HUMAN)
ANUBIX	NA	Depleted	THIAMINE_METABOLISM_-_HOMO_SAPIENS_(HUMAN)
ANUBIX	NA	Depleted	THYROID_CANCER_-_HOMO_SAPIENS_(HUMAN)
ANUBIX	NA	Depleted	THYROID_HORMONE_SIGNALING_PATHWAY_-_HOMO_SAPIENS_(HUMAN)
ANUBIX	NA	Depleted	THYROID_HORMONE_SYNTHESIS_-_HOMO_SAPIENS_(HUMAN)
ANUBIX	NA	Depleted	TIGHT_JUNCTION_-_HOMO_SAPIENS_(HUMAN)
ANUBIX	NA	Depleted	TNF_SIGNALING_PATHWAY_-_HOMO_SAPIENS_(HUMAN)
ANUBIX	NA	Depleted	TOLL-LIKE_RECEPTOR_SIGNALING_PATHWAY_-_HOMO_SAPIENS_(HUMAN)
ANUBIX	NA	Depleted	TOXOPLASMOSIS_-_HOMO_SAPIENS_(HUMAN)
ANUBIX	NA	Depleted	TRANSCRIPTIONAL_MISREGULATION_IN_CANCER_-_HOMO_SAPIENS_(HUMAN)
ANUBIX	NA	Depleted	TRYPTOPHAN_METABOLISM_-_HOMO_SAPIENS_(HUMAN)
ANUBIX	NA	Depleted	TUBERCULOSIS_-_HOMO_SAPIENS_(HUMAN)
ANUBIX	NA	Depleted	TYPE_I_DIABETES_MELLITUS_-_HOMO_SAPIENS_(HUMAN)
ANUBIX	NA	Depleted	TYPE_II_DIABETES_MELLITUS_-_HOMO_SAPIENS_(HUMAN)
ANUBIX	NA	Depleted	TYROSINE_METABOLISM_-_HOMO_SAPIENS_(HUMAN)
ANUBIX	NA	Depleted	UBIQUINONE_AND_OTHER_TERPENOID-QUINONE_BIOSYNTHESIS_-_HOMO_SAPIENS_(HUMAN)
ANUBIX	NA	Depleted	UBIQUITIN_MEDIATED_PROTEOLYSIS_-_HOMO_SAPIENS_(HUMAN)
ANUBIX	NA	Depleted	VALINE,_LEUCINE_AND_ISOLEUCINE_BIOSYNTHESIS_-_HOMO_SAPIENS_(HUMAN)
ANUBIX	NA	Depleted	VALINE,_LEUCINE_AND_ISOLEUCINE_DEGRADATION_-_HOMO_SAPIENS_(HUMAN)
ANUBIX	NA	Depleted	VASCULAR_SMOOTH_MUSCLE_CONTRACTION_-_HOMO_SAPIENS_(HUMAN)
ANUBIX	NA	Depleted	VASOPRESSIN-REGULATED_WATER_REABSORPTION_-_HOMO_SAPIENS_(HUMAN)
ANUBIX	NA	Depleted	VEGF_SIGNALING_PATHWAY_-_HOMO_SAPIENS_(HUMAN)
ANUBIX	NA	Depleted	VIBRIO_CHOLERAE_INFECTION_-_HOMO_SAPIENS_(HUMAN)
ANUBIX	NA	Depleted	VIRAL_CARCINOGENESIS_-_HOMO_SAPIENS_(HUMAN)
ANUBIX	NA	Depleted	VIRAL_MYOCARDITIS_-_HOMO_SAPIENS_(HUMAN)
ANUBIX	NA	Depleted	VITAMIN_B6_METABOLISM_-_HOMO_SAPIENS_(HUMAN)
ANUBIX	NA	Depleted	VITAMIN_DIGESTION_AND_ABSORPTION_-_HOMO_SAPIENS_(HUMAN)
ANUBIX	NA	Depleted	WNT_SIGNALING_PATHWAY_-_HOMO_SAPIENS_(HUMAN)
BINOX	0.1668	Depleted	2-OXOCARBOXYLIC_ACID_METABOLISM_-_HOMO_SAPIENS_(HUMAN)
BINOX	0.0957	Depleted	ABC_TRANSPORTERS_-_HOMO_SAPIENS_(HUMAN)
BINOX	0.1328	Depleted	ACUTE_MYELOID_LEUKEMIA_-_HOMO_SAPIENS_(HUMAN)
BINOX	0.142	Depleted	ADHERENS_JUNCTION_-_HOMO_SAPIENS_(HUMAN)
BINOX	0.1343	Depleted	ADIPOCYTOKINE_SIGNALING_PATHWAY_-_HOMO_SAPIENS_(HUMAN)
BINOX	0.1536	Depleted	ADRENERGIC_SIGNALING_IN_CARDIOMYOCYTES_-_HOMO_SAPIENS_(HUMAN)
BINOX	0.0094	Depleted	AFRICAN_TRYPANOSOMIASIS_-_HOMO_SAPIENS_(HUMAN)
BINOX	0.093	Depleted	ALANINE,_ASPARTATE_AND_GLUTAMATE_METABOLISM_-_HOMO_SAPIENS_(HUMAN)
BINOX	0.2511	Depleted	ALCOHOLISM_-_HOMO_SAPIENS_(HUMAN)
BINOX	0.0851	Depleted	ALDOSTERONE-REGULATED_SODIUM_REABSORPTION_-_HOMO_SAPIENS_(HUMAN)
BINOX	0.2979	Depleted	ALLOGRAFT_REJECTION_-_HOMO_SAPIENS_(HUMAN)
BINOX	0	Depleted	ALPHA-LINOLENIC_ACID_METABOLISM_-_HOMO_SAPIENS_(HUMAN)
BINOX	0.3986	Depleted	ALZHEIMER'S_DISEASE_-_HOMO_SAPIENS_(HUMAN)
BINOX	0.1351	Depleted	AMINOACYL-TRNA_BIOSYNTHESIS_-_HOMO_SAPIENS_(HUMAN)
BINOX	0.1479	Depleted	AMINO_SUGAR_AND_NUCLEOTIDE_SUGAR_METABOLISM_-_HOMO_SAPIENS_(HUMAN)
BINOX	0.1435	Depleted	AMOEBIASIS_-_HOMO_SAPIENS_(HUMAN)
BINOX	0.0639	Depleted	AMPHETAMINE_ADDICTION_-_HOMO_SAPIENS_(HUMAN)
BINOX	0.1604	Depleted	AMPK_SIGNALING_PATHWAY_-_HOMO_SAPIENS_(HUMAN)
BINOX	0.0885	Depleted	AMYOTROPHIC_LATERAL_SCLEROSIS_(ALS)_-_HOMO_SAPIENS_(HUMAN)
BINOX	0.1928	Depleted	ANTIGEN_PROCESSING_AND_PRESENTATION_-_HOMO_SAPIENS_(HUMAN)
BINOX	0.1221	Depleted	APOPTOSIS_-_HOMO_SAPIENS_(HUMAN)
BINOX	0.0114	Depleted	ARACHIDONIC_ACID_METABOLISM_-_HOMO_SAPIENS_(HUMAN)
BINOX	0.1337	Depleted	ARGININE_AND_PROLINE_METABOLISM_-_HOMO_SAPIENS_(HUMAN)
BINOX	0.1098	Depleted	ARRHYTHMOGENIC_RIGHT_VENTRICULAR_CARDIOMYOPATHY_(ARVC)_-_HOMO_SAPIENS_(HUMAN)
BINOX	0.064	Depleted	ASCORBATE_AND_ALDARATE_METABOLISM_-_HOMO_SAPIENS_(HUMAN)
BINOX	0.2013	Depleted	ASTHMA_-_HOMO_SAPIENS_(HUMAN)
BINOX	0.2958	Depleted	AUTOIMMUNE_THYROID_DISEASE_-_HOMO_SAPIENS_(HUMAN)
BINOX	0.1666	Depleted	AXON_GUIDANCE_-_HOMO_SAPIENS_(HUMAN)
BINOX	0.1824	Depleted	BACTERIAL_INVASION_OF_EPITHELIAL_CELLS_-_HOMO_SAPIENS_(HUMAN)
BINOX	0.0678	Depleted	BASAL_CELL_CARCINOMA_-_HOMO_SAPIENS_(HUMAN)
BINOX	0.2154	Depleted	BASAL_TRANSCRIPTION_FACTORS_-_HOMO_SAPIENS_(HUMAN)
BINOX	0.0929	Depleted	BASE_EXCISION_REPAIR_-_HOMO_SAPIENS_(HUMAN)
BINOX	0.1715	Depleted	B_CELL_RECEPTOR_SIGNALING_PATHWAY_-_HOMO_SAPIENS_(HUMAN)
BINOX	0.1188	Depleted	BETA-ALANINE_METABOLISM_-_HOMO_SAPIENS_(HUMAN)
BINOX	0.0922	Depleted	BILE_SECRETION_-_HOMO_SAPIENS_(HUMAN)
BINOX	0.2398	Depleted	BIOSYNTHESIS_OF_AMINO_ACIDS_-_HOMO_SAPIENS_(HUMAN)
BINOX	0.0912	Depleted	BIOSYNTHESIS_OF_UNSATURATED_FATTY_ACIDS_-_HOMO_SAPIENS_(HUMAN)
BINOX	0	Depleted	BIOTIN_METABOLISM_-_HOMO_SAPIENS_(HUMAN)
BINOX	0.0834	Depleted	BLADDER_CANCER_-_HOMO_SAPIENS_(HUMAN)
BINOX	0.1354	Depleted	BUTANOATE_METABOLISM_-_HOMO_SAPIENS_(HUMAN)
BINOX	0.0003	Depleted	BUTIROSIN_AND_NEOMYCIN_BIOSYNTHESIS_-_HOMO_SAPIENS_(HUMAN)
BINOX	0	Depleted	CAFFEINE_METABOLISM_-_HOMO_SAPIENS_(HUMAN)
BINOX	0.1247	Depleted	CALCIUM_SIGNALING_PATHWAY_-_HOMO_SAPIENS_(HUMAN)
BINOX	0.1597	Depleted	CAMP_SIGNALING_PATHWAY_-_HOMO_SAPIENS_(HUMAN)
BINOX	0.075	Depleted	CARBOHYDRATE_DIGESTION_AND_ABSORPTION_-_HOMO_SAPIENS_(HUMAN)
BINOX	0.2975	Depleted	CARBON_METABOLISM_-_HOMO_SAPIENS_(HUMAN)
BINOX	0.287	Depleted	CARDIAC_MUSCLE_CONTRACTION_-_HOMO_SAPIENS_(HUMAN)
BINOX	0.306	Depleted	CELL_ADHESION_MOLECULES_(CAMS)_-_HOMO_SAPIENS_(HUMAN)
BINOX	0.2522	Depleted	CELL_CYCLE_-_HOMO_SAPIENS_(HUMAN)
BINOX	0.1393	Depleted	CGMP-PKG_SIGNALING_PATHWAY_-_HOMO_SAPIENS_(HUMAN)
BINOX	0.1471	Depleted	CHAGAS_DISEASE_(AMERICAN_TRYPANOSOMIASIS)_-_HOMO_SAPIENS_(HUMAN)
BINOX	0.0624	Depleted	CHEMICAL_CARCINOGENESIS_-_HOMO_SAPIENS_(HUMAN)
BINOX	0.219	Depleted	CHEMOKINE_SIGNALING_PATHWAY_-_HOMO_SAPIENS_(HUMAN)
BINOX	0.1551	Depleted	CHOLINERGIC_SYNAPSE_-_HOMO_SAPIENS_(HUMAN)
BINOX	0.1387	Depleted	CHRONIC_MYELOID_LEUKEMIA_-_HOMO_SAPIENS_(HUMAN)
BINOX	0.1456	Depleted	CIRCADIAN_ENTRAINMENT_-_HOMO_SAPIENS_(HUMAN)
BINOX	0.0658	Depleted	CIRCADIAN_RHYTHM_-_HOMO_SAPIENS_(HUMAN)
BINOX	0.2348	Depleted	CITRATE_CYCLE_(TCA_CYCLE)_-_HOMO_SAPIENS_(HUMAN)
BINOX	0.0867	Depleted	COCAINE_ADDICTION_-_HOMO_SAPIENS_(HUMAN)
BINOX	0.1837	Depleted	COLLECTING_DUCT_ACID_SECRETION_-_HOMO_SAPIENS_(HUMAN)
BINOX	0.0913	Depleted	COLORECTAL_CANCER_-_HOMO_SAPIENS_(HUMAN)
BINOX	0.0244	Depleted	COMPLEMENT_AND_COAGULATION_CASCADES_-_HOMO_SAPIENS_(HUMAN)
BINOX	0.024	Depleted	CYANOAMINO_ACID_METABOLISM_-_HOMO_SAPIENS_(HUMAN)
BINOX	0.0843	Depleted	CYSTEINE_AND_METHIONINE_METABOLISM_-_HOMO_SAPIENS_(HUMAN)
BINOX	0.1585	Depleted	CYTOKINE-CYTOKINE_RECEPTOR_INTERACTION_-_HOMO_SAPIENS_(HUMAN)
BINOX	0.0879	Depleted	CYTOSOLIC_DNA-SENSING_PATHWAY_-_HOMO_SAPIENS_(HUMAN)
BINOX	0	Depleted	D-ARGININE_AND_D-ORNITHINE_METABOLISM_-_HOMO_SAPIENS_(HUMAN)
BINOX	0	Depleted	DEGRADATION_OF_AROMATIC_COMPOUNDS_-_HOMO_SAPIENS_(HUMAN)
BINOX	0.0375	Depleted	D-GLUTAMINE_AND_D-GLUTAMATE_METABOLISM_-_HOMO_SAPIENS_(HUMAN)
BINOX	0.0985	Depleted	DILATED_CARDIOMYOPATHY_-_HOMO_SAPIENS_(HUMAN)
BINOX	0.1784	Depleted	DNA_REPLICATION_-_HOMO_SAPIENS_(HUMAN)
BINOX	0.1683	Depleted	DOPAMINERGIC_SYNAPSE_-_HOMO_SAPIENS_(HUMAN)
BINOX	0.0679	Depleted	DORSO-VENTRAL_AXIS_FORMATION_-_HOMO_SAPIENS_(HUMAN)
BINOX	0.1252	Depleted	DRUG_METABOLISM_-_CYTOCHROME_P450_-_HOMO_SAPIENS_(HUMAN)
BINOX	0.035	Depleted	DRUG_METABOLISM_-_OTHER_ENZYMES_-_HOMO_SAPIENS_(HUMAN)
BINOX	0.2187	Depleted	ECM-RECEPTOR_INTERACTION_-_HOMO_SAPIENS_(HUMAN)
BINOX	0.1684	Depleted	ENDOCRINE_AND_OTHER_FACTOR-REGULATED_CALCIUM_REABSORPTION_-_HOMO_SAPIENS_(HUMAN)
BINOX	0.2591	Depleted	ENDOCYTOSIS_-_HOMO_SAPIENS_(HUMAN)
BINOX	0.1175	Depleted	ENDOMETRIAL_CANCER_-_HOMO_SAPIENS_(HUMAN)
BINOX	0.193	Depleted	EPITHELIAL_CELL_SIGNALING_IN_HELICOBACTER_PYLORI_INFECTION_-_HOMO_SAPIENS_(HUMAN)
BINOX	0.1208	Depleted	EPSTEIN-BARR_VIRUS_INFECTION_-_HOMO_SAPIENS_(HUMAN)
BINOX	0.19	Depleted	ERBB_SIGNALING_PATHWAY_-_HOMO_SAPIENS_(HUMAN)
BINOX	0.141	Depleted	ESTROGEN_SIGNALING_PATHWAY_-_HOMO_SAPIENS_(HUMAN)
BINOX	0.05	Depleted	ETHER_LIPID_METABOLISM_-_HOMO_SAPIENS_(HUMAN)
BINOX	0.1576	Depleted	FANCONI_ANEMIA_PATHWAY_-_HOMO_SAPIENS_(HUMAN)
BINOX	0.0377	Depleted	FAT_DIGESTION_AND_ABSORPTION_-_HOMO_SAPIENS_(HUMAN)
BINOX	0.1216	Depleted	FATTY_ACID_BIOSYNTHESIS_-_HOMO_SAPIENS_(HUMAN)
BINOX	0.2401	Depleted	FATTY_ACID_DEGRADATION_-_HOMO_SAPIENS_(HUMAN)
BINOX	0.1182	Depleted	FATTY_ACID_ELONGATION_-_HOMO_SAPIENS_(HUMAN)
BINOX	0.2139	Depleted	FATTY_ACID_METABOLISM_-_HOMO_SAPIENS_(HUMAN)
BINOX	0.1886	Depleted	FC_EPSILON_RI_SIGNALING_PATHWAY_-_HOMO_SAPIENS_(HUMAN)
BINOX	0.1881	Depleted	FC_GAMMA_R-MEDIATED_PHAGOCYTOSIS_-_HOMO_SAPIENS_(HUMAN)
BINOX	0.2167	Depleted	FOCAL_ADHESION_-_HOMO_SAPIENS_(HUMAN)
BINOX	0.0009	Depleted	FOLATE_BIOSYNTHESIS_-_HOMO_SAPIENS_(HUMAN)
BINOX	0.1439	Depleted	FOXO_SIGNALING_PATHWAY_-_HOMO_SAPIENS_(HUMAN)
BINOX	0.1573	Depleted	FRUCTOSE_AND_MANNOSE_METABOLISM_-_HOMO_SAPIENS_(HUMAN)
BINOX	0.1423	Depleted	GABAERGIC_SYNAPSE_-_HOMO_SAPIENS_(HUMAN)
BINOX	0.1331	Depleted	GALACTOSE_METABOLISM_-_HOMO_SAPIENS_(HUMAN)
BINOX	0.1883	Depleted	GAP_JUNCTION_-_HOMO_SAPIENS_(HUMAN)
BINOX	0.0979	Depleted	GASTRIC_ACID_SECRETION_-_HOMO_SAPIENS_(HUMAN)
BINOX	0.1238	Depleted	GLIOMA_-_HOMO_SAPIENS_(HUMAN)
BINOX	0.1743	Depleted	GLUTAMATERGIC_SYNAPSE_-_HOMO_SAPIENS_(HUMAN)
BINOX	0.0373	Depleted	GLUTATHIONE_METABOLISM_-_HOMO_SAPIENS_(HUMAN)
BINOX	0.1242	Depleted	GLYCEROLIPID_METABOLISM_-_HOMO_SAPIENS_(HUMAN)
BINOX	0.1197	Depleted	GLYCEROPHOSPHOLIPID_METABOLISM_-_HOMO_SAPIENS_(HUMAN)
BINOX	0.0809	Depleted	GLYCINE,_SERINE_AND_THREONINE_METABOLISM_-_HOMO_SAPIENS_(HUMAN)
BINOX	0.2366	Depleted	GLYCOLYSIS_/_GLUCONEOGENESIS_-_HOMO_SAPIENS_(HUMAN)
BINOX	0	Depleted	GLYCOSAMINOGLYCAN_BIOSYNTHESIS_-_CHONDROITIN_SULFATE_/_DERMATAN_SULFATE_-_HOMO_SAPIENS_(HUMAN)
BINOX	0.0001	Depleted	GLYCOSAMINOGLYCAN_BIOSYNTHESIS_-_HEPARAN_SULFATE_/_HEPARIN_-_HOMO_SAPIENS_(HUMAN)
BINOX	0	Depleted	GLYCOSAMINOGLYCAN_BIOSYNTHESIS_-_KERATAN_SULFATE_-_HOMO_SAPIENS_(HUMAN)
BINOX	0.0014	Depleted	GLYCOSAMINOGLYCAN_DEGRADATION_-_HOMO_SAPIENS_(HUMAN)
BINOX	0.0184	Depleted	GLYCOSPHINGOLIPID_BIOSYNTHESIS_-_GANGLIO_SERIES_-_HOMO_SAPIENS_(HUMAN)
BINOX	0	Depleted	GLYCOSPHINGOLIPID_BIOSYNTHESIS_-_GLOBO_SERIES_-_HOMO_SAPIENS_(HUMAN)
BINOX	0	Depleted	GLYCOSPHINGOLIPID_BIOSYNTHESIS_-_LACTO_AND_NEOLACTO_SERIES_-_HOMO_SAPIENS_(HUMAN)
BINOX	0.1841	Depleted	GLYCOSYLPHOSPHATIDYLINOSITOL(GPI)-ANCHOR_BIOSYNTHESIS_-_HOMO_SAPIENS_(HUMAN)
BINOX	0.1592	Depleted	GLYOXYLATE_AND_DICARBOXYLATE_METABOLISM_-_HOMO_SAPIENS_(HUMAN)
BINOX	0.1697	Depleted	GNRH_SIGNALING_PATHWAY_-_HOMO_SAPIENS_(HUMAN)
BINOX	0.3067	Depleted	GRAFT-VERSUS-HOST_DISEASE_-_HOMO_SAPIENS_(HUMAN)
BINOX	0.0659	Depleted	HEDGEHOG_SIGNALING_PATHWAY_-_HOMO_SAPIENS_(HUMAN)
BINOX	0.1997	Depleted	HEMATOPOIETIC_CELL_LINEAGE_-_HOMO_SAPIENS_(HUMAN)
BINOX	0.1589	Depleted	HEPATITIS_B_-_HOMO_SAPIENS_(HUMAN)
BINOX	0.1273	Depleted	HEPATITIS_C_-_HOMO_SAPIENS_(HUMAN)
BINOX	0.1605	Depleted	HERPES_SIMPLEX_INFECTION_-_HOMO_SAPIENS_(HUMAN)
BINOX	0.1335	Depleted	HIF-1_SIGNALING_PATHWAY_-_HOMO_SAPIENS_(HUMAN)
BINOX	0.1225	Depleted	HIPPO_SIGNALING_PATHWAY_-_HOMO_SAPIENS_(HUMAN)
BINOX	0.0699	Depleted	HISTIDINE_METABOLISM_-_HOMO_SAPIENS_(HUMAN)
BINOX	0.1278	Depleted	HOMOLOGOUS_RECOMBINATION_-_HOMO_SAPIENS_(HUMAN)
BINOX	0.1262	Depleted	HTLV-I_INFECTION_-_HOMO_SAPIENS_(HUMAN)
BINOX	0.3572	Depleted	HUNTINGTON'S_DISEASE_-_HOMO_SAPIENS_(HUMAN)
BINOX	0.0947	Depleted	HYPERTROPHIC_CARDIOMYOPATHY_(HCM)_-_HOMO_SAPIENS_(HUMAN)
BINOX	0.1772	Depleted	INFLAMMATORY_BOWEL_DISEASE_(IBD)_-_HOMO_SAPIENS_(HUMAN)
BINOX	0.0856	Depleted	INFLAMMATORY_MEDIATOR_REGULATION_OF_TRP_CHANNELS_-_HOMO_SAPIENS_(HUMAN)
BINOX	0.1043	Depleted	INFLUENZA_A_-_HOMO_SAPIENS_(HUMAN)
BINOX	0.0663	Depleted	INOSITOL_PHOSPHATE_METABOLISM_-_HOMO_SAPIENS_(HUMAN)
BINOX	0.1074	Depleted	INSULIN_SECRETION_-_HOMO_SAPIENS_(HUMAN)
BINOX	0.1762	Depleted	INSULIN_SIGNALING_PATHWAY_-_HOMO_SAPIENS_(HUMAN)
BINOX	0.2328	Depleted	INTESTINAL_IMMUNE_NETWORK_FOR_IGA_PRODUCTION_-_HOMO_SAPIENS_(HUMAN)
BINOX	0.1494	Depleted	JAK-STAT_SIGNALING_PATHWAY_-_HOMO_SAPIENS_(HUMAN)
BINOX	0.0792	Depleted	LEGIONELLOSIS_-_HOMO_SAPIENS_(HUMAN)
BINOX	0.1759	Depleted	LEISHMANIASIS_-_HOMO_SAPIENS_(HUMAN)
BINOX	0.1939	Depleted	LEUKOCYTE_TRANSENDOTHELIAL_MIGRATION_-_HOMO_SAPIENS_(HUMAN)
BINOX	0	Depleted	LINOLEIC_ACID_METABOLISM_-_HOMO_SAPIENS_(HUMAN)
BINOX	0	Depleted	LIPOIC_ACID_METABOLISM_-_HOMO_SAPIENS_(HUMAN)
BINOX	0.1334	Depleted	LONG-TERM_DEPRESSION_-_HOMO_SAPIENS_(HUMAN)
BINOX	0.1079	Depleted	LONG-TERM_POTENTIATION_-_HOMO_SAPIENS_(HUMAN)
BINOX	0	Depleted	LYSINE_BIOSYNTHESIS_-_HOMO_SAPIENS_(HUMAN)
BINOX	0.1154	Depleted	LYSINE_DEGRADATION_-_HOMO_SAPIENS_(HUMAN)
BINOX	0.2682	Depleted	LYSOSOME_-_HOMO_SAPIENS_(HUMAN)
BINOX	0.0354	Depleted	MALARIA_-_HOMO_SAPIENS_(HUMAN)
BINOX	0.1997	Depleted	MAPK_SIGNALING_PATHWAY_-_HOMO_SAPIENS_(HUMAN)
BINOX	0.0185	Depleted	MATURITY_ONSET_DIABETES_OF_THE_YOUNG_-_HOMO_SAPIENS_(HUMAN)
BINOX	0.089	Depleted	MEASLES_-_HOMO_SAPIENS_(HUMAN)
BINOX	0.1405	Depleted	MELANOGENESIS_-_HOMO_SAPIENS_(HUMAN)
BINOX	0.1023	Depleted	MELANOMA_-_HOMO_SAPIENS_(HUMAN)
BINOX	0.0274	Depleted	METABOLISM_OF_XENOBIOTICS_BY_CYTOCHROME_P450_-_HOMO_SAPIENS_(HUMAN)
BINOX	0.1605	Depleted	MICRORNAS_IN_CANCER_-_HOMO_SAPIENS_(HUMAN)
BINOX	0.0696	Depleted	MINERAL_ABSORPTION_-_HOMO_SAPIENS_(HUMAN)
BINOX	0.1201	Depleted	MISMATCH_REPAIR_-_HOMO_SAPIENS_(HUMAN)
BINOX	0.1398	Depleted	MORPHINE_ADDICTION_-_HOMO_SAPIENS_(HUMAN)
BINOX	0.1195	Depleted	MRNA_SURVEILLANCE_PATHWAY_-_HOMO_SAPIENS_(HUMAN)
BINOX	0.1041	Depleted	MTOR_SIGNALING_PATHWAY_-_HOMO_SAPIENS_(HUMAN)
BINOX	0	Depleted	MUCIN_TYPE_O-GLYCAN_BIOSYNTHESIS_-_HOMO_SAPIENS_(HUMAN)
BINOX	0.1962	Depleted	NATURAL_KILLER_CELL_MEDIATED_CYTOTOXICITY_-_HOMO_SAPIENS_(HUMAN)
BINOX	0.2408	Depleted	NEUROACTIVE_LIGAND-RECEPTOR_INTERACTION_-_HOMO_SAPIENS_(HUMAN)
BINOX	0.1826	Depleted	NEUROTROPHIN_SIGNALING_PATHWAY_-_HOMO_SAPIENS_(HUMAN)
BINOX	0.1115	Depleted	NF-KAPPA_B_SIGNALING_PATHWAY_-_HOMO_SAPIENS_(HUMAN)
BINOX	0.2189	Depleted	N-GLYCAN_BIOSYNTHESIS_-_HOMO_SAPIENS_(HUMAN)
BINOX	0.0001	Depleted	NICOTINATE_AND_NICOTINAMIDE_METABOLISM_-_HOMO_SAPIENS_(HUMAN)
BINOX	0.095	Depleted	NICOTINE_ADDICTION_-_HOMO_SAPIENS_(HUMAN)
BINOX	0.041	Depleted	NITROGEN_METABOLISM_-_HOMO_SAPIENS_(HUMAN)
BINOX	0.0934	Depleted	NOD-LIKE_RECEPTOR_SIGNALING_PATHWAY_-_HOMO_SAPIENS_(HUMAN)
BINOX	0.3826	Depleted	NON-ALCOHOLIC_FATTY_LIVER_DISEASE_(NAFLD)_-_HOMO_SAPIENS_(HUMAN)
BINOX	0.0449	Depleted	NON-HOMOLOGOUS_END-JOINING_-_HOMO_SAPIENS_(HUMAN)
BINOX	0.1185	Depleted	NON-SMALL_CELL_LUNG_CANCER_-_HOMO_SAPIENS_(HUMAN)
BINOX	0.0692	Depleted	NOTCH_SIGNALING_PATHWAY_-_HOMO_SAPIENS_(HUMAN)
BINOX	0.1356	Depleted	NUCLEOTIDE_EXCISION_REPAIR_-_HOMO_SAPIENS_(HUMAN)
BINOX	0.4847	Depleted	OLFACTORY_TRANSDUCTION_-_HOMO_SAPIENS_(HUMAN)
BINOX	0.0676	Depleted	ONE_CARBON_POOL_BY_FOLATE_-_HOMO_SAPIENS_(HUMAN)
BINOX	0.1409	Depleted	OOCYTE_MEIOSIS_-_HOMO_SAPIENS_(HUMAN)
BINOX	0.1879	Depleted	OSTEOCLAST_DIFFERENTIATION_-_HOMO_SAPIENS_(HUMAN)
BINOX	0.0007	Depleted	OTHER_GLYCAN_DEGRADATION_-_HOMO_SAPIENS_(HUMAN)
BINOX	0.0026	Depleted	OTHER_TYPES_OF_O-GLYCAN_BIOSYNTHESIS_-_HOMO_SAPIENS_(HUMAN)
BINOX	0.0312	Depleted	OVARIAN_STEROIDOGENESIS_-_HOMO_SAPIENS_(HUMAN)
BINOX	0.3979	Depleted	OXIDATIVE_PHOSPHORYLATION_-_HOMO_SAPIENS_(HUMAN)
BINOX	0.1671	Depleted	OXYTOCIN_SIGNALING_PATHWAY_-_HOMO_SAPIENS_(HUMAN)
BINOX	0.1151	Depleted	P53_SIGNALING_PATHWAY_-_HOMO_SAPIENS_(HUMAN)
BINOX	0.1228	Depleted	PANCREATIC_CANCER_-_HOMO_SAPIENS_(HUMAN)
BINOX	0.104	Depleted	PANCREATIC_SECRETION_-_HOMO_SAPIENS_(HUMAN)
BINOX	0.0653	Depleted	PANTOTHENATE_AND_COA_BIOSYNTHESIS_-_HOMO_SAPIENS_(HUMAN)
BINOX	0.398	Depleted	PARKINSON'S_DISEASE_-_HOMO_SAPIENS_(HUMAN)
BINOX	0.1883	Depleted	PATHOGENIC_ESCHERICHIA_COLI_INFECTION_-_HOMO_SAPIENS_(HUMAN)
BINOX	0.163	Depleted	PATHWAYS_IN_CANCER_-_HOMO_SAPIENS_(HUMAN)
BINOX	0.0937	Depleted	PENTOSE_AND_GLUCURONATE_INTERCONVERSIONS_-_HOMO_SAPIENS_(HUMAN)
BINOX	0.1266	Depleted	PENTOSE_PHOSPHATE_PATHWAY_-_HOMO_SAPIENS_(HUMAN)
BINOX	0.2726	Depleted	PEROXISOME_-_HOMO_SAPIENS_(HUMAN)
BINOX	0.1229	Depleted	PERTUSSIS_-_HOMO_SAPIENS_(HUMAN)
BINOX	0.2576	Depleted	PHAGOSOME_-_HOMO_SAPIENS_(HUMAN)
BINOX	0.0402	Depleted	PHENYLALANINE_METABOLISM_-_HOMO_SAPIENS_(HUMAN)
BINOX	0.02	Depleted	PHENYLALANINE,_TYROSINE_AND_TRYPTOPHAN_BIOSYNTHESIS_-_HOMO_SAPIENS_(HUMAN)
BINOX	0.08	Depleted	PHOSPHATIDYLINOSITOL_SIGNALING_SYSTEM_-_HOMO_SAPIENS_(HUMAN)
BINOX	0.0229	Depleted	PHOTOTRANSDUCTION_-_HOMO_SAPIENS_(HUMAN)
BINOX	0.1743	Depleted	PI3K-AKT_SIGNALING_PATHWAY_-_HOMO_SAPIENS_(HUMAN)
BINOX	0.15	Depleted	PLATELET_ACTIVATION_-_HOMO_SAPIENS_(HUMAN)
BINOX	0.0763	Depleted	PORPHYRIN_AND_CHLOROPHYLL_METABOLISM_-_HOMO_SAPIENS_(HUMAN)
BINOX	0.1223	Depleted	PPAR_SIGNALING_PATHWAY_-_HOMO_SAPIENS_(HUMAN)
BINOX	0.0099	Depleted	PRIMARY_BILE_ACID_BIOSYNTHESIS_-_HOMO_SAPIENS_(HUMAN)
BINOX	0.1075	Depleted	PRIMARY_IMMUNODEFICIENCY_-_HOMO_SAPIENS_(HUMAN)
BINOX	0.0622	Depleted	PRION_DISEASES_-_HOMO_SAPIENS_(HUMAN)
BINOX	0.1317	Depleted	PROGESTERONE-MEDIATED_OOCYTE_MATURATION_-_HOMO_SAPIENS_(HUMAN)
BINOX	0.1625	Depleted	PROLACTIN_SIGNALING_PATHWAY_-_HOMO_SAPIENS_(HUMAN)
BINOX	0.1402	Depleted	PROPANOATE_METABOLISM_-_HOMO_SAPIENS_(HUMAN)
BINOX	0.1265	Depleted	PROSTATE_CANCER_-_HOMO_SAPIENS_(HUMAN)
BINOX	0.1513	Depleted	PROTEASOME_-_HOMO_SAPIENS_(HUMAN)
BINOX	0.1179	Depleted	PROTEIN_DIGESTION_AND_ABSORPTION_-_HOMO_SAPIENS_(HUMAN)
BINOX	0.1231	Depleted	PROTEIN_EXPORT_-_HOMO_SAPIENS_(HUMAN)
BINOX	0.294	Depleted	PROTEIN_PROCESSING_IN_ENDOPLASMIC_RETICULUM_-_HOMO_SAPIENS_(HUMAN)
BINOX	0.1806	Depleted	PROTEOGLYCANS_IN_CANCER_-_HOMO_SAPIENS_(HUMAN)
BINOX	0.0829	Depleted	PROXIMAL_TUBULE_BICARBONATE_RECLAMATION_-_HOMO_SAPIENS_(HUMAN)
BINOX	0.1085	Depleted	PURINE_METABOLISM_-_HOMO_SAPIENS_(HUMAN)
BINOX	0.1284	Depleted	PYRIMIDINE_METABOLISM_-_HOMO_SAPIENS_(HUMAN)
BINOX	0.1973	Depleted	PYRUVATE_METABOLISM_-_HOMO_SAPIENS_(HUMAN)
BINOX	0.1927	Depleted	RAP1_SIGNALING_PATHWAY_-_HOMO_SAPIENS_(HUMAN)
BINOX	0.2155	Depleted	RAS_SIGNALING_PATHWAY_-_HOMO_SAPIENS_(HUMAN)
BINOX	0.2137	Depleted	REGULATION_OF_ACTIN_CYTOSKELETON_-_HOMO_SAPIENS_(HUMAN)
BINOX	0.0927	Depleted	REGULATION_OF_AUTOPHAGY_-_HOMO_SAPIENS_(HUMAN)
BINOX	0.1226	Depleted	RENAL_CELL_CARCINOMA_-_HOMO_SAPIENS_(HUMAN)
BINOX	0	Depleted	RENIN-ANGIOTENSIN_SYSTEM_-_HOMO_SAPIENS_(HUMAN)
BINOX	0.0499	Depleted	RETINOL_METABOLISM_-_HOMO_SAPIENS_(HUMAN)
BINOX	0.1596	Depleted	RETROGRADE_ENDOCANNABINOID_SIGNALING_-_HOMO_SAPIENS_(HUMAN)
BINOX	0.1985	Depleted	RHEUMATOID_ARTHRITIS_-_HOMO_SAPIENS_(HUMAN)
BINOX	0	Depleted	RIBOFLAVIN_METABOLISM_-_HOMO_SAPIENS_(HUMAN)
BINOX	0.1871	Depleted	RIBOSOME_BIOGENESIS_IN_EUKARYOTES_-_HOMO_SAPIENS_(HUMAN)
BINOX	0.3072	Depleted	RIBOSOME_-_HOMO_SAPIENS_(HUMAN)
BINOX	0.0996	Depleted	RIG-I-LIKE_RECEPTOR_SIGNALING_PATHWAY_-_HOMO_SAPIENS_(HUMAN)
BINOX	0.0941	Depleted	RNA_DEGRADATION_-_HOMO_SAPIENS_(HUMAN)
BINOX	0.1176	Depleted	RNA_POLYMERASE_-_HOMO_SAPIENS_(HUMAN)
BINOX	0.1654	Depleted	RNA_TRANSPORT_-_HOMO_SAPIENS_(HUMAN)
BINOX	0.0743	Depleted	SALIVARY_SECRETION_-_HOMO_SAPIENS_(HUMAN)
BINOX	0.1621	Depleted	SALMONELLA_INFECTION_-_HOMO_SAPIENS_(HUMAN)
BINOX	0.0369	Depleted	SELENOCOMPOUND_METABOLISM_-_HOMO_SAPIENS_(HUMAN)
BINOX	0.1471	Depleted	SEROTONERGIC_SYNAPSE_-_HOMO_SAPIENS_(HUMAN)
BINOX	0.131	Depleted	SHIGELLOSIS_-_HOMO_SAPIENS_(HUMAN)
BINOX	0.153	Depleted	SIGNALING_PATHWAYS_REGULATING_PLURIPOTENCY_OF_STEM_CELLS_-_HOMO_SAPIENS_(HUMAN)
BINOX	0.1028	Depleted	SMALL_CELL_LUNG_CANCER_-_HOMO_SAPIENS_(HUMAN)
BINOX	0.1952	Depleted	SNARE_INTERACTIONS_IN_VESICULAR_TRANSPORT_-_HOMO_SAPIENS_(HUMAN)
BINOX	0.1437	Depleted	SPHINGOLIPID_METABOLISM_-_HOMO_SAPIENS_(HUMAN)
BINOX	0.2982	Depleted	SPLICEOSOME_-_HOMO_SAPIENS_(HUMAN)
BINOX	0.2475	Depleted	STAPHYLOCOCCUS_AUREUS_INFECTION_-_HOMO_SAPIENS_(HUMAN)
BINOX	0.1569	Depleted	STARCH_AND_SUCROSE_METABOLISM_-_HOMO_SAPIENS_(HUMAN)
BINOX	0.1267	Depleted	STEROID_BIOSYNTHESIS_-_HOMO_SAPIENS_(HUMAN)
BINOX	0.0426	Depleted	STEROID_HORMONE_BIOSYNTHESIS_-_HOMO_SAPIENS_(HUMAN)
BINOX	0.0707	Depleted	SULFUR_METABOLISM_-_HOMO_SAPIENS_(HUMAN)
BINOX	0.0311	Depleted	SULFUR_RELAY_SYSTEM_-_HOMO_SAPIENS_(HUMAN)
BINOX	0.25	Depleted	SYNAPTIC_VESICLE_CYCLE_-_HOMO_SAPIENS_(HUMAN)
BINOX	0.0693	Depleted	SYNTHESIS_AND_DEGRADATION_OF_KETONE_BODIES_-_HOMO_SAPIENS_(HUMAN)
BINOX	0.2877	Depleted	SYSTEMIC_LUPUS_ERYTHEMATOSUS_-_HOMO_SAPIENS_(HUMAN)
BINOX	0.0294	Depleted	TASTE_TRANSDUCTION_-_HOMO_SAPIENS_(HUMAN)
BINOX	0	Depleted	TAURINE_AND_HYPOTAURINE_METABOLISM_-_HOMO_SAPIENS_(HUMAN)
BINOX	0.185	Depleted	T_CELL_RECEPTOR_SIGNALING_PATHWAY_-_HOMO_SAPIENS_(HUMAN)
BINOX	0.0418	Depleted	TERPENOID_BACKBONE_BIOSYNTHESIS_-_HOMO_SAPIENS_(HUMAN)
BINOX	0.0836	Depleted	TGF-BETA_SIGNALING_PATHWAY_-_HOMO_SAPIENS_(HUMAN)
BINOX	0	Depleted	THIAMINE_METABOLISM_-_HOMO_SAPIENS_(HUMAN)
BINOX	0.0768	Depleted	THYROID_CANCER_-_HOMO_SAPIENS_(HUMAN)
BINOX	0.1705	Depleted	THYROID_HORMONE_SIGNALING_PATHWAY_-_HOMO_SAPIENS_(HUMAN)
BINOX	0.052	Depleted	THYROID_HORMONE_SYNTHESIS_-_HOMO_SAPIENS_(HUMAN)
BINOX	0.1867	Depleted	TIGHT_JUNCTION_-_HOMO_SAPIENS_(HUMAN)
BINOX	0.1534	Depleted	TNF_SIGNALING_PATHWAY_-_HOMO_SAPIENS_(HUMAN)
BINOX	0.1719	Depleted	TOLL-LIKE_RECEPTOR_SIGNALING_PATHWAY_-_HOMO_SAPIENS_(HUMAN)
BINOX	0.1621	Depleted	TOXOPLASMOSIS_-_HOMO_SAPIENS_(HUMAN)
BINOX	0.1368	Depleted	TRANSCRIPTIONAL_MISREGULATION_IN_CANCER_-_HOMO_SAPIENS_(HUMAN)
BINOX	0.155	Depleted	TRYPTOPHAN_METABOLISM_-_HOMO_SAPIENS_(HUMAN)
[truncated: 881 more rows]

## Sheet: Supplementary_Data_2
method	FPR	Type	pathway
ANUBIX	0.0445	Enriched	ABC-FAMILY_PROTEINS_MEDIATED_TRANSPORT
ANUBIX	0.0464	Enriched	ACTIVATED_PKN1_STIMULATES_TRANSCRIPTION_OF_AR_(ANDROGEN_RECEPTOR)_REGULATED_GENES_KLK2_AND_KLK3
ANUBIX	0.0477	Enriched	ACTIVATION_OF_ANTERIOR_HOX_GENES_IN_HINDBRAIN_DEVELOPMENT_DURING_EARLY_EMBRYOGENESIS
ANUBIX	0.0447	Enriched	ACTIVATION_OF_ATR_IN_RESPONSE_TO_REPLICATION_STRESS
ANUBIX	0.0521	Enriched	ACTIVATION_OF_GABAB_RECEPTORS
ANUBIX	0.0459	Enriched	ACTIVATION_OF_GENE_EXPRESSION_BY_SREBF_(SREBP)
ANUBIX	0.0434	Enriched	ACTIVATION_OF_MATRIX_METALLOPROTEINASES
ANUBIX	0.042	Enriched	ACTIVATION_OF_NF-KAPPAB_IN_B_CELLS
ANUBIX	0.0355	Enriched	AMINE_LIGAND-BINDING_RECEPTORS
ANUBIX	0.0616	Enriched	AMINO_ACID_TRANSPORT_ACROSS_THE_PLASMA_MEMBRANE
ANUBIX	0.0528	Enriched	AMPLIFICATION__OF_SIGNAL_FROM_UNATTACHED__KINETOCHORES_VIA_A_MAD2__INHIBITORY_SIGNAL
ANUBIX	0.0516	Enriched	AMYLOID_FIBER_FORMATION
ANUBIX	0.0525	Enriched	ANCHORING_OF_THE_BASAL_BODY_TO_THE_PLASMA_MEMBRANE
ANUBIX	0.0584	Enriched	ANTIGEN_ACTIVATES_B_CELL_RECEPTOR_(BCR)_LEADING_TO_GENERATION_OF_SECOND_MESSENGERS
ANUBIX	0.0515	Enriched	ANTIGEN_PRESENTATION:_FOLDING,_ASSEMBLY_AND_PEPTIDE_LOADING_OF_CLASS_I_MHC
ANUBIX	0.045	Enriched	ANTIGEN_PROCESSING:_UBIQUITINATION_&_PROTEASOME_DEGRADATION
ANUBIX	0.0424	Enriched	APC/C:CDC20_MEDIATED_DEGRADATION_OF_SECURIN
ANUBIX	0.0439	Enriched	APC/C:CDH1_MEDIATED_DEGRADATION_OF_CDC20_AND_OTHER_APC/C:CDH1_TARGETED_PROTEINS_IN_LATE_MITOSIS/EARLY_G1
ANUBIX	0.0616	Enriched	APOPTOTIC_CLEAVAGE_OF_CELLULAR_PROTEINS
ANUBIX	0.0498	Enriched	ARACHIDONIC_ACID_METABOLISM
ANUBIX	0.0539	Enriched	ASSEMBLY_OF_COLLAGEN_FIBRILS_AND_OTHER_MULTIMERIC_STRUCTURES
ANUBIX	0.0488	Enriched	ASSOCIATION_OF_TRIC/CCT_WITH_TARGET_PROTEINS_DURING_BIOSYNTHESIS
ANUBIX	0.0423	Enriched	ASYMMETRIC_LOCALIZATION_OF_PCP_PROTEINS
ANUBIX	0.0482	Enriched	ATTENUATION_PHASE
ANUBIX	0.0432	Enriched	AUF1_(HNRNP_D0)_BINDS_AND_DESTABILIZES_MRNA
ANUBIX	0.0518	Enriched	AURKA_ACTIVATION_BY_TPX2
ANUBIX	0.0425	Enriched	AUTODEGRADATION_OF_CDH1_BY_CDH1:APC/C
ANUBIX	0.0425	Enriched	AUTODEGRADATION_OF_THE_E3_UBIQUITIN_LIGASE_COP1
ANUBIX	0.0546	Enriched	BETA_DEFENSINS
ANUBIX	0.0449	Enriched	BMAL1:CLOCK,NPAS2_ACTIVATES_CIRCADIAN_GENE_EXPRESSION
ANUBIX	0.0469	Enriched	B-WICH_COMPLEX_POSITIVELY_REGULATES_RRNA_EXPRESSION
ANUBIX	0.0487	Enriched	CA2+_PATHWAY
ANUBIX	0.0509	Enriched	CARBOXYTERMINAL_POST-TRANSLATIONAL_MODIFICATIONS_OF_TUBULIN
ANUBIX	0.0557	Enriched	CARGO_RECOGNITION_FOR_CLATHRIN-MEDIATED_ENDOCYTOSIS
ANUBIX	0.0555	Enriched	CARGO_TRAFFICKING_TO_THE_PERICILIARY_MEMBRANE
ANUBIX	0.0558	Enriched	CD22_MEDIATED_BCR_REGULATION
ANUBIX	0.0603	Enriched	CD28_CO-STIMULATION
ANUBIX	0.0429	Enriched	CDC20:PHOSPHO-APC/C_MEDIATED_DEGRADATION_OF_CYCLIN_A
ANUBIX	0.0422	Enriched	CDK-MEDIATED_PHOSPHORYLATION_AND_REMOVAL_OF_CDC6
ANUBIX	0.0441	Enriched	CDT1_ASSOCIATION_WITH_THE_CDC6:ORC:ORIGIN_COMPLEX
ANUBIX	0.0594	Enriched	CELL-CELL_JUNCTION_ORGANIZATION
ANUBIX	0.0595	Enriched	CELL_SURFACE_INTERACTIONS_AT_THE_VASCULAR_WALL
ANUBIX	0.0462	Enriched	CHEMOKINE_RECEPTORS_BIND_CHEMOKINES
ANUBIX	0.0618	Enriched	CHONDROITIN_SULFATE/DERMATAN_SULFATE_METABOLISM
ANUBIX	0.0682	Enriched	CLASS_C/3_(METABOTROPIC_GLUTAMATE/PHEROMONE_RECEPTORS)
ANUBIX	0.0372	Enriched	CLASSICAL_ANTIBODY-MEDIATED_COMPLEMENT_ACTIVATION
ANUBIX	0.0413	Enriched	CLEAVAGE_OF_GROWING_TRANSCRIPT_IN_THE_TERMINATION_REGION_
ANUBIX	0.0401	Enriched	COLLAGEN_CHAIN_TRIMERIZATION
ANUBIX	0.0674	Enriched	COLLAGEN_DEGRADATION
ANUBIX	0.0408	Enriched	COMPLEX_I_BIOGENESIS
ANUBIX	0.0485	Enriched	CONDENSATION_OF_PROPHASE_CHROMOSOMES
ANUBIX	0.0638	Enriched	CONSTITUTIVE_SIGNALING_BY_ABERRANT_PI3K_IN_CANCER
ANUBIX	0.0451	Enriched	CONSTITUTIVE_SIGNALING_BY_NOTCH1_HD+PEST_DOMAIN_MUTANTS
ANUBIX	0.0451	Enriched	CONSTITUTIVE_SIGNALING_BY_NOTCH1_PEST_DOMAIN_MUTANTS
ANUBIX	0.0535	Enriched	COOPERATION_OF_PDCL_(PHLP1)_AND_TRIC/CCT_IN_G-PROTEIN_BETA_FOLDING
ANUBIX	0.0534	Enriched	COOPERATION_OF_PREFOLDIN_AND_TRIC/CCT__IN_ACTIN_AND_TUBULIN_FOLDING
ANUBIX	0.0508	Enriched	COPI-DEPENDENT_GOLGI-TO-ER_RETROGRADE_TRAFFIC
ANUBIX	0.048	Enriched	COPII_(COAT_PROTEIN_2)_MEDIATED_VESICLE_TRANSPORT
ANUBIX	0.0485	Enriched	COPI-INDEPENDENT_GOLGI-TO-ER_RETROGRADE_TRAFFIC
ANUBIX	0.0522	Enriched	COPI-MEDIATED_ANTEROGRADE_TRANSPORT
ANUBIX	0.0426	Enriched	CROSS-PRESENTATION_OF_SOLUBLE_EXOGENOUS_ANTIGENS_(ENDOSOMES)
ANUBIX	0.0458	Enriched	CYCLIN_D_ASSOCIATED_EVENTS_IN_G1
ANUBIX	0.0457	Enriched	CYTOCHROME_P450_-_ARRANGED_BY_SUBSTRATE_TYPE
ANUBIX	0.0515	Enriched	DAP12_SIGNALING
ANUBIX	0.0456	Enriched	DEACTIVATION_OF_THE_BETA-CATENIN_TRANSACTIVATING_COMPLEX
ANUBIX	0.0513	Enriched	DEADENYLATION_OF_MRNA
ANUBIX	0.0424	Enriched	DECTIN-1_MEDIATED_NONCANONICAL_NF-KB_SIGNALING
ANUBIX	0.0326	Enriched	DEFECTIVE_B3GALTL_CAUSES_PETERS-PLUS_SYNDROME_(PPS)
ANUBIX	0.0415	Enriched	DEFECTIVE_CFTR_CAUSES_CYSTIC_FIBROSIS
ANUBIX	0.042	Enriched	DEGRADATION_OF_AXIN
ANUBIX	0.043	Enriched	DEGRADATION_OF_BETA-CATENIN_BY_THE_DESTRUCTION_COMPLEX
ANUBIX	0.0405	Enriched	DEGRADATION_OF_DVL
ANUBIX	0.0422	Enriched	DEGRADATION_OF_GLI1_BY_THE_PROTEASOME
ANUBIX	0.0429	Enriched	DEGRADATION_OF_GLI2_BY_THE_PROTEASOME
ANUBIX	0.0517	Enriched	DEPOSITION_OF_NEW_CENPA-CONTAINING_NUCLEOSOMES_AT_THE_CENTROMERE
ANUBIX	0.0476	Enriched	DETOXIFICATION_OF_REACTIVE_OXYGEN_SPECIES
ANUBIX	0.0437	Enriched	DISEASES_ASSOCIATED_WITH_GLYCOSAMINOGLYCAN_METABOLISM
ANUBIX	0.0452	Enriched	DISEASES_OF_CARBOHYDRATE_METABOLISM
ANUBIX	0.0502	Enriched	DNA_DAMAGE_RECOGNITION_IN_GG-NER
ANUBIX	0.0481	Enriched	DNA_DAMAGE/TELOMERE_STRESS_INDUCED_SENESCENCE
ANUBIX	0.0472	Enriched	DNA_METHYLATION
ANUBIX	0.0438	Enriched	DOWNSTREAM_TCR_SIGNALING
ANUBIX	0.0452	Enriched	DUAL_INCISION_IN_GG-NER
ANUBIX	0.043	Enriched	DUAL_INCISION_IN_TC-NER
ANUBIX	0.0466	Enriched	E3_UBIQUITIN_LIGASES_UBIQUITINATE_TARGET_PROTEINS
ANUBIX	0.0638	Enriched	ECM_PROTEOGLYCANS
ANUBIX	0.0248	Enriched	ENDOSOMAL/VACUOLAR_PATHWAY
ANUBIX	0.0592	Enriched	EPHB-MEDIATED_FORWARD_SIGNALING
ANUBIX	0.0536	Enriched	EPH-EPHRIN_MEDIATED_REPULSION_OF_CELLS
ANUBIX	0.0508	Enriched	ERCC6_(CSB)_AND_EHMT2_(G9A)_POSITIVELY_REGULATE_RRNA_EXPRESSION
ANUBIX	0.0415	Enriched	ER-PHAGOSOME_PATHWAY
ANUBIX	0.0492	Enriched	EUKARYOTIC_TRANSLATION_TERMINATION
ANUBIX	0.0485	Enriched	EXPORT_OF_VIRAL_RIBONUCLEOPROTEINS_FROM_NUCLEUS
ANUBIX	0.0459	Enriched	FANCONI_ANEMIA_PATHWAY
ANUBIX	0.0448	Enriched	FATTY_ACYL-COA_BIOSYNTHESIS
ANUBIX	0.0417	Enriched	FBXL7_DOWN-REGULATES_AURKA_DURING_MITOTIC_ENTRY_AND_IN_EARLY_MITOSIS
ANUBIX	0.0555	Enriched	FCERI_MEDIATED_CA+2_MOBILIZATION
ANUBIX	0.0487	Enriched	FCERI_MEDIATED_MAPK_ACTIVATION
ANUBIX	0.0435	Enriched	FCERI_MEDIATED_NF-KB_ACTIVATION
ANUBIX	0.0527	Enriched	FCGR_ACTIVATION
ANUBIX	0.0492	Enriched	FORMATION_OF_A_POOL_OF_FREE_40S_SUBUNITS
ANUBIX	0.0463	Enriched	FORMATION_OF_FIBRIN_CLOT_(CLOTTING_CASCADE)
ANUBIX	0.0433	Enriched	FORMATION_OF_HIV-1_ELONGATION_COMPLEX_CONTAINING_HIV-1_TAT
ANUBIX	0.0434	Enriched	FORMATION_OF_HIV_ELONGATION_COMPLEX_IN_THE_ABSENCE_OF_HIV_TAT
ANUBIX	0.0454	Enriched	FORMATION_OF_INCISION_COMPLEX_IN_GG-NER
ANUBIX	0.0432	Enriched	FORMATION_OF_RNA_POL_II_ELONGATION_COMPLEX_
ANUBIX	0.0455	Enriched	FORMATION_OF_TC-NER_PRE-INCISION_COMPLEX
ANUBIX	0.0482	Enriched	FORMATION_OF_THE_BETA-CATENIN:TCF_TRANSACTIVATING_COMPLEX
ANUBIX	0.0624	Enriched	FORMATION_OF_THE_CORNIFIED_ENVELOPE
ANUBIX	0.0439	Enriched	FORMATION_OF_THE_EARLY_ELONGATION_COMPLEX
ANUBIX	0.0439	Enriched	FORMATION_OF_THE_HIV-1_EARLY_ELONGATION_COMPLEX
ANUBIX	0.048	Enriched	FORMATION_OF_THE_TERNARY_COMPLEX,_AND_SUBSEQUENTLY,_THE_43S_COMPLEX
ANUBIX	0.0461	Enriched	G2/M_DNA_DAMAGE_CHECKPOINT
ANUBIX	0.0509	Enriched	G_ALPHA_(12/13)_SIGNALLING_EVENTS
ANUBIX	0.0484	Enriched	G_ALPHA_(I)_SIGNALLING_EVENTS
ANUBIX	0.0476	Enriched	G_ALPHA_(Q)_SIGNALLING_EVENTS
ANUBIX	0.0485	Enriched	G_ALPHA_(S)_SIGNALLING_EVENTS
ANUBIX	0.0495	Enriched	G_ALPHA_(Z)_SIGNALLING_EVENTS
ANUBIX	0.0536	Enriched	GAMMA_CARBOXYLATION,_HYPUSINE_FORMATION_AND_ARYLSULFATASE_ACTIVATION
ANUBIX	0.0428	Enriched	GAP-FILLING_DNA_REPAIR_SYNTHESIS_AND_LIGATION_IN_TC-NER
ANUBIX	0.0483	Enriched	GAP_JUNCTION_ASSEMBLY
ANUBIX	0.0476	Enriched	G_BETA:GAMMA_SIGNALLING_THROUGH_PI3KGAMMA
ANUBIX	0.0555	Enriched	GENE_AND_PROTEIN_EXPRESSION_BY_JAK-STAT_SIGNALING_AFTER_INTERLEUKIN-12_STIMULATION
ANUBIX	0.0449	Enriched	GENERATION_OF_SECOND_MESSENGER_MOLECULES
ANUBIX	0.0423	Enriched	GLI3_IS_PROCESSED_TO_GLI3R_BY_THE_PROTEASOME
ANUBIX	0.0509	Enriched	GLUCAGON-LIKE_PEPTIDE-1_(GLP1)_REGULATES_INSULIN_SECRETION
ANUBIX	0.0477	Enriched	GLUCAGON_SIGNALING_IN_METABOLIC_REGULATION
ANUBIX	0.0504	Enriched	GLUCAGON-TYPE_LIGAND_RECEPTORS
ANUBIX	0.0472	Enriched	GLUCONEOGENESIS
ANUBIX	0.061	Enriched	GLUTATHIONE_CONJUGATION
ANUBIX	0.0497	Enriched	GLYCOLYSIS
ANUBIX	0.0572	Enriched	GLYCOSPHINGOLIPID_METABOLISM
ANUBIX	0.0525	Enriched	GOLGI_ASSOCIATED_VESICLE_BIOGENESIS
ANUBIX	0.0539	Enriched	GPVI-MEDIATED_ACTIVATION_CASCADE
ANUBIX	0.0494	Enriched	GTP_HYDROLYSIS_AND_JOINING_OF_THE_60S_RIBOSOMAL_SUBUNIT
ANUBIX	0.0465	Enriched	HATS_ACETYLATE_HISTONES
ANUBIX	0.0477	Enriched	HDACS_DEACETYLATE_HISTONES
ANUBIX	0.0463	Enriched	HDMS_DEMETHYLATE_HISTONES
ANUBIX	0.0477	Enriched	HDR_THROUGH_SINGLE_STRAND_ANNEALING_(SSA)
ANUBIX	0.0413	Enriched	HEDGEHOG_LIGAND_BIOGENESIS
ANUBIX	0.0426	Enriched	HEDGEHOG_'ON'_STATE
ANUBIX	0.0604	Enriched	HEPARAN_SULFATE/HEPARIN_(HS-GAG)_METABOLISM
ANUBIX	0.0426	Enriched	HH_MUTANTS_THAT_DON'T_UNDERGO_AUTOCATALYTIC_PROCESSING_ARE_DEGRADED_BY_ERAD
ANUBIX	0.0447	Enriched	HIV_ELONGATION_ARREST_AND_RECOVERY
ANUBIX	0.0423	Enriched	HIV_TRANSCRIPTION_INITIATION
ANUBIX	0.0487	Enriched	HSF1_ACTIVATION
ANUBIX	0.051	Enriched	HSP90_CHAPERONE_CYCLE_FOR_STEROID_HORMONE_RECEPTORS_(SHR)
ANUBIX	0.0345	Enriched	IMMUNOREGULATORY_INTERACTIONS_BETWEEN_A_LYMPHOID_AND_A_NON-LYMPHOID_CELL
ANUBIX	0.0503	Enriched	INACTIVATION,_RECOVERY_AND_REGULATION_OF_THE_PHOTOTRANSDUCTION_CASCADE
ANUBIX	0.0497	Enriched	INOSITOL_PHOSPHATE_METABOLISM
ANUBIX	0.0541	Enriched	INTEGRIN_CELL_SURFACE_INTERACTIONS
ANUBIX	0.048	Enriched	INTERACTIONS_OF_REV_WITH_HOST_CELLULAR_PROTEINS
ANUBIX	0.0487	Enriched	INTERACTIONS_OF_VPR_WITH_HOST_CELLULAR_PROTEINS
ANUBIX	0.051	Enriched	INTERFERON_ALPHA/BETA_SIGNALING
ANUBIX	0.0485	Enriched	INTERFERON_GAMMA_SIGNALING
ANUBIX	0.0642	Enriched	INTERLEUKIN-10_SIGNALING
ANUBIX	0.0664	Enriched	INTERLEUKIN-2_FAMILY_SIGNALING
ANUBIX	0.0532	Enriched	INTERLEUKIN-3,_5_AND_GM-CSF_SIGNALING
ANUBIX	0.056	Enriched	INTERLEUKIN-4_AND_13_SIGNALING
ANUBIX	0.0551	Enriched	INTERLEUKIN-7_SIGNALING
ANUBIX	0.0487	Enriched	INTRAFLAGELLAR_TRANSPORT
ANUBIX	0.0485	Enriched	INTRA-GOLGI_TRAFFIC
ANUBIX	0.0588	Enriched	INTRINSIC_PATHWAY_FOR_APOPTOSIS
ANUBIX	0.0492	Enriched	INWARDLY_RECTIFYING_K+_CHANNELS
ANUBIX	0.0582	Enriched	ION_HOMEOSTASIS
ANUBIX	0.0528	Enriched	ION_TRANSPORT_BY_P-TYPE_ATPASES
ANUBIX	0.0472	Enriched	ISG15_ANTIVIRAL_MECHANISM
ANUBIX	0.0527	Enriched	KINESINS
ANUBIX	0.0497	Enriched	L13A-MEDIATED_TRANSLATIONAL_SILENCING_OF_CERULOPLASMIN_EXPRESSION
ANUBIX	0.0506	Enriched	LOSS_OF_NLP_FROM_MITOTIC_CENTROSOMES
ANUBIX	0.0555	Enriched	LYSOSOME_VESICLE_BIOGENESIS
ANUBIX	0.0532	Enriched	MACROAUTOPHAGY
ANUBIX	0.0481	Enriched	MAJOR_PATHWAY_OF_RRNA_PROCESSING_IN_THE_NUCLEOLUS_AND_CYTOSOL
ANUBIX	0.0558	Enriched	MAP2K_AND_MAPK_ACTIVATION
ANUBIX	0.0433	Enriched	MAPK6/MAPK4_SIGNALING
ANUBIX	0.0513	Enriched	MAP_KINASE_ACTIVATION
ANUBIX	0.0487	Enriched	MEIOTIC_RECOMBINATION
ANUBIX	0.0464	Enriched	MEIOTIC_SYNAPSIS
ANUBIX	0.0511	Enriched	METABOLIC_DISORDERS_OF_BIOLOGICAL_OXIDATION_ENZYMES
ANUBIX	0.0538	Enriched	METABOLISM_OF_STEROID_HORMONES
ANUBIX	0.0562	Enriched	METABOLISM_OF_WATER-SOLUBLE_VITAMINS_AND_COFACTORS
ANUBIX	0.0576	Enriched	MET_ACTIVATES_PTK2_SIGNALING
ANUBIX	0.0506	Enriched	METALLOPROTEASE_DUBS
ANUBIX	0.0498	Enriched	MHC_CLASS_II_ANTIGEN_PRESENTATION
ANUBIX	0.0493	Enriched	MITOCHONDRIAL_FATTY_ACID_BETA-OXIDATION
ANUBIX	0.0495	Enriched	MITOCHONDRIAL_PROTEIN_IMPORT
ANUBIX	0.0485	Enriched	MITOCHONDRIAL_TRANSLATION_ELONGATION
ANUBIX	0.0472	Enriched	MITOCHONDRIAL_TRANSLATION_INITIATION
ANUBIX	0.0476	Enriched	MITOCHONDRIAL_TRANSLATION_TERMINATION
ANUBIX	0.05	Enriched	MITOPHAGY
ANUBIX	0.0493	Enriched	MOLECULES_ASSOCIATED_WITH_ELASTIC_FIBRES
ANUBIX	0.0402	Enriched	MRNA_3'-END_PROCESSING
ANUBIX	0.0437	Enriched	MRNA_CAPPING
ANUBIX	0.0423	Enriched	MRNA_SPLICING_-_MAJOR_PATHWAY
ANUBIX	0.0442	Enriched	MRNA_SPLICING_-_MINOR_PATHWAY
ANUBIX	0.0562	Enriched	MTOR_SIGNALLING
ANUBIX	0.0589	Enriched	NCAM1_INTERACTIONS
ANUBIX	0.0433	Enriched	NEDDYLATION
ANUBIX	0.0437	Enriched	NEGATIVE_REGULATION_OF_FGFR2_SIGNALING
ANUBIX	0.0483	Enriched	NEGATIVE_REGULATION_OF_MAPK_PATHWAY
ANUBIX	0.0448	Enriched	NEGATIVE_REGULATORS_OF_DDX58/IFIH1_SIGNALING
ANUBIX	0.0611	Enriched	NETRIN-1_SIGNALING
ANUBIX	0.0592	Enriched	NEUREXINS_AND_NEUROLIGINS
ANUBIX	0.0584	Enriched	NEUROTRANSMITTER_RELEASE_CYCLE
ANUBIX	0.0524	Enriched	NEUTROPHIL_DEGRANULATION
ANUBIX	0.0498	Enriched	N-GLYCAN_TRIMMING_IN_THE_ER_AND_CALNEXIN/CALRETICULIN_CYCLE
ANUBIX	0.043	Enriched	NIK-->NONCANONICAL_NF-KB_SIGNALING
ANUBIX	0.0482	Enriched	NOD1/2_SIGNALING_PATHWAY
ANUBIX	0.0503	Enriched	NONHOMOLOGOUS_END-JOINING_(NHEJ)
ANUBIX	0.0616	Enriched	NON-INTEGRIN_MEMBRANE-ECM_INTERACTIONS
ANUBIX	0.0487	Enriched	NONSENSE_MEDIATED_DECAY_(NMD)_ENHANCED_BY_THE_EXON_JUNCTION_COMPLEX_(EJC)
ANUBIX	0.0501	Enriched	NONSENSE_MEDIATED_DECAY_(NMD)_INDEPENDENT_OF_THE_EXON_JUNCTION_COMPLEX_(EJC)
ANUBIX	0.0463	Enriched	NORC_NEGATIVELY_REGULATES_RRNA_EXPRESSION
ANUBIX	0.044	Enriched	NOTCH1_INTRACELLULAR_DOMAIN_REGULATES_TRANSCRIPTION
ANUBIX	0.0712	Enriched	NRAGE_SIGNALS_DEATH_THROUGH_JNK
ANUBIX	0.0469	Enriched	_NS1_MEDIATED_EFFECTS_ON_HOST_PATHWAYS
ANUBIX	0.046	Enriched	NUCLEAR_PORE_COMPLEX_(NPC)_DISASSEMBLY
ANUBIX	0.0532	Enriched	NUCLEAR_RECEPTOR_TRANSCRIPTION_PATHWAY
ANUBIX	0.0527	Enriched	NUCLEOBASE_CATABOLISM
ANUBIX	0.0328	Enriched	O-GLYCOSYLATION_OF_TSR_DOMAIN-CONTAINING_PROTEINS
ANUBIX	0.0214	Enriched	OLFACTORY_SIGNALING_PATHWAY
ANUBIX	0.0315	Enriched	O-LINKED_GLYCOSYLATION_OF_MUCINS
ANUBIX	0.0449	Enriched	ONCOGENE_INDUCED_SENESCENCE
ANUBIX	0.0431	Enriched	ORC1_REMOVAL_FROM_CHROMATIN
ANUBIX	0.045	Enriched	OVARIAN_TUMOR_DOMAIN_PROTEASES
ANUBIX	0.0492	Enriched	OXIDATIVE_STRESS_INDUCED_SENESCENCE
ANUBIX	0.0409	Enriched	OXYGEN-DEPENDENT_PROLINE_HYDROXYLATION_OF_HYPOXIA-INDUCIBLE_FACTOR_ALPHA
ANUBIX	0.0449	Enriched	PACKAGING_OF_TELOMERE_ENDS
ANUBIX	0.0563	Enriched	PARADOXICAL_ACTIVATION_OF_RAF_SIGNALING_BY_KINASE_INACTIVE_BRAF
ANUBIX	0.0447	Enriched	PAUSING_AND_RECOVERY_OF_HIV_ELONGATION
ANUBIX	0.0441	Enriched	PAUSING_AND_RECOVERY_OF_TAT-MEDIATED_HIV_ELONGATION
ANUBIX	0.0345	Enriched	PD-1_SIGNALING
ANUBIX	0.0482	Enriched	PEPTIDE_CHAIN_ELONGATION
ANUBIX	0.0583	Enriched	PEPTIDE_HORMONE_METABOLISM
ANUBIX	0.0574	Enriched	PHASE_0_-_RAPID_DEPOLARISATION
ANUBIX	0.0307	Enriched	PHOSPHORYLATION_OF_CD3_AND_TCR_ZETA_CHAINS
ANUBIX	0.0513	Enriched	PI3K_CASCADE
ANUBIX	0.0553	Enriched	PI5P,_PP2A_AND_IER3_REGULATE_PI3K/AKT_SIGNALING
ANUBIX	0.0521	Enriched	PKMTS_METHYLATE_HISTONE_LYSINES
ANUBIX	0.0542	Enriched	PLASMA_LIPOPROTEIN_ASSEMBLY,_REMODELING,_AND_CLEARANCE
ANUBIX	0.0609	Enriched	PLATELET_AGGREGATION_(PLUG_FORMATION)
ANUBIX	0.0574	Enriched	PLATELET_DEGRANULATION_
ANUBIX	0.0521	Enriched	PLATELET_HOMEOSTASIS
ANUBIX	0.0549	Enriched	PLC_BETA_MEDIATED_EVENTS
ANUBIX	0.0536	Enriched	POST_NMDA_RECEPTOR_ACTIVATION_EVENTS
ANUBIX	0.0502	Enriched	POST-TRANSLATIONAL_MODIFICATION:_SYNTHESIS_OF_GPI-ANCHORED_PROTEINS
ANUBIX	0.0482	Enriched	POST-TRANSLATIONAL_PROTEIN_PHOSPHORYLATION
ANUBIX	0.0461	Enriched	PPARA_ACTIVATES_GENE_EXPRESSION
ANUBIX	0.049	Enriched	PRC2_METHYLATES_HISTONES_AND_DNA
ANUBIX	0.0455	Enriched	PRE-NOTCH_TRANSCRIPTION_AND_TRANSLATION
ANUBIX	0.0453	Enriched	PRESYNAPTIC_PHASE_OF_HOMOLOGOUS_DNA_PAIRING_AND_STRAND_EXCHANGE
ANUBIX	0.0479	Enriched	PROCESSING_OF_DNA_DOUBLE-STRAND_BREAK_ENDS
ANUBIX	0.051	Enriched	PYRUVATE_METABOLISM_AND_CITRIC_ACID_(TCA)_CYCLE
ANUBIX	0.0551	Enriched	RAB_GEFS_EXCHANGE_GTP_FOR_GDP_ON_RABS
ANUBIX	0.0536	Enriched	RAB_GERANYLGERANYLATION
ANUBIX	0.0483	Enriched	RECRUITMENT_AND_ATM-MEDIATED_PHOSPHORYLATION_OF_REPAIR_AND_SIGNALING_PROTEINS_AT_DNA_DOUBLE_STRAND_BREAKS
ANUBIX	0.052	Enriched	RECRUITMENT_OF_MITOTIC_CENTROSOME_PROTEINS_AND_COMPLEXES
ANUBIX	0.0527	Enriched	RECRUITMENT_OF_NUMA_TO_MITOTIC_CENTROSOMES
ANUBIX	0.0559	Enriched	RECYCLING_PATHWAY_OF_L1
ANUBIX	0.0575	Enriched	REGULATION_OF_ACTIN_DYNAMICS_FOR_PHAGOCYTIC_CUP_FORMATION
ANUBIX	0.0426	Enriched	REGULATION_OF_ACTIVATED_PAK-2P34_BY_PROTEASOME_MEDIATED_DEGRADATION
ANUBIX	0.0621	Enriched	REGULATION_OF_BETA-CELL_DEVELOPMENT
ANUBIX	0.0507	Enriched	REGULATION_OF_COMPLEMENT_CASCADE
ANUBIX	0.047	Enriched	REGULATION_OF_EXPRESSION_OF_SLITS_AND_ROBOS
ANUBIX	0.0495	Enriched	REGULATION_OF_HSF1-MEDIATED_HEAT_SHOCK_RESPONSE
ANUBIX	0.0496	Enriched	REGULATION_OF_INSULIN-LIKE_GROWTH_FACTOR_(IGF)_TRANSPORT_AND_UPTAKE_BY_INSULIN-LIKE_GROWTH_FACTOR_BINDING_PROTEINS_(IGFBPS)
ANUBIX	0.0433	Enriched	REGULATION_OF_ORNITHINE_DECARBOXYLASE_(ODC)
ANUBIX	0.0505	Enriched	REGULATION_OF_PLK1_ACTIVITY_AT_G2/M_TRANSITION
ANUBIX	0.0475	Enriched	REGULATION_OF_PTEN_GENE_TRANSCRIPTION
ANUBIX	0.0442	Enriched	REGULATION_OF_PTEN_STABILITY_AND_ACTIVITY
ANUBIX	0.0424	Enriched	REGULATION_OF_RAS_BY_GAPS
ANUBIX	0.0426	Enriched	REGULATION_OF_RUNX2_EXPRESSION_AND_ACTIVITY
ANUBIX	0.0419	Enriched	REGULATION_OF_RUNX3_EXPRESSION_AND_ACTIVITY
ANUBIX	0.0485	Enriched	REGULATION_OF_TNFR1_SIGNALING
ANUBIX	0.0454	Enriched	REGULATION_OF_TP53_ACTIVITY_THROUGH_PHOSPHORYLATION
ANUBIX	0.0508	Enriched	REGULATION_OF_TP53_DEGRADATION
ANUBIX	0.044	Enriched	RESOLUTION_OF_ABASIC_SITES_(AP_SITES)
ANUBIX	0.0508	Enriched	RESOLUTION_OF_D-LOOP_STRUCTURES_THROUGH_HOLLIDAY_JUNCTION_INTERMEDIATES
ANUBIX	0.0505	Enriched	RESOLUTION_OF_SISTER_CHROMATID_COHESION
ANUBIX	0.0471	Enriched	RETINOID_METABOLISM_AND_TRANSPORT
ANUBIX	0.0553	Enriched	RETROGRADE_TRANSPORT_AT_THE_TRANS-GOLGI-NETWORK
ANUBIX	0.0578	Enriched	RET_SIGNALING
ANUBIX	0.0657	Enriched	RHO_GTPASE_CYCLE
ANUBIX	0.0527	Enriched	RHO_GTPASES_ACTIVATE_FORMINS
ANUBIX	0.0588	Enriched	RHO_GTPASES_ACTIVATE_WASPS_AND_WAVES
ANUBIX	0.0477	Enriched	RIBOSOMAL_SCANNING_AND_START_CODON_RECOGNITION
ANUBIX	0.0482	Enriched	RMTS_METHYLATE_HISTONE_ARGININES
ANUBIX	0.0449	Enriched	RNA_POL_II_CTD_PHOSPHORYLATION_AND_INTERACTION_WITH_CE
ANUBIX	0.0449	Enriched	RNA_POL_II_CTD_PHOSPHORYLATION_AND_INTERACTION_WITH_CE_DURING_HIV_INFECTION
ANUBIX	0.0449	Enriched	RNA_POLYMERASE_I_CHAIN_ELONGATION
ANUBIX	0.0423	Enriched	RNA_POLYMERASE_II_HIV_PROMOTER_ESCAPE
ANUBIX	0.0437	Enriched	RNA_POLYMERASE_III_ABORTIVE_AND_RETRACTIVE_INITIATION
ANUBIX	0.0459	Enriched	RNA_POLYMERASE_III_TRANSCRIPTION_INITIATION
ANUBIX	0.0422	Enriched	RNA_POLYMERASE_II_PRE-TRANSCRIPTION_EVENTS
ANUBIX	0.0423	Enriched	RNA_POLYMERASE_II_PROMOTER_ESCAPE
ANUBIX	0.0428	Enriched	RNA_POLYMERASE_II_TRANSCRIBES_SNRNA_GENES
ANUBIX	0.0423	Enriched	RNA_POLYMERASE_II_TRANSCRIPTION_INITIATION
ANUBIX	0.0423	Enriched	RNA_POLYMERASE_II_TRANSCRIPTION_PRE-INITIATION_AND_PROMOTER_OPENING
ANUBIX	0.0425	Enriched	RNA_POLYMERASE_I_PROMOTER_ESCAPE
ANUBIX	0.047	Enriched	RNA_POLYMERASE_I_PROMOTER_OPENING
ANUBIX	0.0432	Enriched	RNA_POLYMERASE_I_TRANSCRIPTION_INITIATION
ANUBIX	0.0431	Enriched	RNA_POLYMERASE_I_TRANSCRIPTION_TERMINATION
ANUBIX	0.0564	Enriched	ROLE_OF_LAT2/NTAL/LAB_ON_CALCIUM_MOBILIZATION
ANUBIX	0.0532	Enriched	ROLE_OF_PHOSPHOLIPIDS_IN_PHAGOCYTOSIS
ANUBIX	0.0554	Enriched	ROS,_RNS_PRODUCTION_IN_PHAGOCYTES
ANUBIX	0.0449	Enriched	RRNA_MODIFICATION_IN_THE_NUCLEUS_AND_CYTOSOL
ANUBIX	0.0452	Enriched	RRNA_PROCESSING_IN_THE_MITOCHONDRION
ANUBIX	0.049	Enriched	RUNX1_INTERACTS_WITH_CO-FACTORS_WHOSE_PRECISE_EFFECT_ON_RUNX1_TARGETS_IS_NOT_KNOWN
ANUBIX	0.0498	Enriched	RUNX1_REGULATES_GENES_INVOLVED_IN_MEGAKARYOCYTE_DIFFERENTIATION_AND_PLATELET_FUNCTION
ANUBIX	0.0462	Enriched	RUNX1_REGULATES_TRANSCRIPTION_OF_GENES_INVOLVED_IN_DIFFERENTIATION_OF_HSCS
ANUBIX	0.0453	Enriched	SCAVENGING_OF_HEME_FROM_PLASMA
ANUBIX	0.042	Enriched	SCF-BETA-TRCP_MEDIATED_DEGRADATION_OF_EMI1
ANUBIX	0.0419	Enriched	SCF(SKP2)-MEDIATED_DEGRADATION_OF_P27/P21
ANUBIX	0.0495	Enriched	SELENOCYSTEINE_SYNTHESIS
ANUBIX	0.0601	Enriched	SEMAPHORIN_INTERACTIONS
ANUBIX	0.0483	Enriched	SENESCENCE-ASSOCIATED_SECRETORY_PHENOTYPE_(SASP)
ANUBIX	0.0452	Enriched	SEPARATION_OF_SISTER_CHROMATIDS
ANUBIX	0.0467	Enriched	SIALIC_ACID_METABOLISM
ANUBIX	0.0553	Enriched	SIGNALING_BY_BRAF_AND_RAF_FUSIONS
ANUBIX	0.0569	Enriched	SIGNALING_BY_EGFR
ANUBIX	0.0532	Enriched	SIGNALING_BY_ERBB2
ANUBIX	0.0515	Enriched	SIGNALING_BY_ERBB4
ANUBIX	0.0471	Enriched	SIGNALING_BY_FGFR1
ANUBIX	0.0576	Enriched	SIGNALING_BY_FGFR1_IN_DISEASE
ANUBIX	0.0433	Enriched	SIGNALING_BY_FGFR2_IN_DISEASE
ANUBIX	0.0456	Enriched	SIGNALING_BY_FGFR3
ANUBIX	0.0456	Enriched	SIGNALING_BY_FGFR4
ANUBIX	0.0565	Enriched	SIGNALING_BY_HIGH-KINASE_ACTIVITY_BRAF_MUTANTS
ANUBIX	0.0563	Enriched	SIGNALING_BY_MODERATE_KINASE_ACTIVITY_BRAF_MUTANTS
ANUBIX	0.0474	Enriched	SIGNALING_BY_NOTCH2
ANUBIX	0.052	Enriched	SIGNALING_BY_NTRK1_(TRKA)
ANUBIX	0.0543	Enriched	SIGNALING_BY_PDGF
ANUBIX	0.0492	Enriched	SIGNALING_BY_PTK6
ANUBIX	0.056	Enriched	SIGNALING_BY_RAS_MUTANTS
ANUBIX	0.05	Enriched	SIGNALING_BY_RETINOIC_ACID
ANUBIX	0.0649	Enriched	SIGNALING_BY_SCF-KIT
ANUBIX	0.0523	Enriched	SIGNALING_BY_WNT_IN_CANCER
ANUBIX	0.0481	Enriched	SIRT1_NEGATIVELY_REGULATES_RRNA_EXPRESSION
ANUBIX	0.0446	Enriched	SLC_TRANSPORTER_DISORDERS
ANUBIX	0.0618	Enriched	SMOOTH_MUSCLE_CONTRACTION
ANUBIX	0.0432	Enriched	SNRNP_ASSEMBLY
ANUBIX	0.0526	Enriched	SPHINGOLIPID_DE_NOVO_BIOSYNTHESIS
ANUBIX	0.0477	Enriched	SRP-DEPENDENT_COTRANSLATIONAL_PROTEIN_TARGETING_TO_MEMBRANE
ANUBIX	0.0514	Enriched	STIMULI-SENSING_CHANNELS
ANUBIX	0.0714	Enriched	STRIATED_MUSCLE_CONTRACTION
ANUBIX	0.046	Enriched	SUMOYLATION_OF_CHROMATIN_ORGANIZATION_PROTEINS
ANUBIX	0.0485	Enriched	SUMOYLATION_OF_DNA_DAMAGE_RESPONSE_AND_REPAIR_PROTEINS
ANUBIX	0.0475	Enriched	SUMOYLATION_OF_DNA_REPLICATION_PROTEINS
ANUBIX	0.0482	Enriched	SUMOYLATION_OF_RNA_BINDING_PROTEINS
ANUBIX	0.0547	Enriched	SYNTHESIS_OF_BILE_ACIDS_AND_BILE_SALTS
ANUBIX	0.0461	Enriched	SYNTHESIS_OF_PA
ANUBIX	0.0485	Enriched	SYNTHESIS_OF_PC
ANUBIX	0.0498	Enriched	SYNTHESIS_OF_PIPS_AT_THE_PLASMA_MEMBRANE
ANUBIX	0.0496	Enriched	TAK1_ACTIVATES_NFKB_BY_PHOSPHORYLATION_AND_ACTIVATION_OF_IKKS_COMPLEX
ANUBIX	0.0441	Enriched	TAT-MEDIATED_HIV_ELONGATION_ARREST_AND_RECOVERY
ANUBIX	0.059	Enriched	TBC/RABGAPS
ANUBIX	0.0451	Enriched	THE_ROLE_OF_GTSE1_IN_G2/M_PROGRESSION_AFTER_G2_CHECKPOINT
ANUBIX	0.0504	Enriched	TNFR1-INDUCED_NFKAPPAB_SIGNALING_PATHWAY
ANUBIX	0.0544	Enriched	TP53_REGULATES_METABOLIC_GENES
ANUBIX	0.0485	Enriched	TP53_REGULATES_TRANSCRIPTION_OF_CELL_CYCLE_GENES
ANUBIX	0.0445	Enriched	TP53_REGULATES_TRANSCRIPTION_OF_CELL_DEATH_GENES
ANUBIX	0.0432	Enriched	TP53_REGULATES_TRANSCRIPTION_OF_DNA_REPAIR_GENES
ANUBIX	0.0475	Enriched	TRAF6_MEDIATED_IRF7_ACTIVATION
ANUBIX	0.0521	Enriched	TRANSCRIPTIONAL_ACTIVATION_OF_MITOCHONDRIAL_BIOGENESIS
ANUBIX	0.0462	Enriched	TRANSCRIPTIONAL_ACTIVITY_OF_SMAD2/SMAD3:SMAD4_HETEROTRIMER
ANUBIX	0.0477	Enriched	TRANSCRIPTIONAL_REGULATION_BY_E2F6
ANUBIX	0.0478	Enriched	TRANSCRIPTIONAL_REGULATION_BY_SMALL_RNAS
ANUBIX	0.0515	Enriched	TRANSCRIPTIONAL_REGULATION_BY_THE_AP-2_(TFAP2)_FAMILY_OF_TRANSCRIPTION_FACTORS
ANUBIX	0.0431	Enriched	TRANSCRIPTIONAL_REGULATION_OF_PLURIPOTENT_STEM_CELLS
ANUBIX	0.0429	Enriched	TRANSCRIPTIONAL_REGULATION_OF_WHITE_ADIPOCYTE_DIFFERENTIATION
ANUBIX	0.0541	Enriched	TRANSFERRIN_ENDOCYTOSIS_AND_RECYCLING
ANUBIX	0.0472	Enriched	TRANSLATION_INITIATION_COMPLEX_FORMATION
ANUBIX	0.0448	Enriched	TRANSLESION_SYNTHESIS_BY_Y_FAMILY_DNA_POLYMERASES_BYPASSES_LESIONS_ON_DNA_TEMPLATE
ANUBIX	0.0556	Enriched	TRANSLOCATION_OF_GLUT4_TO_THE_PLASMA_MEMBRANE
ANUBIX	0.0254	Enriched	TRANSLOCATION_OF_ZAP-70_TO_IMMUNOLOGICAL_SYNAPSE
ANUBIX	0.0392	Enriched	TRANSPORT_OF_BILE_SALTS_AND_ORGANIC_ACIDS,_METAL_IONS_AND_AMINE_COMPOUNDS
ANUBIX	0.0448	Enriched	TRANSPORT_OF_MATURE_MRNA_DERIVED_FROM_AN_INTRON-CONTAINING_TRANSCRIPT
ANUBIX	0.0444	Enriched	TRANSPORT_OF_MATURE_MRNA_DERIVED_FROM_AN_INTRONLESS_TRANSCRIPT
ANUBIX	0.044	Enriched	TRANSPORT_OF_THE_SLBP_DEPENDANT_MATURE_MRNA
ANUBIX	0.0606	Enriched	TRANSPORT_OF_VITAMINS,_NUCLEOSIDES,_AND_RELATED_MOLECULES
ANUBIX	0.049	Enriched	TRIGLYCERIDE_METABOLISM
ANUBIX	0.0507	Enriched	TRNA_AMINOACYLATION
ANUBIX	0.0516	Enriched	TRNA_MODIFICATION_IN_THE_NUCLEUS_AND_CYTOSOL
ANUBIX	0.0528	Enriched	TRNA_PROCESSING_IN_THE_MITOCHONDRION
ANUBIX	0.0464	Enriched	TRNA_PROCESSING_IN_THE_NUCLEUS
ANUBIX	0.0426	Enriched	UBIQUITIN-DEPENDENT_DEGRADATION_OF_CYCLIN_D1
ANUBIX	0.0416	Enriched	UBIQUITIN_MEDIATED_DEGRADATION_OF_PHOSPHORYLATED_CDC25A
ANUBIX	0.046	Enriched	UB-SPECIFIC_PROCESSING_PROTEASES
ANUBIX	0.0452	Enriched	UCH_PROTEINASES
ANUBIX	0.0511	Enriched	VASOPRESSIN_REGULATES_RENAL_WATER_HOMEOSTASIS_VIA_AQUAPORINS
ANUBIX	0.0601	Enriched	VEGFA-VEGFR2_PATHWAY
ANUBIX	0.042	Enriched	VIF-MEDIATED_DEGRADATION_OF_APOBEC3G
ANUBIX	0.0442	Enriched	VIRAL_MESSENGER_RNA_SYNTHESIS
ANUBIX	0.0489	Enriched	VIRAL_MRNA_TRANSLATION
ANUBIX	0.0507	Enriched	VOLTAGE_GATED_POTASSIUM_CHANNELS
ANUBIX	0.0417	Enriched	VPU_MEDIATED_DEGRADATION_OF_CD4
ANUBIX	0.0498	Enriched	XBP1(S)_ACTIVATES_CHAPERONE_GENES
ANUBIX	0.055	Enriched	ZBP1(DAI)_MEDIATED_INDUCTION_OF_TYPE_I_IFNS
BINOX	0.1445	Enriched	ABC-FAMILY_PROTEINS_MEDIATED_TRANSPORT
BINOX	0.2247	Enriched	ACTIVATED_PKN1_STIMULATES_TRANSCRIPTION_OF_AR_(ANDROGEN_RECEPTOR)_REGULATED_GENES_KLK2_AND_KLK3
BINOX	0.1919	Enriched	ACTIVATION_OF_ANTERIOR_HOX_GENES_IN_HINDBRAIN_DEVELOPMENT_DURING_EARLY_EMBRYOGENESIS
BINOX	0.192	Enriched	ACTIVATION_OF_ATR_IN_RESPONSE_TO_REPLICATION_STRESS
BINOX	0.104	Enriched	ACTIVATION_OF_GABAB_RECEPTORS
BINOX	0.1047	Enriched	ACTIVATION_OF_GENE_EXPRESSION_BY_SREBF_(SREBP)
BINOX	0.0609	Enriched	ACTIVATION_OF_MATRIX_METALLOPROTEINASES
BINOX	0.1523	Enriched	ACTIVATION_OF_NF-KAPPAB_IN_B_CELLS
BINOX	0.054	Enriched	AMINE_LIGAND-BINDING_RECEPTORS
BINOX	0.0597	Enriched	AMINO_ACID_TRANSPORT_ACROSS_THE_PLASMA_MEMBRANE
BINOX	0.2307	Enriched	AMPLIFICATION__OF_SIGNAL_FROM_UNATTACHED__KINETOCHORES_VIA_A_MAD2__INHIBITORY_SIGNAL
BINOX	0.1755	Enriched	AMYLOID_FIBER_FORMATION
BINOX	0.2083	Enriched	ANCHORING_OF_THE_BASAL_BODY_TO_THE_PLASMA_MEMBRANE
BINOX	0.1492	Enriched	ANTIGEN_ACTIVATES_B_CELL_RECEPTOR_(BCR)_LEADING_TO_GENERATION_OF_SECOND_MESSENGERS
BINOX	0.3008	Enriched	ANTIGEN_PRESENTATION:_FOLDING,_ASSEMBLY_AND_PEPTIDE_LOADING_OF_CLASS_I_MHC
BINOX	0.1767	Enriched	ANTIGEN_PROCESSING:_UBIQUITINATION_&_PROTEASOME_DEGRADATION
BINOX	0.1512	Enriched	APC/C:CDC20_MEDIATED_DEGRADATION_OF_SECURIN
BINOX	0.1501	Enriched	APC/C:CDH1_MEDIATED_DEGRADATION_OF_CDC20_AND_OTHER_APC/C:CDH1_TARGETED_PROTEINS_IN_LATE_MITOSIS/EARLY_G1
BINOX	0.084	Enriched	APOPTOTIC_CLEAVAGE_OF_CELLULAR_PROTEINS
BINOX	0.0273	Enriched	ARACHIDONIC_ACID_METABOLISM
BINOX	0.1496	Enriched	ASSEMBLY_OF_COLLAGEN_FIBRILS_AND_OTHER_MULTIMERIC_STRUCTURES
BINOX	0.0719	Enriched	ASSOCIATION_OF_TRIC/CCT_WITH_TARGET_PROTEINS_DURING_BIOSYNTHESIS
BINOX	0.1454	Enriched	ASYMMETRIC_LOCALIZATION_OF_PCP_PROTEINS
BINOX	0.1841	Enriched	ATTENUATION_PHASE
BINOX	0.1539	Enriched	AUF1_(HNRNP_D0)_BINDS_AND_DESTABILIZES_MRNA
BINOX	0.2088	Enriched	AURKA_ACTIVATION_BY_TPX2
BINOX	0.1472	Enriched	AUTODEGRADATION_OF_CDH1_BY_CDH1:APC/C
BINOX	0.1484	Enriched	AUTODEGRADATION_OF_THE_E3_UBIQUITIN_LIGASE_COP1
BINOX	0.0479	Enriched	BETA_DEFENSINS
BINOX	0.1383	Enriched	BMAL1:CLOCK,NPAS2_ACTIVATES_CIRCADIAN_GENE_EXPRESSION
BINOX	0.2041	Enriched	B-WICH_COMPLEX_POSITIVELY_REGULATES_RRNA_EXPRESSION
BINOX	0.1031	Enriched	CA2+_PATHWAY
BINOX	0.1611	Enriched	CARBOXYTERMINAL_POST-TRANSLATIONAL_MODIFICATIONS_OF_TUBULIN
BINOX	0.1532	Enriched	CARGO_RECOGNITION_FOR_CLATHRIN-MEDIATED_ENDOCYTOSIS
BINOX	0.0612	Enriched	CARGO_TRAFFICKING_TO_THE_PERICILIARY_MEMBRANE
BINOX	0.1437	Enriched	CD22_MEDIATED_BCR_REGULATION
BINOX	0.1184	Enriched	CD28_CO-STIMULATION
BINOX	0.1459	Enriched	CDC20:PHOSPHO-APC/C_MEDIATED_DEGRADATION_OF_CYCLIN_A
BINOX	0.1454	Enriched	CDK-MEDIATED_PHOSPHORYLATION_AND_REMOVAL_OF_CDC6
BINOX	0.1463	Enriched	CDT1_ASSOCIATION_WITH_THE_CDC6:ORC:ORIGIN_COMPLEX
BINOX	0.0719	Enriched	CELL-CELL_JUNCTION_ORGANIZATION
BINOX	0.1704	Enriched	CELL_SURFACE_INTERACTIONS_AT_THE_VASCULAR_WALL
BINOX	0.0928	Enriched	CHEMOKINE_RECEPTORS_BIND_CHEMOKINES
BINOX	0.0708	Enriched	CHONDROITIN_SULFATE/DERMATAN_SULFATE_METABOLISM
BINOX	0.1225	Enriched	CLASS_C/3_(METABOTROPIC_GLUTAMATE/PHEROMONE_RECEPTORS)
BINOX	0.1407	Enriched	CLASSICAL_ANTIBODY-MEDIATED_COMPLEMENT_ACTIVATION
BINOX	0.2203	Enriched	CLEAVAGE_OF_GROWING_TRANSCRIPT_IN_THE_TERMINATION_REGION_
BINOX	0.1575	Enriched	COLLAGEN_CHAIN_TRIMERIZATION
BINOX	0.1467	Enriched	COLLAGEN_DEGRADATION
BINOX	0.315	Enriched	COMPLEX_I_BIOGENESIS
BINOX	0.2247	Enriched	CONDENSATION_OF_PROPHASE_CHROMOSOMES
BINOX	0.1285	Enriched	CONSTITUTIVE_SIGNALING_BY_ABERRANT_PI3K_IN_CANCER
BINOX	0.0784	Enriched	CONSTITUTIVE_SIGNALING_BY_NOTCH1_HD+PEST_DOMAIN_MUTANTS
BINOX	0.0784	Enriched	CONSTITUTIVE_SIGNALING_BY_NOTCH1_PEST_DOMAIN_MUTANTS
BINOX	0.1142	Enriched	COOPERATION_OF_PDCL_(PHLP1)_AND_TRIC/CCT_IN_G-PROTEIN_BETA_FOLDING
BINOX	0.1486	Enriched	COOPERATION_OF_PREFOLDIN_AND_TRIC/CCT__IN_ACTIN_AND_TUBULIN_FOLDING
BINOX	0.2084	Enriched	COPI-DEPENDENT_GOLGI-TO-ER_RETROGRADE_TRAFFIC
BINOX	0.2132	Enriched	COPII_(COAT_PROTEIN_2)_MEDIATED_VESICLE_TRANSPORT
BINOX	0.1901	Enriched	COPI-INDEPENDENT_GOLGI-TO-ER_RETROGRADE_TRAFFIC
BINOX	0.233	Enriched	COPI-MEDIATED_ANTEROGRADE_TRANSPORT
BINOX	0.1623	Enriched	CROSS-PRESENTATION_OF_SOLUBLE_EXOGENOUS_ANTIGENS_(ENDOSOMES)
BINOX	0.0614	Enriched	CYCLIN_D_ASSOCIATED_EVENTS_IN_G1
BINOX	0.0682	Enriched	CYTOCHROME_P450_-_ARRANGED_BY_SUBSTRATE_TYPE
BINOX	0.1637	Enriched	DAP12_SIGNALING
BINOX	0.0495	Enriched	DEACTIVATION_OF_THE_BETA-CATENIN_TRANSACTIVATING_COMPLEX
BINOX	0.0519	Enriched	DEADENYLATION_OF_MRNA
BINOX	0.1507	Enriched	DECTIN-1_MEDIATED_NONCANONICAL_NF-KB_SIGNALING
BINOX	0.0387	Enriched	DEFECTIVE_B3GALTL_CAUSES_PETERS-PLUS_SYNDROME_(PPS)
BINOX	0.1511	Enriched	DEFECTIVE_CFTR_CAUSES_CYSTIC_FIBROSIS
BINOX	0.1479	Enriched	DEGRADATION_OF_AXIN
BINOX	0.151	Enriched	DEGRADATION_OF_BETA-CATENIN_BY_THE_DESTRUCTION_COMPLEX
BINOX	0.1485	Enriched	DEGRADATION_OF_DVL
BINOX	0.1523	Enriched	DEGRADATION_OF_GLI1_BY_THE_PROTEASOME
BINOX	0.153	Enriched	DEGRADATION_OF_GLI2_BY_THE_PROTEASOME
BINOX	0.2074	Enriched	DEPOSITION_OF_NEW_CENPA-CONTAINING_NUCLEOSOMES_AT_THE_CENTROMERE
BINOX	0.1179	Enriched	DETOXIFICATION_OF_REACTIVE_OXYGEN_SPECIES
BINOX	0.0833	Enriched	DISEASES_ASSOCIATED_WITH_GLYCOSAMINOGLYCAN_METABOLISM
BINOX	0.038	Enriched	DISEASES_OF_CARBOHYDRATE_METABOLISM
BINOX	0.0816	Enriched	DNA_DAMAGE_RECOGNITION_IN_GG-NER
BINOX	0.2124	Enriched	DNA_DAMAGE/TELOMERE_STRESS_INDUCED_SENESCENCE
BINOX	0.2252	Enriched	DNA_METHYLATION
BINOX	0.1723	Enriched	DOWNSTREAM_TCR_SIGNALING
BINOX	0.1352	Enriched	DUAL_INCISION_IN_GG-NER
BINOX	0.1537	Enriched	DUAL_INCISION_IN_TC-NER
BINOX	0.0631	Enriched	E3_UBIQUITIN_LIGASES_UBIQUITINATE_TARGET_PROTEINS
BINOX	0.1762	Enriched	ECM_PROTEOGLYCANS
BINOX	0.3277	Enriched	ENDOSOMAL/VACUOLAR_PATHWAY
BINOX	0.1333	Enriched	EPHB-MEDIATED_FORWARD_SIGNALING
BINOX	0.1449	Enriched	EPH-EPHRIN_MEDIATED_REPULSION_OF_CELLS
BINOX	0.2066	Enriched	ERCC6_(CSB)_AND_EHMT2_(G9A)_POSITIVELY_REGULATE_RRNA_EXPRESSION
BINOX	0.2268	Enriched	ER-PHAGOSOME_PATHWAY
BINOX	0.2818	Enriched	EUKARYOTIC_TRANSLATION_TERMINATION
BINOX	0.1387	Enriched	EXPORT_OF_VIRAL_RIBONUCLEOPROTEINS_FROM_NUCLEUS
BINOX	0.0699	Enriched	FANCONI_ANEMIA_PATHWAY
BINOX	0.1817	Enriched	FATTY_ACYL-COA_BIOSYNTHESIS
BINOX	0.1518	Enriched	FBXL7_DOWN-REGULATES_AURKA_DURING_MITOTIC_ENTRY_AND_IN_EARLY_MITOSIS
BINOX	0.1263	Enriched	FCERI_MEDIATED_CA+2_MOBILIZATION
BINOX	0.133	Enriched	FCERI_MEDIATED_MAPK_ACTIVATION
BINOX	0.154	Enriched	FCERI_MEDIATED_NF-KB_ACTIVATION
BINOX	0.151	Enriched	FCGR_ACTIVATION
BINOX	0.2876	Enriched	FORMATION_OF_A_POOL_OF_FREE_40S_SUBUNITS
BINOX	0.0458	Enriched	FORMATION_OF_FIBRIN_CLOT_(CLOTTING_CASCADE)
BINOX	0.173	Enriched	FORMATION_OF_HIV-1_ELONGATION_COMPLEX_CONTAINING_HIV-1_TAT
BINOX	0.1738	Enriched	FORMATION_OF_HIV_ELONGATION_COMPLEX_IN_THE_ABSENCE_OF_HIV_TAT
BINOX	0.1179	Enriched	FORMATION_OF_INCISION_COMPLEX_IN_GG-NER
BINOX	0.1952	Enriched	FORMATION_OF_RNA_POL_II_ELONGATION_COMPLEX_
BINOX	0.1308	Enriched	FORMATION_OF_TC-NER_PRE-INCISION_COMPLEX
BINOX	0.1958	Enriched	FORMATION_OF_THE_BETA-CATENIN:TCF_TRANSACTIVATING_COMPLEX
BINOX	0.139	Enriched	FORMATION_OF_THE_CORNIFIED_ENVELOPE
BINOX	0.1691	Enriched	FORMATION_OF_THE_EARLY_ELONGATION_COMPLEX
BINOX	0.1691	Enriched	FORMATION_OF_THE_HIV-1_EARLY_ELONGATION_COMPLEX
BINOX	0.2061	Enriched	FORMATION_OF_THE_TERNARY_COMPLEX,_AND_SUBSEQUENTLY,_THE_43S_COMPLEX
BINOX	0.1814	Enriched	G2/M_DNA_DAMAGE_CHECKPOINT
BINOX	0.1304	Enriched	G_ALPHA_(12/13)_SIGNALLING_EVENTS
BINOX	0.1408	Enriched	G_ALPHA_(I)_SIGNALLING_EVENTS
BINOX	0.1224	Enriched	G_ALPHA_(Q)_SIGNALLING_EVENTS
BINOX	0.1196	Enriched	G_ALPHA_(S)_SIGNALLING_EVENTS
BINOX	0.136	Enriched	G_ALPHA_(Z)_SIGNALLING_EVENTS
BINOX	0.0358	Enriched	GAMMA_CARBOXYLATION,_HYPUSINE_FORMATION_AND_ARYLSULFATASE_ACTIVATION
BINOX	0.152	Enriched	GAP-FILLING_DNA_REPAIR_SYNTHESIS_AND_LIGATION_IN_TC-NER
BINOX	0.1643	Enriched	GAP_JUNCTION_ASSEMBLY
BINOX	0.1183	Enriched	G_BETA:GAMMA_SIGNALLING_THROUGH_PI3KGAMMA
BINOX	0.079	Enriched	GENE_AND_PROTEIN_EXPRESSION_BY_JAK-STAT_SIGNALING_AFTER_INTERLEUKIN-12_STIMULATION
BINOX	0.2786	Enriched	GENERATION_OF_SECOND_MESSENGER_MOLECULES
BINOX	0.1526	Enriched	GLI3_IS_PROCESSED_TO_GLI3R_BY_THE_PROTEASOME
BINOX	0.1093	Enriched	GLUCAGON-LIKE_PEPTIDE-1_(GLP1)_REGULATES_INSULIN_SECRETION
BINOX	0.0971	Enriched	GLUCAGON_SIGNALING_IN_METABOLIC_REGULATION
BINOX	0.1056	Enriched	GLUCAGON-TYPE_LIGAND_RECEPTORS
BINOX	0.2003	Enriched	GLUCONEOGENESIS
BINOX	0.0754	Enriched	GLUTATHIONE_CONJUGATION
BINOX	0.1267	Enriched	GLYCOLYSIS
BINOX	0.1189	Enriched	GLYCOSPHINGOLIPID_METABOLISM
BINOX	0.1795	Enriched	GOLGI_ASSOCIATED_VESICLE_BIOGENESIS
BINOX	0.1595	Enriched	GPVI-MEDIATED_ACTIVATION_CASCADE
BINOX	0.2875	Enriched	GTP_HYDROLYSIS_AND_JOINING_OF_THE_60S_RIBOSOMAL_SUBUNIT
BINOX	0.2318	Enriched	HATS_ACETYLATE_HISTONES
BINOX	0.2273	Enriched	HDACS_DEACETYLATE_HISTONES
BINOX	0.1418	Enriched	HDMS_DEMETHYLATE_HISTONES
BINOX	0.1457	Enriched	HDR_THROUGH_SINGLE_STRAND_ANNEALING_(SSA)
BINOX	0.15	Enriched	HEDGEHOG_LIGAND_BIOGENESIS
BINOX	0.1466	Enriched	HEDGEHOG_'ON'_STATE
BINOX	0.078	Enriched	HEPARAN_SULFATE/HEPARIN_(HS-GAG)_METABOLISM
BINOX	0.151	Enriched	HH_MUTANTS_THAT_DON'T_UNDERGO_AUTOCATALYTIC_PROCESSING_ARE_DEGRADED_BY_ERAD
BINOX	0.1109	Enriched	HIV_ELONGATION_ARREST_AND_RECOVERY
BINOX	0.2061	Enriched	HIV_TRANSCRIPTION_INITIATION
BINOX	0.15	Enriched	HSF1_ACTIVATION
BINOX	0.2162	Enriched	HSP90_CHAPERONE_CYCLE_FOR_STEROID_HORMONE_RECEPTORS_(SHR)
BINOX	0.3169	Enriched	IMMUNOREGULATORY_INTERACTIONS_BETWEEN_A_LYMPHOID_AND_A_NON-LYMPHOID_CELL
BINOX	0.0324	Enriched	INACTIVATION,_RECOVERY_AND_REGULATION_OF_THE_PHOTOTRANSDUCTION_CASCADE
BINOX	0.0498	Enriched	INOSITOL_PHOSPHATE_METABOLISM
BINOX	0.1675	Enriched	INTEGRIN_CELL_SURFACE_INTERACTIONS
BINOX	0.1466	Enriched	INTERACTIONS_OF_REV_WITH_HOST_CELLULAR_PROTEINS
BINOX	0.1327	Enriched	INTERACTIONS_OF_VPR_WITH_HOST_CELLULAR_PROTEINS
BINOX	0.2911	Enriched	INTERFERON_ALPHA/BETA_SIGNALING
BINOX	0.3332	Enriched	INTERFERON_GAMMA_SIGNALING
BINOX	0.1234	Enriched	INTERLEUKIN-10_SIGNALING
BINOX	0.1462	Enriched	INTERLEUKIN-2_FAMILY_SIGNALING
BINOX	0.0979	Enriched	INTERLEUKIN-3,_5_AND_GM-CSF_SIGNALING
BINOX	0.1054	Enriched	INTERLEUKIN-4_AND_13_SIGNALING
BINOX	0.0765	Enriched	INTERLEUKIN-7_SIGNALING
BINOX	0.1647	Enriched	INTRAFLAGELLAR_TRANSPORT
BINOX	0.1586	Enriched	INTRA-GOLGI_TRAFFIC
BINOX	0.0772	Enriched	INTRINSIC_PATHWAY_FOR_APOPTOSIS
BINOX	0.0808	Enriched	INWARDLY_RECTIFYING_K+_CHANNELS
BINOX	0.1059	Enriched	ION_HOMEOSTASIS
BINOX	0.0825	Enriched	ION_TRANSPORT_BY_P-TYPE_ATPASES
BINOX	0.0976	Enriched	ISG15_ANTIVIRAL_MECHANISM
BINOX	0.1995	Enriched	KINESINS
BINOX	0.2886	Enriched	L13A-MEDIATED_TRANSLATIONAL_SILENCING_OF_CERULOPLASMIN_EXPRESSION
BINOX	0.2083	Enriched	LOSS_OF_NLP_FROM_MITOTIC_CENTROSOMES
BINOX	0.1417	Enriched	LYSOSOME_VESICLE_BIOGENESIS
BINOX	0.174	Enriched	MACROAUTOPHAGY
BINOX	0.2933	Enriched	MAJOR_PATHWAY_OF_RRNA_PROCESSING_IN_THE_NUCLEOLUS_AND_CYTOSOL
BINOX	0.1088	Enriched	MAP2K_AND_MAPK_ACTIVATION
BINOX	0.1447	Enriched	MAPK6/MAPK4_SIGNALING
BINOX	0.096	Enriched	MAP_KINASE_ACTIVATION
BINOX	0.2159	Enriched	MEIOTIC_RECOMBINATION
BINOX	0.1971	Enriched	MEIOTIC_SYNAPSIS
BINOX	0.0273	Enriched	METABOLIC_DISORDERS_OF_BIOLOGICAL_OXIDATION_ENZYMES
BINOX	0.0391	Enriched	METABOLISM_OF_STEROID_HORMONES
BINOX	0.1359	Enriched	METABOLISM_OF_WATER-SOLUBLE_VITAMINS_AND_COFACTORS
BINOX	0.1358	Enriched	MET_ACTIVATES_PTK2_SIGNALING
BINOX	0.0924	Enriched	METALLOPROTEASE_DUBS
BINOX	0.2745	Enriched	MHC_CLASS_II_ANTIGEN_PRESENTATION
BINOX	0.2049	Enriched	MITOCHONDRIAL_FATTY_ACID_BETA-OXIDATION
BINOX	0.2638	Enriched	MITOCHONDRIAL_PROTEIN_IMPORT
BINOX	0.3159	Enriched	MITOCHONDRIAL_TRANSLATION_ELONGATION
BINOX	0.3146	Enriched	MITOCHONDRIAL_TRANSLATION_INITIATION
BINOX	0.3135	Enriched	MITOCHONDRIAL_TRANSLATION_TERMINATION
BINOX	0.1156	Enriched	MITOPHAGY
BINOX	0.0966	Enriched	MOLECULES_ASSOCIATED_WITH_ELASTIC_FIBRES
BINOX	0.212	Enriched	MRNA_3'-END_PROCESSING
BINOX	0.1511	Enriched	MRNA_CAPPING
BINOX	0.3034	Enriched	MRNA_SPLICING_-_MAJOR_PATHWAY
BINOX	0.1726	Enriched	MRNA_SPLICING_-_MINOR_PATHWAY
BINOX	0.0811	Enriched	MTOR_SIGNALLING
BINOX	0.1259	Enriched	NCAM1_INTERACTIONS
BINOX	0.1649	Enriched	NEDDYLATION
BINOX	0.0547	Enriched	NEGATIVE_REGULATION_OF_FGFR2_SIGNALING
BINOX	0.0841	Enriched	NEGATIVE_REGULATION_OF_MAPK_PATHWAY
BINOX	0.0411	Enriched	NEGATIVE_REGULATORS_OF_DDX58/IFIH1_SIGNALING
BINOX	0.1081	Enriched	NETRIN-1_SIGNALING
BINOX	0.1558	Enriched	NEUREXINS_AND_NEUROLIGINS
BINOX	0.1053	Enriched	NEUROTRANSMITTER_RELEASE_CYCLE
BINOX	0.2313	Enriched	NEUTROPHIL_DEGRANULATION
BINOX	0.111	Enriched	N-GLYCAN_TRIMMING_IN_THE_ER_AND_CALNEXIN/CALRETICULIN_CYCLE
BINOX	0.1512	Enriched	NIK-->NONCANONICAL_NF-KB_SIGNALING
BINOX	0.0602	Enriched	NOD1/2_SIGNALING_PATHWAY
BINOX	0.1596	Enriched	NONHOMOLOGOUS_END-JOINING_(NHEJ)
BINOX	0.1401	Enriched	NON-INTEGRIN_MEMBRANE-ECM_INTERACTIONS
BINOX	0.2728	Enriched	NONSENSE_MEDIATED_DECAY_(NMD)_ENHANCED_BY_THE_EXON_JUNCTION_COMPLEX_(EJC)
BINOX	0.2808	Enriched	NONSENSE_MEDIATED_DECAY_(NMD)_INDEPENDENT_OF_THE_EXON_JUNCTION_COMPLEX_(EJC)
BINOX	0.2164	Enriched	NORC_NEGATIVELY_REGULATES_RRNA_EXPRESSION
BINOX	0.082	Enriched	NOTCH1_INTRACELLULAR_DOMAIN_REGULATES_TRANSCRIPTION
BINOX	0.0838	Enriched	NRAGE_SIGNALS_DEATH_THROUGH_JNK
BINOX	0.1528	Enriched	_NS1_MEDIATED_EFFECTS_ON_HOST_PATHWAYS
BINOX	0.156	Enriched	NUCLEAR_PORE_COMPLEX_(NPC)_DISASSEMBLY
BINOX	0.1526	Enriched	NUCLEAR_RECEPTOR_TRANSCRIPTION_PATHWAY
BINOX	0.0501	Enriched	NUCLEOBASE_CATABOLISM
BINOX	0.0387	Enriched	O-GLYCOSYLATION_OF_TSR_DOMAIN-CONTAINING_PROTEINS
BINOX	0.3827	Enriched	OLFACTORY_SIGNALING_PATHWAY
BINOX	0.0506	Enriched	O-LINKED_GLYCOSYLATION_OF_MUCINS
BINOX	0.0554	Enriched	ONCOGENE_INDUCED_SENESCENCE
BINOX	0.1364	Enriched	ORC1_REMOVAL_FROM_CHROMATIN
BINOX	0.046	Enriched	OVARIAN_TUMOR_DOMAIN_PROTEASES
BINOX	0.1871	Enriched	OXIDATIVE_STRESS_INDUCED_SENESCENCE
BINOX	0.1522	Enriched	OXYGEN-DEPENDENT_PROLINE_HYDROXYLATION_OF_HYPOXIA-INDUCIBLE_FACTOR_ALPHA
BINOX	0.2086	Enriched	PACKAGING_OF_TELOMERE_ENDS
BINOX	0.1003	Enriched	PARADOXICAL_ACTIVATION_OF_RAF_SIGNALING_BY_KINASE_INACTIVE_BRAF
BINOX	0.1109	Enriched	PAUSING_AND_RECOVERY_OF_HIV_ELONGATION
BINOX	0.1089	Enriched	PAUSING_AND_RECOVERY_OF_TAT-MEDIATED_HIV_ELONGATION
BINOX	0.284	Enriched	PD-1_SIGNALING
BINOX	0.2878	Enriched	PEPTIDE_CHAIN_ELONGATION
BINOX	0.121	Enriched	PEPTIDE_HORMONE_METABOLISM
BINOX	0.0914	Enriched	PHASE_0_-_RAPID_DEPOLARISATION
BINOX	0.2873	Enriched	PHOSPHORYLATION_OF_CD3_AND_TCR_ZETA_CHAINS
BINOX	0.0788	Enriched	PI3K_CASCADE
BINOX	0.1293	Enriched	PI5P,_PP2A_AND_IER3_REGULATE_PI3K/AKT_SIGNALING
BINOX	0.1655	Enriched	PKMTS_METHYLATE_HISTONE_LYSINES
BINOX	0.127	Enriched	PLASMA_LIPOPROTEIN_ASSEMBLY,_REMODELING,_AND_CLEARANCE
BINOX	0.1061	Enriched	PLATELET_AGGREGATION_(PLUG_FORMATION)
BINOX	0.1337	Enriched	PLATELET_DEGRANULATION_
BINOX	0.1191	Enriched	PLATELET_HOMEOSTASIS
BINOX	0.1175	Enriched	PLC_BETA_MEDIATED_EVENTS
BINOX	0.0972	Enriched	POST_NMDA_RECEPTOR_ACTIVATION_EVENTS
BINOX	0.159	Enriched	POST-TRANSLATIONAL_MODIFICATION:_SYNTHESIS_OF_GPI-ANCHORED_PROTEINS
BINOX	0.1169	Enriched	POST-TRANSLATIONAL_PROTEIN_PHOSPHORYLATION
BINOX	0.2532	Enriched	PPARA_ACTIVATES_GENE_EXPRESSION
BINOX	0.2142	Enriched	PRC2_METHYLATES_HISTONES_AND_DNA
BINOX	0.1033	Enriched	PRE-NOTCH_TRANSCRIPTION_AND_TRANSLATION
BINOX	0.1571	Enriched	PRESYNAPTIC_PHASE_OF_HOMOLOGOUS_DNA_PAIRING_AND_STRAND_EXCHANGE
BINOX	0.179	Enriched	PROCESSING_OF_DNA_DOUBLE-STRAND_BREAK_ENDS
BINOX	0.2403	Enriched	PYRUVATE_METABOLISM_AND_CITRIC_ACID_(TCA)_CYCLE
BINOX	0.1735	Enriched	RAB_GEFS_EXCHANGE_GTP_FOR_GDP_ON_RABS
BINOX	0.1886	Enriched	RAB_GERANYLGERANYLATION
BINOX	0.1332	Enriched	RECRUITMENT_AND_ATM-MEDIATED_PHOSPHORYLATION_OF_REPAIR_AND_SIGNALING_PROTEINS_AT_DNA_DOUBLE_STRAND_BREAKS
BINOX	0.2165	Enriched	RECRUITMENT_OF_MITOTIC_CENTROSOME_PROTEINS_AND_COMPLEXES
BINOX	0.235	Enriched	RECRUITMENT_OF_NUMA_TO_MITOTIC_CENTROSOMES
BINOX	0.1783	Enriched	RECYCLING_PATHWAY_OF_L1
BINOX	0.1534	Enriched	REGULATION_OF_ACTIN_DYNAMICS_FOR_PHAGOCYTIC_CUP_FORMATION
BINOX	0.1493	Enriched	REGULATION_OF_ACTIVATED_PAK-2P34_BY_PROTEASOME_MEDIATED_DEGRADATION
BINOX	0.0565	Enriched	REGULATION_OF_BETA-CELL_DEVELOPMENT
BINOX	0.2064	Enriched	REGULATION_OF_COMPLEMENT_CASCADE
BINOX	0.2452	Enriched	REGULATION_OF_EXPRESSION_OF_SLITS_AND_ROBOS
BINOX	0.1513	Enriched	REGULATION_OF_HSF1-MEDIATED_HEAT_SHOCK_RESPONSE
BINOX	0.1213	Enriched	REGULATION_OF_INSULIN-LIKE_GROWTH_FACTOR_(IGF)_TRANSPORT_AND_UPTAKE_BY_INSULIN-LIKE_GROWTH_FACTOR_BINDING_PROTEINS_(IGFBPS)
BINOX	0.1603	Enriched	REGULATION_OF_ORNITHINE_DECARBOXYLASE_(ODC)
BINOX	0.1817	Enriched	REGULATION_OF_PLK1_ACTIVITY_AT_G2/M_TRANSITION
BINOX	0.1391	Enriched	REGULATION_OF_PTEN_GENE_TRANSCRIPTION
BINOX	0.1565	Enriched	REGULATION_OF_PTEN_STABILITY_AND_ACTIVITY
BINOX	0.1492	Enriched	REGULATION_OF_RAS_BY_GAPS
BINOX	0.1507	Enriched	REGULATION_OF_RUNX2_EXPRESSION_AND_ACTIVITY
BINOX	0.145	Enriched	REGULATION_OF_RUNX3_EXPRESSION_AND_ACTIVITY
BINOX	0.0545	Enriched	REGULATION_OF_TNFR1_SIGNALING
BINOX	0.1619	Enriched	REGULATION_OF_TP53_ACTIVITY_THROUGH_PHOSPHORYLATION
BINOX	0.0674	Enriched	REGULATION_OF_TP53_DEGRADATION
BINOX	0.1294	Enriched	RESOLUTION_OF_ABASIC_SITES_(AP_SITES)
BINOX	0.1153	Enriched	RESOLUTION_OF_D-LOOP_STRUCTURES_THROUGH_HOLLIDAY_JUNCTION_INTERMEDIATES
BINOX	0.2408	Enriched	RESOLUTION_OF_SISTER_CHROMATID_COHESION
BINOX	0.053	Enriched	RETINOID_METABOLISM_AND_TRANSPORT
BINOX	0.1787	Enriched	RETROGRADE_TRANSPORT_AT_THE_TRANS-GOLGI-NETWORK
BINOX	0.1224	Enriched	RET_SIGNALING
BINOX	0.1241	Enriched	RHO_GTPASE_CYCLE
BINOX	0.2309	Enriched	RHO_GTPASES_ACTIVATE_FORMINS
BINOX	0.1317	Enriched	RHO_GTPASES_ACTIVATE_WASPS_AND_WAVES
BINOX	0.2042	Enriched	RIBOSOMAL_SCANNING_AND_START_CODON_RECOGNITION
BINOX	0.1882	Enriched	RMTS_METHYLATE_HISTONE_ARGININES
BINOX	0.1499	Enriched	RNA_POL_II_CTD_PHOSPHORYLATION_AND_INTERACTION_WITH_CE
BINOX	0.1499	Enriched	RNA_POL_II_CTD_PHOSPHORYLATION_AND_INTERACTION_WITH_CE_DURING_HIV_INFECTION
BINOX	0.2103	Enriched	RNA_POLYMERASE_I_CHAIN_ELONGATION
BINOX	0.2061	Enriched	RNA_POLYMERASE_II_HIV_PROMOTER_ESCAPE
BINOX	0.0885	Enriched	RNA_POLYMERASE_III_ABORTIVE_AND_RETRACTIVE_INITIATION
BINOX	0.0919	Enriched	RNA_POLYMERASE_III_TRANSCRIPTION_INITIATION
BINOX	0.2321	Enriched	RNA_POLYMERASE_II_PRE-TRANSCRIPTION_EVENTS
BINOX	0.2061	Enriched	RNA_POLYMERASE_II_PROMOTER_ESCAPE
BINOX	0.1788	Enriched	RNA_POLYMERASE_II_TRANSCRIBES_SNRNA_GENES
BINOX	0.2061	Enriched	RNA_POLYMERASE_II_TRANSCRIPTION_INITIATION
BINOX	0.2061	Enriched	RNA_POLYMERASE_II_TRANSCRIPTION_PRE-INITIATION_AND_PROMOTER_OPENING
BINOX	0.1699	Enriched	RNA_POLYMERASE_I_PROMOTER_ESCAPE
BINOX	0.2263	Enriched	RNA_POLYMERASE_I_PROMOTER_OPENING
BINOX	0.1798	Enriched	RNA_POLYMERASE_I_TRANSCRIPTION_INITIATION
BINOX	0.1683	Enriched	RNA_POLYMERASE_I_TRANSCRIPTION_TERMINATION
BINOX	0.1421	Enriched	ROLE_OF_LAT2/NTAL/LAB_ON_CALCIUM_MOBILIZATION
BINOX	0.1286	Enriched	ROLE_OF_PHOSPHOLIPIDS_IN_PHAGOCYTOSIS
BINOX	0.2051	Enriched	ROS,_RNS_PRODUCTION_IN_PHAGOCYTES
BINOX	0.2088	Enriched	RRNA_MODIFICATION_IN_THE_NUCLEUS_AND_CYTOSOL
BINOX	0.061	Enriched	RRNA_PROCESSING_IN_THE_MITOCHONDRION
BINOX	0.1686	Enriched	RUNX1_INTERACTS_WITH_CO-FACTORS_WHOSE_PRECISE_EFFECT_ON_RUNX1_TARGETS_IS_NOT_KNOWN
BINOX	0.206	Enriched	RUNX1_REGULATES_GENES_INVOLVED_IN_MEGAKARYOCYTE_DIFFERENTIATION_AND_PLATELET_FUNCTION
BINOX	0.1645	Enriched	RUNX1_REGULATES_TRANSCRIPTION_OF_GENES_INVOLVED_IN_DIFFERENTIATION_OF_HSCS
BINOX	0.1417	Enriched	SCAVENGING_OF_HEME_FROM_PLASMA
BINOX	0.1515	Enriched	SCF-BETA-TRCP_MEDIATED_DEGRADATION_OF_EMI1
BINOX	0.1435	Enriched	SCF(SKP2)-MEDIATED_DEGRADATION_OF_P27/P21
BINOX	0.2867	Enriched	SELENOCYSTEINE_SYNTHESIS
BINOX	0.1303	Enriched	SEMAPHORIN_INTERACTIONS
BINOX	0.1793	Enriched	SENESCENCE-ASSOCIATED_SECRETORY_PHENOTYPE_(SASP)
BINOX	0.1934	Enriched	SEPARATION_OF_SISTER_CHROMATIDS
BINOX	0.0573	Enriched	SIALIC_ACID_METABOLISM
BINOX	0.1149	Enriched	SIGNALING_BY_BRAF_AND_RAF_FUSIONS
BINOX	0.0851	Enriched	SIGNALING_BY_EGFR
BINOX	0.0806	Enriched	SIGNALING_BY_ERBB2
BINOX	0.0598	Enriched	SIGNALING_BY_ERBB4
BINOX	0.0684	Enriched	SIGNALING_BY_FGFR1
BINOX	0.0961	Enriched	SIGNALING_BY_FGFR1_IN_DISEASE
BINOX	0.0562	Enriched	SIGNALING_BY_FGFR2_IN_DISEASE
BINOX	0.0671	Enriched	SIGNALING_BY_FGFR3
BINOX	0.0673	Enriched	SIGNALING_BY_FGFR4
BINOX	0.1109	Enriched	SIGNALING_BY_HIGH-KINASE_ACTIVITY_BRAF_MUTANTS
BINOX	0.1003	Enriched	SIGNALING_BY_MODERATE_KINASE_ACTIVITY_BRAF_MUTANTS
BINOX	0.0448	Enriched	SIGNALING_BY_NOTCH2
BINOX	0.157	Enriched	SIGNALING_BY_NTRK1_(TRKA)
BINOX	0.1504	Enriched	SIGNALING_BY_PDGF
BINOX	0.0603	Enriched	SIGNALING_BY_PTK6
BINOX	0.1011	Enriched	SIGNALING_BY_RAS_MUTANTS
BINOX	0.1326	Enriched	SIGNALING_BY_RETINOIC_ACID
BINOX	0.1497	Enriched	SIGNALING_BY_SCF-KIT
BINOX	0.0901	Enriched	SIGNALING_BY_WNT_IN_CANCER
BINOX	0.215	Enriched	SIRT1_NEGATIVELY_REGULATES_RRNA_EXPRESSION
BINOX	0.0826	Enriched	SLC_TRANSPORTER_DISORDERS
BINOX	0.1348	Enriched	SMOOTH_MUSCLE_CONTRACTION
BINOX	0.1708	Enriched	SNRNP_ASSEMBLY
BINOX	0.1597	Enriched	SPHINGOLIPID_DE_NOVO_BIOSYNTHESIS
BINOX	0.2855	Enriched	SRP-DEPENDENT_COTRANSLATIONAL_PROTEIN_TARGETING_TO_MEMBRANE
BINOX	0.0375	Enriched	STIMULI-SENSING_CHANNELS
BINOX	0.1612	Enriched	STRIATED_MUSCLE_CONTRACTION
BINOX	0.1656	Enriched	SUMOYLATION_OF_CHROMATIN_ORGANIZATION_PROTEINS
BINOX	0.1955	Enriched	SUMOYLATION_OF_DNA_DAMAGE_RESPONSE_AND_REPAIR_PROTEINS
BINOX	0.1584	Enriched	SUMOYLATION_OF_DNA_REPLICATION_PROTEINS
BINOX	0.1567	Enriched	SUMOYLATION_OF_RNA_BINDING_PROTEINS
BINOX	0.0608	Enriched	SYNTHESIS_OF_BILE_ACIDS_AND_BILE_SALTS
BINOX	0.1605	Enriched	SYNTHESIS_OF_PA
BINOX	0.1966	Enriched	SYNTHESIS_OF_PC
BINOX	0.0859	Enriched	SYNTHESIS_OF_PIPS_AT_THE_PLASMA_MEMBRANE
BINOX	0.0588	Enriched	TAK1_ACTIVATES_NFKB_BY_PHOSPHORYLATION_AND_ACTIVATION_OF_IKKS_COMPLEX
BINOX	0.1089	Enriched	TAT-MEDIATED_HIV_ELONGATION_ARREST_AND_RECOVERY
BINOX	0.1651	Enriched	TBC/RABGAPS
BINOX	0.1485	Enriched	THE_ROLE_OF_GTSE1_IN_G2/M_PROGRESSION_AFTER_G2_CHECKPOINT
BINOX	0.0568	Enriched	TNFR1-INDUCED_NFKAPPAB_SIGNALING_PATHWAY
BINOX	0.1746	Enriched	TP53_REGULATES_METABOLIC_GENES
BINOX	0.1074	Enriched	TP53_REGULATES_TRANSCRIPTION_OF_CELL_CYCLE_GENES
BINOX	0.0626	Enriched	TP53_REGULATES_TRANSCRIPTION_OF_CELL_DEATH_GENES
BINOX	0.1906	Enriched	TP53_REGULATES_TRANSCRIPTION_OF_DNA_REPAIR_GENES
BINOX	0.0812	Enriched	TRAF6_MEDIATED_IRF7_ACTIVATION
BINOX	0.0838	Enriched	TRANSCRIPTIONAL_ACTIVATION_OF_MITOCHONDRIAL_BIOGENESIS
BINOX	0.0853	Enriched	TRANSCRIPTIONAL_ACTIVITY_OF_SMAD2/SMAD3:SMAD4_HETEROTRIMER
BINOX	0.1622	Enriched	TRANSCRIPTIONAL_REGULATION_BY_E2F6
BINOX	0.1681	Enriched	TRANSCRIPTIONAL_REGULATION_BY_SMALL_RNAS
BINOX	0.0349	Enriched	TRANSCRIPTIONAL_REGULATION_BY_THE_AP-2_(TFAP2)_FAMILY_OF_TRANSCRIPTION_FACTORS
BINOX	0.0867	Enriched	TRANSCRIPTIONAL_REGULATION_OF_PLURIPOTENT_STEM_CELLS
BINOX	0.268	Enriched	TRANSCRIPTIONAL_REGULATION_OF_WHITE_ADIPOCYTE_DIFFERENTIATION
BINOX	0.2101	Enriched	TRANSFERRIN_ENDOCYTOSIS_AND_RECYCLING
BINOX	0.2069	Enriched	TRANSLATION_INITIATION_COMPLEX_FORMATION
BINOX	0.0712	Enriched	TRANSLESION_SYNTHESIS_BY_Y_FAMILY_DNA_POLYMERASES_BYPASSES_LESIONS_ON_DNA_TEMPLATE
BINOX	0.1864	Enriched	TRANSLOCATION_OF_GLUT4_TO_THE_PLASMA_MEMBRANE
BINOX	0.288	Enriched	TRANSLOCATION_OF_ZAP-70_TO_IMMUNOLOGICAL_SYNAPSE
BINOX	0.2342	Enriched	TRANSPORT_OF_BILE_SALTS_AND_ORGANIC_ACIDS,_METAL_IONS_AND_AMINE_COMPOUNDS
BINOX	0.2078	Enriched	TRANSPORT_OF_MATURE_MRNA_DERIVED_FROM_AN_INTRON-CONTAINING_TRANSCRIPT
BINOX	0.1534	Enriched	TRANSPORT_OF_MATURE_MRNA_DERIVED_FROM_AN_INTRONLESS_TRANSCRIPT
BINOX	0.1474	Enriched	TRANSPORT_OF_THE_SLBP_DEPENDANT_MATURE_MRNA
BINOX	0.0853	Enriched	TRANSPORT_OF_VITAMINS,_NUCLEOSIDES,_AND_RELATED_MOLECULES
BINOX	0.0415	Enriched	TRIGLYCERIDE_METABOLISM
BINOX	0.1601	Enriched	TRNA_AMINOACYLATION
BINOX	0.0916	Enriched	TRNA_MODIFICATION_IN_THE_NUCLEUS_AND_CYTOSOL
BINOX	0.0302	Enriched	TRNA_PROCESSING_IN_THE_MITOCHONDRION
BINOX	0.161	Enriched	TRNA_PROCESSING_IN_THE_NUCLEUS
BINOX	0.1471	Enriched	UBIQUITIN-DEPENDENT_DEGRADATION_OF_CYCLIN_D1
BINOX	0.1466	Enriched	UBIQUITIN_MEDIATED_DEGRADATION_OF_PHOSPHORYLATED_CDC25A
BINOX	0.1488	Enriched	UB-SPECIFIC_PROCESSING_PROTEASES
BINOX	0.1437	Enriched	UCH_PROTEINASES
BINOX	0.1122	Enriched	VASOPRESSIN_REGULATES_RENAL_WATER_HOMEOSTASIS_VIA_AQUAPORINS
BINOX	0.1688	Enriched	VEGFA-VEGFR2_PATHWAY
BINOX	0.1511	Enriched	VIF-MEDIATED_DEGRADATION_OF_APOBEC3G
BINOX	0.1256	Enriched	VIRAL_MESSENGER_RNA_SYNTHESIS
BINOX	0.2878	Enriched	VIRAL_MRNA_TRANSLATION
BINOX	0.1127	Enriched	VOLTAGE_GATED_POTASSIUM_CHANNELS
BINOX	0.1506	Enriched	VPU_MEDIATED_DEGRADATION_OF_CD4
BINOX	0.1713	Enriched	XBP1(S)_ACTIVATES_CHAPERONE_GENES
BINOX	0.0831	Enriched	ZBP1(DAI)_MEDIATED_INDUCTION_OF_TYPE_I_IFNS
NEAT	0.1661	Enriched	ABC-FAMILY_PROTEINS_MEDIATED_TRANSPORT
NEAT	0.1969	Enriched	ACTIVATED_PKN1_STIMULATES_TRANSCRIPTION_OF_AR_(ANDROGEN_RECEPTOR)_REGULATED_GENES_KLK2_AND_KLK3
NEAT	0.1625	Enriched	ACTIVATION_OF_ANTERIOR_HOX_GENES_IN_HINDBRAIN_DEVELOPMENT_DURING_EARLY_EMBRYOGENESIS
NEAT	0.1655	Enriched	ACTIVATION_OF_ATR_IN_RESPONSE_TO_REPLICATION_STRESS
NEAT	0.0765	Enriched	ACTIVATION_OF_GABAB_RECEPTORS
NEAT	0.0827	Enriched	ACTIVATION_OF_GENE_EXPRESSION_BY_SREBF_(SREBP)
NEAT	0.0548	Enriched	ACTIVATION_OF_MATRIX_METALLOPROTEINASES
NEAT	0.1755	Enriched	ACTIVATION_OF_NF-KAPPAB_IN_B_CELLS
NEAT	0.0421	Enriched	AMINE_LIGAND-BINDING_RECEPTORS
NEAT	0.052	Enriched	AMINO_ACID_TRANSPORT_ACROSS_THE_PLASMA_MEMBRANE
NEAT	0.2014	Enriched	AMPLIFICATION__OF_SIGNAL_FROM_UNATTACHED__KINETOCHORES_VIA_A_MAD2__INHIBITORY_SIGNAL
NEAT	0.1523	Enriched	AMYLOID_FIBER_FORMATION
NEAT	0.1722	Enriched	ANCHORING_OF_THE_BASAL_BODY_TO_THE_PLASMA_MEMBRANE
NEAT	0.1366	Enriched	ANTIGEN_ACTIVATES_B_CELL_RECEPTOR_(BCR)_LEADING_TO_GENERATION_OF_SECOND_MESSENGERS
NEAT	0.2873	Enriched	ANTIGEN_PRESENTATION:_FOLDING,_ASSEMBLY_AND_PEPTIDE_LOADING_OF_CLASS_I_MHC
NEAT	0.1688	Enriched	ANTIGEN_PROCESSING:_UBIQUITINATION_&_PROTEASOME_DEGRADATION
NEAT	0.158	Enriched	APC/C:CDC20_MEDIATED_DEGRADATION_OF_SECURIN
NEAT	0.1542	Enriched	APC/C:CDH1_MEDIATED_DEGRADATION_OF_CDC20_AND_OTHER_APC/C:CDH1_TARGETED_PROTEINS_IN_LATE_MITOSIS/EARLY_G1
NEAT	0.0635	Enriched	APOPTOTIC_CLEAVAGE_OF_CELLULAR_PROTEINS
NEAT	0.013	Enriched	ARACHIDONIC_ACID_METABOLISM
NEAT	0.1424	Enriched	ASSEMBLY_OF_COLLAGEN_FIBRILS_AND_OTHER_MULTIMERIC_STRUCTURES
NEAT	0.0796	Enriched	ASSOCIATION_OF_TRIC/CCT_WITH_TARGET_PROTEINS_DURING_BIOSYNTHESIS
NEAT	0.1718	Enriched	ASYMMETRIC_LOCALIZATION_OF_PCP_PROTEINS
NEAT	0.153	Enriched	ATTENUATION_PHASE
NEAT	0.1726	Enriched	AUF1_(HNRNP_D0)_BINDS_AND_DESTABILIZES_MRNA
NEAT	0.1723	Enriched	AURKA_ACTIVATION_BY_TPX2
NEAT	0.1585	Enriched	AUTODEGRADATION_OF_CDH1_BY_CDH1:APC/C
NEAT	0.1707	Enriched	AUTODEGRADATION_OF_THE_E3_UBIQUITIN_LIGASE_COP1
NEAT	0.0463	Enriched	BETA_DEFENSINS
NEAT	0.1104	Enriched	BMAL1:CLOCK,NPAS2_ACTIVATES_CIRCADIAN_GENE_EXPRESSION
NEAT	0.1816	Enriched	B-WICH_COMPLEX_POSITIVELY_REGULATES_RRNA_EXPRESSION
NEAT	0.077	Enriched	CA2+_PATHWAY
NEAT	0.1257	Enriched	CARBOXYTERMINAL_POST-TRANSLATIONAL_MODIFICATIONS_OF_TUBULIN
NEAT	0.155	Enriched	CARGO_RECOGNITION_FOR_CLATHRIN-MEDIATED_ENDOCYTOSIS
NEAT	0.0587	Enriched	CARGO_TRAFFICKING_TO_THE_PERICILIARY_MEMBRANE
NEAT	0.1367	Enriched	CD22_MEDIATED_BCR_REGULATION
NEAT	0.0927	Enriched	CD28_CO-STIMULATION
NEAT	0.1572	Enriched	CDC20:PHOSPHO-APC/C_MEDIATED_DEGRADATION_OF_CYCLIN_A
NEAT	0.1685	Enriched	CDK-MEDIATED_PHOSPHORYLATION_AND_REMOVAL_OF_CDC6
NEAT	0.1583	Enriched	CDT1_ASSOCIATION_WITH_THE_CDC6:ORC:ORIGIN_COMPLEX
NEAT	0.0609	Enriched	CELL-CELL_JUNCTION_ORGANIZATION
NEAT	0.1603	Enriched	CELL_SURFACE_INTERACTIONS_AT_THE_VASCULAR_WALL
NEAT	0.0843	Enriched	CHEMOKINE_RECEPTORS_BIND_CHEMOKINES
NEAT	0.061	Enriched	CHONDROITIN_SULFATE/DERMATAN_SULFATE_METABOLISM
NEAT	0.1165	Enriched	CLASS_C/3_(METABOTROPIC_GLUTAMATE/PHEROMONE_RECEPTORS)
NEAT	0.1378	Enriched	CLASSICAL_ANTIBODY-MEDIATED_COMPLEMENT_ACTIVATION
NEAT	0.1964	Enriched	CLEAVAGE_OF_GROWING_TRANSCRIPT_IN_THE_TERMINATION_REGION_
NEAT	0.1467	Enriched	COLLAGEN_CHAIN_TRIMERIZATION
NEAT	0.1377	Enriched	COLLAGEN_DEGRADATION
NEAT	0.2997	Enriched	COMPLEX_I_BIOGENESIS
NEAT	0.1961	Enriched	CONDENSATION_OF_PROPHASE_CHROMOSOMES
NEAT	0.1192	Enriched	CONSTITUTIVE_SIGNALING_BY_ABERRANT_PI3K_IN_CANCER
NEAT	0.1222	Enriched	CONSTITUTIVE_SIGNALING_BY_NOTCH1_HD+PEST_DOMAIN_MUTANTS
NEAT	0.1222	Enriched	CONSTITUTIVE_SIGNALING_BY_NOTCH1_PEST_DOMAIN_MUTANTS
NEAT	0.0987	Enriched	COOPERATION_OF_PDCL_(PHLP1)_AND_TRIC/CCT_IN_G-PROTEIN_BETA_FOLDING
NEAT	0.1164	Enriched	COOPERATION_OF_PREFOLDIN_AND_TRIC/CCT__IN_ACTIN_AND_TUBULIN_FOLDING
NEAT	0.1752	Enriched	COPI-DEPENDENT_GOLGI-TO-ER_RETROGRADE_TRAFFIC
NEAT	0.1716	Enriched	COPII_(COAT_PROTEIN_2)_MEDIATED_VESICLE_TRANSPORT
NEAT	0.1591	Enriched	COPI-INDEPENDENT_GOLGI-TO-ER_RETROGRADE_TRAFFIC
NEAT	0.197	Enriched	COPI-MEDIATED_ANTEROGRADE_TRANSPORT
NEAT	0.1576	Enriched	CROSS-PRESENTATION_OF_SOLUBLE_EXOGENOUS_ANTIGENS_(ENDOSOMES)
NEAT	0.0888	Enriched	CYCLIN_D_ASSOCIATED_EVENTS_IN_G1
NEAT	0.0526	Enriched	CYTOCHROME_P450_-_ARRANGED_BY_SUBSTRATE_TYPE
NEAT	0.1491	Enriched	DAP12_SIGNALING
NEAT	0.1245	Enriched	DEACTIVATION_OF_THE_BETA-CATENIN_TRANSACTIVATING_COMPLEX
NEAT	0.0315	Enriched	DEADENYLATION_OF_MRNA
NEAT	0.1757	Enriched	DECTIN-1_MEDIATED_NONCANONICAL_NF-KB_SIGNALING
NEAT	0.0356	Enriched	DEFECTIVE_B3GALTL_CAUSES_PETERS-PLUS_SYNDROME_(PPS)
NEAT	0.1733	Enriched	DEFECTIVE_CFTR_CAUSES_CYSTIC_FIBROSIS
NEAT	0.1716	Enriched	DEGRADATION_OF_AXIN
NEAT	0.1702	Enriched	DEGRADATION_OF_BETA-CATENIN_BY_THE_DESTRUCTION_COMPLEX
NEAT	0.1715	Enriched	DEGRADATION_OF_DVL
NEAT	0.1755	Enriched	DEGRADATION_OF_GLI1_BY_THE_PROTEASOME
NEAT	0.175	Enriched	DEGRADATION_OF_GLI2_BY_THE_PROTEASOME
NEAT	0.1706	Enriched	DEPOSITION_OF_NEW_CENPA-CONTAINING_NUCLEOSOMES_AT_THE_CENTROMERE
NEAT	0.0931	Enriched	DETOXIFICATION_OF_REACTIVE_OXYGEN_SPECIES
NEAT	0.07	Enriched	DISEASES_ASSOCIATED_WITH_GLYCOSAMINOGLYCAN_METABOLISM
NEAT	0.1051	Enriched	DISEASES_OF_CARBOHYDRATE_METABOLISM
NEAT	0.0902	Enriched	DNA_DAMAGE_RECOGNITION_IN_GG-NER
NEAT	0.1807	Enriched	DNA_DAMAGE/TELOMERE_STRESS_INDUCED_SENESCENCE
NEAT	0.1967	Enriched	DNA_METHYLATION
NEAT	0.199	Enriched	DOWNSTREAM_TCR_SIGNALING
NEAT	0.1288	Enriched	DUAL_INCISION_IN_GG-NER
NEAT	0.1549	Enriched	DUAL_INCISION_IN_TC-NER
NEAT	0.0686	Enriched	E3_UBIQUITIN_LIGASES_UBIQUITINATE_TARGET_PROTEINS
NEAT	0.1656	Enriched	ECM_PROTEOGLYCANS
NEAT	0.3142	Enriched	ENDOSOMAL/VACUOLAR_PATHWAY
NEAT	0.1019	Enriched	EPHB-MEDIATED_FORWARD_SIGNALING
NEAT	0.1172	Enriched	EPH-EPHRIN_MEDIATED_REPULSION_OF_CELLS
NEAT	0.1749	Enriched	ERCC6_(CSB)_AND_EHMT2_(G9A)_POSITIVELY_REGULATE_RRNA_EXPRESSION
NEAT	0.2372	Enriched	ER-PHAGOSOME_PATHWAY
NEAT	0.2683	Enriched	EUKARYOTIC_TRANSLATION_TERMINATION
NEAT	0.1078	Enriched	EXPORT_OF_VIRAL_RIBONUCLEOPROTEINS_FROM_NUCLEUS
NEAT	0.0931	Enriched	FANCONI_ANEMIA_PATHWAY
NEAT	0.1511	Enriched	FATTY_ACYL-COA_BIOSYNTHESIS
NEAT	0.1726	Enriched	FBXL7_DOWN-REGULATES_AURKA_DURING_MITOTIC_ENTRY_AND_IN_EARLY_MITOSIS
NEAT	0.1109	Enriched	FCERI_MEDIATED_CA+2_MOBILIZATION
NEAT	0.1132	Enriched	FCERI_MEDIATED_MAPK_ACTIVATION
NEAT	0.1783	Enriched	FCERI_MEDIATED_NF-KB_ACTIVATION
NEAT	0.1443	Enriched	FCGR_ACTIVATION
NEAT	0.2735	Enriched	FORMATION_OF_A_POOL_OF_FREE_40S_SUBUNITS
NEAT	0.0372	Enriched	FORMATION_OF_FIBRIN_CLOT_(CLOTTING_CASCADE)
NEAT	0.1491	Enriched	FORMATION_OF_HIV-1_ELONGATION_COMPLEX_CONTAINING_HIV-1_TAT
NEAT	0.1502	Enriched	FORMATION_OF_HIV_ELONGATION_COMPLEX_IN_THE_ABSENCE_OF_HIV_TAT
NEAT	0.1032	Enriched	FORMATION_OF_INCISION_COMPLEX_IN_GG-NER
NEAT	0.1693	Enriched	FORMATION_OF_RNA_POL_II_ELONGATION_COMPLEX_
NEAT	0.1227	Enriched	FORMATION_OF_TC-NER_PRE-INCISION_COMPLEX
NEAT	0.1638	Enriched	FORMATION_OF_THE_BETA-CATENIN:TCF_TRANSACTIVATING_COMPLEX
NEAT	0.1295	Enriched	FORMATION_OF_THE_CORNIFIED_ENVELOPE
NEAT	0.1418	Enriched	FORMATION_OF_THE_EARLY_ELONGATION_COMPLEX
NEAT	0.1418	Enriched	FORMATION_OF_THE_HIV-1_EARLY_ELONGATION_COMPLEX
NEAT	0.1937	Enriched	FORMATION_OF_THE_TERNARY_COMPLEX,_AND_SUBSEQUENTLY,_THE_43S_COMPLEX
NEAT	0.1515	Enriched	G2/M_DNA_DAMAGE_CHECKPOINT
NEAT	0.1059	Enriched	G_ALPHA_(12/13)_SIGNALLING_EVENTS
NEAT	0.1186	Enriched	G_ALPHA_(I)_SIGNALLING_EVENTS
NEAT	0.097	Enriched	G_ALPHA_(Q)_SIGNALLING_EVENTS
NEAT	0.0933	Enriched	G_ALPHA_(S)_SIGNALLING_EVENTS
NEAT	0.1068	Enriched	G_ALPHA_(Z)_SIGNALLING_EVENTS
NEAT	0.0212	Enriched	GAMMA_CARBOXYLATION,_HYPUSINE_FORMATION_AND_ARYLSULFATASE_ACTIVATION
NEAT	0.1528	Enriched	GAP-FILLING_DNA_REPAIR_SYNTHESIS_AND_LIGATION_IN_TC-NER
NEAT	0.1321	Enriched	GAP_JUNCTION_ASSEMBLY
NEAT	0.0908	Enriched	G_BETA:GAMMA_SIGNALLING_THROUGH_PI3KGAMMA
NEAT	0.0468	Enriched	GENE_AND_PROTEIN_EXPRESSION_BY_JAK-STAT_SIGNALING_AFTER_INTERLEUKIN-12_STIMULATION
NEAT	0.2697	Enriched	GENERATION_OF_SECOND_MESSENGER_MOLECULES
NEAT	0.1748	Enriched	GLI3_IS_PROCESSED_TO_GLI3R_BY_THE_PROTEASOME
NEAT	0.0838	Enriched	GLUCAGON-LIKE_PEPTIDE-1_(GLP1)_REGULATES_INSULIN_SECRETION
NEAT	0.0726	Enriched	GLUCAGON_SIGNALING_IN_METABOLIC_REGULATION
NEAT	0.0832	Enriched	GLUCAGON-TYPE_LIGAND_RECEPTORS
NEAT	0.1617	Enriched	GLUCONEOGENESIS
NEAT	0.0595	Enriched	GLUTATHIONE_CONJUGATION
NEAT	0.0909	Enriched	GLYCOLYSIS
NEAT	0.1016	Enriched	GLYCOSPHINGOLIPID_METABOLISM
NEAT	0.1479	Enriched	GOLGI_ASSOCIATED_VESICLE_BIOGENESIS
NEAT	0.1456	Enriched	GPVI-MEDIATED_ACTIVATION_CASCADE
NEAT	0.2717	Enriched	GTP_HYDROLYSIS_AND_JOINING_OF_THE_60S_RIBOSOMAL_SUBUNIT
NEAT	0.2001	Enriched	HATS_ACETYLATE_HISTONES
NEAT	0.197	Enriched	HDACS_DEACETYLATE_HISTONES
NEAT	0.1158	Enriched	HDMS_DEMETHYLATE_HISTONES
NEAT	0.1173	Enriched	HDR_THROUGH_SINGLE_STRAND_ANNEALING_(SSA)
NEAT	0.1725	Enriched	HEDGEHOG_LIGAND_BIOGENESIS
NEAT	0.1691	Enriched	HEDGEHOG_'ON'_STATE
NEAT	0.0693	Enriched	HEPARAN_SULFATE/HEPARIN_(HS-GAG)_METABOLISM
NEAT	0.1737	Enriched	HH_MUTANTS_THAT_DON'T_UNDERGO_AUTOCATALYTIC_PROCESSING_ARE_DEGRADED_BY_ERAD
NEAT	0.0931	Enriched	HIV_ELONGATION_ARREST_AND_RECOVERY
NEAT	0.1803	Enriched	HIV_TRANSCRIPTION_INITIATION
NEAT	0.1149	Enriched	HSF1_ACTIVATION
NEAT	0.1819	Enriched	HSP90_CHAPERONE_CYCLE_FOR_STEROID_HORMONE_RECEPTORS_(SHR)
NEAT	0.3032	Enriched	IMMUNOREGULATORY_INTERACTIONS_BETWEEN_A_LYMPHOID_AND_A_NON-LYMPHOID_CELL
NEAT	0.015	Enriched	INACTIVATION,_RECOVERY_AND_REGULATION_OF_THE_PHOTOTRANSDUCTION_CASCADE
NEAT	0.0294	Enriched	INOSITOL_PHOSPHATE_METABOLISM
NEAT	0.1562	Enriched	INTEGRIN_CELL_SURFACE_INTERACTIONS
NEAT	0.1167	Enriched	INTERACTIONS_OF_REV_WITH_HOST_CELLULAR_PROTEINS
NEAT	0.1034	Enriched	INTERACTIONS_OF_VPR_WITH_HOST_CELLULAR_PROTEINS
NEAT	0.2748	Enriched	INTERFERON_ALPHA/BETA_SIGNALING
NEAT	0.321	Enriched	INTERFERON_GAMMA_SIGNALING
NEAT	0.1148	Enriched	INTERLEUKIN-10_SIGNALING
NEAT	0.1336	Enriched	INTERLEUKIN-2_FAMILY_SIGNALING
NEAT	0.1497	Enriched	INTERLEUKIN-3,_5_AND_GM-CSF_SIGNALING
NEAT	0.0921	Enriched	INTERLEUKIN-4_AND_13_SIGNALING
NEAT	0.0512	Enriched	INTERLEUKIN-7_SIGNALING
NEAT	0.1352	Enriched	INTRAFLAGELLAR_TRANSPORT
NEAT	0.1269	Enriched	INTRA-GOLGI_TRAFFIC
NEAT	0.0549	Enriched	INTRINSIC_PATHWAY_FOR_APOPTOSIS
NEAT	0.0645	Enriched	INWARDLY_RECTIFYING_K+_CHANNELS
NEAT	0.0892	Enriched	ION_HOMEOSTASIS
NEAT	0.0654	Enriched	ION_TRANSPORT_BY_P-TYPE_ATPASES
NEAT	0.0903	Enriched	ISG15_ANTIVIRAL_MECHANISM
NEAT	0.1722	Enriched	KINESINS
NEAT	0.2729	Enriched	L13A-MEDIATED_TRANSLATIONAL_SILENCING_OF_CERULOPLASMIN_EXPRESSION
NEAT	0.1715	Enriched	LOSS_OF_NLP_FROM_MITOTIC_CENTROSOMES
NEAT	0.1111	Enriched	LYSOSOME_VESICLE_BIOGENESIS
NEAT	0.1455	Enriched	MACROAUTOPHAGY
NEAT	0.2904	Enriched	MAJOR_PATHWAY_OF_RRNA_PROCESSING_IN_THE_NUCLEOLUS_AND_CYTOSOL
NEAT	0.0816	Enriched	MAP2K_AND_MAPK_ACTIVATION
NEAT	0.1652	Enriched	MAPK6/MAPK4_SIGNALING
NEAT	0.1116	Enriched	MAP_KINASE_ACTIVATION
NEAT	0.1865	Enriched	MEIOTIC_RECOMBINATION
NEAT	0.1684	Enriched	MEIOTIC_SYNAPSIS
NEAT	0.0159	Enriched	METABOLIC_DISORDERS_OF_BIOLOGICAL_OXIDATION_ENZYMES
NEAT	0.024	Enriched	METABOLISM_OF_STEROID_HORMONES
NEAT	0.1022	Enriched	METABOLISM_OF_WATER-SOLUBLE_VITAMINS_AND_COFACTORS
NEAT	0.1267	Enriched	MET_ACTIVATES_PTK2_SIGNALING
NEAT	0.0969	Enriched	METALLOPROTEASE_DUBS
NEAT	0.2598	Enriched	MHC_CLASS_II_ANTIGEN_PRESENTATION
NEAT	0.181	Enriched	MITOCHONDRIAL_FATTY_ACID_BETA-OXIDATION
NEAT	0.2371	Enriched	MITOCHONDRIAL_PROTEIN_IMPORT
NEAT	0.2948	Enriched	MITOCHONDRIAL_TRANSLATION_ELONGATION
NEAT	0.2921	Enriched	MITOCHONDRIAL_TRANSLATION_INITIATION
NEAT	0.2918	Enriched	MITOCHONDRIAL_TRANSLATION_TERMINATION
NEAT	0.1133	Enriched	MITOPHAGY
NEAT	0.0854	Enriched	MOLECULES_ASSOCIATED_WITH_ELASTIC_FIBRES
NEAT	0.1872	Enriched	MRNA_3'-END_PROCESSING
NEAT	0.1324	Enriched	MRNA_CAPPING
NEAT	0.2884	Enriched	MRNA_SPLICING_-_MAJOR_PATHWAY
NEAT	0.1572	Enriched	MRNA_SPLICING_-_MINOR_PATHWAY
NEAT	0.0518	Enriched	MTOR_SIGNALLING
NEAT	0.1138	Enriched	NCAM1_INTERACTIONS
NEAT	0.1678	Enriched	NEDDYLATION
NEAT	0.1089	Enriched	NEGATIVE_REGULATION_OF_FGFR2_SIGNALING
NEAT	0.101	Enriched	NEGATIVE_REGULATION_OF_MAPK_PATHWAY
NEAT	0.0908	Enriched	NEGATIVE_REGULATORS_OF_DDX58/IFIH1_SIGNALING
NEAT	0.0866	Enriched	NETRIN-1_SIGNALING
NEAT	0.1457	Enriched	NEUREXINS_AND_NEUROLIGINS
NEAT	0.095	Enriched	NEUROTRANSMITTER_RELEASE_CYCLE
NEAT	0.2006	Enriched	NEUTROPHIL_DEGRANULATION
NEAT	0.1348	Enriched	N-GLYCAN_TRIMMING_IN_THE_ER_AND_CALNEXIN/CALRETICULIN_CYCLE
NEAT	0.1749	Enriched	NIK-->NONCANONICAL_NF-KB_SIGNALING
NEAT	0.1147	Enriched	NOD1/2_SIGNALING_PATHWAY
NEAT	0.1246	Enriched	NONHOMOLOGOUS_END-JOINING_(NHEJ)
NEAT	0.1274	Enriched	NON-INTEGRIN_MEMBRANE-ECM_INTERACTIONS
NEAT	0.2593	Enriched	NONSENSE_MEDIATED_DECAY_(NMD)_ENHANCED_BY_THE_EXON_JUNCTION_COMPLEX_(EJC)
NEAT	0.2669	Enriched	NONSENSE_MEDIATED_DECAY_(NMD)_INDEPENDENT_OF_THE_EXON_JUNCTION_COMPLEX_(EJC)
NEAT	0.1912	Enriched	NORC_NEGATIVELY_REGULATES_RRNA_EXPRESSION
NEAT	0.1167	Enriched	NOTCH1_INTRACELLULAR_DOMAIN_REGULATES_TRANSCRIPTION
NEAT	0.0741	Enriched	NRAGE_SIGNALS_DEATH_THROUGH_JNK
NEAT	0.1182	Enriched	_NS1_MEDIATED_EFFECTS_ON_HOST_PATHWAYS
NEAT	0.1266	Enriched	NUCLEAR_PORE_COMPLEX_(NPC)_DISASSEMBLY
NEAT	0.1383	Enriched	NUCLEAR_RECEPTOR_TRANSCRIPTION_PATHWAY
NEAT	0.0381	Enriched	NUCLEOBASE_CATABOLISM
NEAT	0.0357	Enriched	O-GLYCOSYLATION_OF_TSR_DOMAIN-CONTAINING_PROTEINS
NEAT	0.3783	Enriched	OLFACTORY_SIGNALING_PATHWAY
NEAT	0.044	Enriched	O-LINKED_GLYCOSYLATION_OF_MUCINS
NEAT	0.1063	Enriched	ONCOGENE_INDUCED_SENESCENCE
NEAT	0.1625	Enriched	ORC1_REMOVAL_FROM_CHROMATIN
NEAT	0.1044	Enriched	OVARIAN_TUMOR_DOMAIN_PROTEASES
NEAT	0.1659	Enriched	OXIDATIVE_STRESS_INDUCED_SENESCENCE
NEAT	0.1678	Enriched	OXYGEN-DEPENDENT_PROLINE_HYDROXYLATION_OF_HYPOXIA-INDUCIBLE_FACTOR_ALPHA
NEAT	0.1795	Enriched	PACKAGING_OF_TELOMERE_ENDS
NEAT	0.0752	Enriched	PARADOXICAL_ACTIVATION_OF_RAF_SIGNALING_BY_KINASE_INACTIVE_BRAF
NEAT	0.0931	Enriched	PAUSING_AND_RECOVERY_OF_HIV_ELONGATION
NEAT	0.0925	Enriched	PAUSING_AND_RECOVERY_OF_TAT-MEDIATED_HIV_ELONGATION
NEAT	0.2754	Enriched	PD-1_SIGNALING
NEAT	0.2714	Enriched	PEPTIDE_CHAIN_ELONGATION
NEAT	0.0953	Enriched	PEPTIDE_HORMONE_METABOLISM
NEAT	0.0829	Enriched	PHASE_0_-_RAPID_DEPOLARISATION
NEAT	0.2766	Enriched	PHOSPHORYLATION_OF_CD3_AND_TCR_ZETA_CHAINS
NEAT	0.0651	Enriched	PI3K_CASCADE
NEAT	0.1028	Enriched	PI5P,_PP2A_AND_IER3_REGULATE_PI3K/AKT_SIGNALING
NEAT	0.1308	Enriched	PKMTS_METHYLATE_HISTONE_LYSINES
NEAT	0.098	Enriched	PLASMA_LIPOPROTEIN_ASSEMBLY,_REMODELING,_AND_CLEARANCE
NEAT	0.0832	Enriched	PLATELET_AGGREGATION_(PLUG_FORMATION)
NEAT	0.1108	Enriched	PLATELET_DEGRANULATION_
NEAT	0.0884	Enriched	PLATELET_HOMEOSTASIS
NEAT	0.0893	Enriched	PLC_BETA_MEDIATED_EVENTS
NEAT	0.0763	Enriched	POST_NMDA_RECEPTOR_ACTIVATION_EVENTS
NEAT	0.1332	Enriched	POST-TRANSLATIONAL_MODIFICATION:_SYNTHESIS_OF_GPI-ANCHORED_PROTEINS
NEAT	0.096	Enriched	POST-TRANSLATIONAL_PROTEIN_PHOSPHORYLATION
NEAT	0.2227	Enriched	PPARA_ACTIVATES_GENE_EXPRESSION
NEAT	0.1819	Enriched	PRC2_METHYLATES_HISTONES_AND_DNA
NEAT	0.0744	Enriched	PRE-NOTCH_TRANSCRIPTION_AND_TRANSLATION
NEAT	0.1246	Enriched	PRESYNAPTIC_PHASE_OF_HOMOLOGOUS_DNA_PAIRING_AND_STRAND_EXCHANGE
NEAT	0.1558	Enriched	PROCESSING_OF_DNA_DOUBLE-STRAND_BREAK_ENDS
NEAT	0.2081	Enriched	PYRUVATE_METABOLISM_AND_CITRIC_ACID_(TCA)_CYCLE
NEAT	0.1393	Enriched	RAB_GEFS_EXCHANGE_GTP_FOR_GDP_ON_RABS
NEAT	0.1602	Enriched	RAB_GERANYLGERANYLATION
NEAT	0.1186	Enriched	RECRUITMENT_AND_ATM-MEDIATED_PHOSPHORYLATION_OF_REPAIR_AND_SIGNALING_PROTEINS_AT_DNA_DOUBLE_STRAND_BREAKS
NEAT	0.1791	Enriched	RECRUITMENT_OF_MITOTIC_CENTROSOME_PROTEINS_AND_COMPLEXES
NEAT	0.2027	Enriched	RECRUITMENT_OF_NUMA_TO_MITOTIC_CENTROSOMES
NEAT	0.1426	Enriched	RECYCLING_PATHWAY_OF_L1
NEAT	0.1247	Enriched	REGULATION_OF_ACTIN_DYNAMICS_FOR_PHAGOCYTIC_CUP_FORMATION
NEAT	0.1701	Enriched	REGULATION_OF_ACTIVATED_PAK-2P34_BY_PROTEASOME_MEDIATED_DEGRADATION
NEAT	0.0411	Enriched	REGULATION_OF_BETA-CELL_DEVELOPMENT
NEAT	0.1969	Enriched	REGULATION_OF_COMPLEMENT_CASCADE
NEAT	0.2507	Enriched	REGULATION_OF_EXPRESSION_OF_SLITS_AND_ROBOS
NEAT	0.1145	Enriched	REGULATION_OF_HSF1-MEDIATED_HEAT_SHOCK_RESPONSE
NEAT	0.1016	Enriched	REGULATION_OF_INSULIN-LIKE_GROWTH_FACTOR_(IGF)_TRANSPORT_AND_UPTAKE_BY_INSULIN-LIKE_GROWTH_FACTOR_BINDING_PROTEINS_(IGFBPS)
NEAT	0.1562	Enriched	REGULATION_OF_ORNITHINE_DECARBOXYLASE_(ODC)
NEAT	0.163	Enriched	REGULATION_OF_PLK1_ACTIVITY_AT_G2/M_TRANSITION
NEAT	0.111	Enriched	REGULATION_OF_PTEN_GENE_TRANSCRIPTION
NEAT	0.1669	Enriched	REGULATION_OF_PTEN_STABILITY_AND_ACTIVITY
NEAT	0.1716	Enriched	REGULATION_OF_RAS_BY_GAPS
NEAT	0.1715	Enriched	REGULATION_OF_RUNX2_EXPRESSION_AND_ACTIVITY
NEAT	0.1723	Enriched	REGULATION_OF_RUNX3_EXPRESSION_AND_ACTIVITY
NEAT	0.1182	Enriched	REGULATION_OF_TNFR1_SIGNALING
NEAT	0.1396	Enriched	REGULATION_OF_TP53_ACTIVITY_THROUGH_PHOSPHORYLATION
NEAT	0.0906	Enriched	REGULATION_OF_TP53_DEGRADATION
NEAT	0.1019	Enriched	RESOLUTION_OF_ABASIC_SITES_(AP_SITES)
NEAT	0.0847	Enriched	RESOLUTION_OF_D-LOOP_STRUCTURES_THROUGH_HOLLIDAY_JUNCTION_INTERMEDIATES
NEAT	0.2071	Enriched	RESOLUTION_OF_SISTER_CHROMATID_COHESION
NEAT	0.0435	Enriched	RETINOID_METABOLISM_AND_TRANSPORT
NEAT	0.1489	Enriched	RETROGRADE_TRANSPORT_AT_THE_TRANS-GOLGI-NETWORK
NEAT	0.1038	Enriched	RET_SIGNALING
NEAT	0.1052	Enriched	RHO_GTPASE_CYCLE
NEAT	0.1994	Enriched	RHO_GTPASES_ACTIVATE_FORMINS
NEAT	0.0968	Enriched	RHO_GTPASES_ACTIVATE_WASPS_AND_WAVES
NEAT	0.1898	Enriched	RIBOSOMAL_SCANNING_AND_START_CODON_RECOGNITION
NEAT	0.1554	Enriched	RMTS_METHYLATE_HISTONE_ARGININES
NEAT	0.1282	Enriched	RNA_POL_II_CTD_PHOSPHORYLATION_AND_INTERACTION_WITH_CE
NEAT	0.1282	Enriched	RNA_POL_II_CTD_PHOSPHORYLATION_AND_INTERACTION_WITH_CE_DURING_HIV_INFECTION
NEAT	0.1878	Enriched	RNA_POLYMERASE_I_CHAIN_ELONGATION
NEAT	0.1803	Enriched	RNA_POLYMERASE_II_HIV_PROMOTER_ESCAPE
NEAT	0.0638	Enriched	RNA_POLYMERASE_III_ABORTIVE_AND_RETRACTIVE_INITIATION
NEAT	0.0658	Enriched	RNA_POLYMERASE_III_TRANSCRIPTION_INITIATION
NEAT	0.2098	Enriched	RNA_POLYMERASE_II_PRE-TRANSCRIPTION_EVENTS
NEAT	0.1803	Enriched	RNA_POLYMERASE_II_PROMOTER_ESCAPE
NEAT	0.1531	Enriched	RNA_POLYMERASE_II_TRANSCRIBES_SNRNA_GENES
NEAT	0.1803	Enriched	RNA_POLYMERASE_II_TRANSCRIPTION_INITIATION
NEAT	0.1803	Enriched	RNA_POLYMERASE_II_TRANSCRIPTION_PRE-INITIATION_AND_PROMOTER_OPENING
NEAT	0.1555	Enriched	RNA_POLYMERASE_I_PROMOTER_ESCAPE
NEAT	0.1948	Enriched	RNA_POLYMERASE_I_PROMOTER_OPENING
NEAT	0.1617	Enriched	RNA_POLYMERASE_I_TRANSCRIPTION_INITIATION
NEAT	0.1537	Enriched	RNA_POLYMERASE_I_TRANSCRIPTION_TERMINATION
NEAT	0.1281	Enriched	ROLE_OF_LAT2/NTAL/LAB_ON_CALCIUM_MOBILIZATION
NEAT	0.1176	Enriched	ROLE_OF_PHOSPHOLIPIDS_IN_PHAGOCYTOSIS
NEAT	0.1762	Enriched	ROS,_RNS_PRODUCTION_IN_PHAGOCYTES
NEAT	0.2034	Enriched	RRNA_MODIFICATION_IN_THE_NUCLEUS_AND_CYTOSOL
NEAT	0.0431	Enriched	RRNA_PROCESSING_IN_THE_MITOCHONDRION
NEAT	0.1337	Enriched	RUNX1_INTERACTS_WITH_CO-FACTORS_WHOSE_PRECISE_EFFECT_ON_RUNX1_TARGETS_IS_NOT_KNOWN
NEAT	0.1737	Enriched	RUNX1_REGULATES_GENES_INVOLVED_IN_MEGAKARYOCYTE_DIFFERENTIATION_AND_PLATELET_FUNCTION
NEAT	0.1681	Enriched	RUNX1_REGULATES_TRANSCRIPTION_OF_GENES_INVOLVED_IN_DIFFERENTIATION_OF_HSCS
NEAT	0.1396	Enriched	SCAVENGING_OF_HEME_FROM_PLASMA
NEAT	0.1711	Enriched	SCF-BETA-TRCP_MEDIATED_DEGRADATION_OF_EMI1
NEAT	0.1692	Enriched	SCF(SKP2)-MEDIATED_DEGRADATION_OF_P27/P21
NEAT	0.271	Enriched	SELENOCYSTEINE_SYNTHESIS
NEAT	0.0996	Enriched	SEMAPHORIN_INTERACTIONS
NEAT	0.148	Enriched	SENESCENCE-ASSOCIATED_SECRETORY_PHENOTYPE_(SASP)
NEAT	0.1868	Enriched	SEPARATION_OF_SISTER_CHROMATIDS
NEAT	0.051	Enriched	SIALIC_ACID_METABOLISM
NEAT	0.0842	Enriched	SIGNALING_BY_BRAF_AND_RAF_FUSIONS
NEAT	0.1329	Enriched	SIGNALING_BY_EGFR
NEAT	0.1216	Enriched	SIGNALING_BY_ERBB2
NEAT	0.129	Enriched	SIGNALING_BY_ERBB4
NEAT	0.1198	Enriched	SIGNALING_BY_FGFR1
NEAT	0.0828	Enriched	SIGNALING_BY_FGFR1_IN_DISEASE
NEAT	0.0573	Enriched	SIGNALING_BY_FGFR2_IN_DISEASE
NEAT	0.1196	Enriched	SIGNALING_BY_FGFR3
NEAT	0.1194	Enriched	SIGNALING_BY_FGFR4
NEAT	0.0845	Enriched	SIGNALING_BY_HIGH-KINASE_ACTIVITY_BRAF_MUTANTS
NEAT	0.0752	Enriched	SIGNALING_BY_MODERATE_KINASE_ACTIVITY_BRAF_MUTANTS
NEAT	0.1181	Enriched	SIGNALING_BY_NOTCH2
NEAT	0.1256	Enriched	SIGNALING_BY_NTRK1_(TRKA)
NEAT	0.1418	Enriched	SIGNALING_BY_PDGF
NEAT	0.115	Enriched	SIGNALING_BY_PTK6
NEAT	0.0787	Enriched	SIGNALING_BY_RAS_MUTANTS
NEAT	0.0984	Enriched	SIGNALING_BY_RETINOIC_ACID
NEAT	0.1342	Enriched	SIGNALING_BY_SCF-KIT
NEAT	0.0645	Enriched	SIGNALING_BY_WNT_IN_CANCER
NEAT	0.1858	Enriched	SIRT1_NEGATIVELY_REGULATES_RRNA_EXPRESSION
NEAT	0.0605	Enriched	SLC_TRANSPORTER_DISORDERS
NEAT	0.1117	Enriched	SMOOTH_MUSCLE_CONTRACTION
NEAT	0.1383	Enriched	SNRNP_ASSEMBLY
NEAT	0.1322	Enriched	SPHINGOLIPID_DE_NOVO_BIOSYNTHESIS
NEAT	0.2672	Enriched	SRP-DEPENDENT_COTRANSLATIONAL_PROTEIN_TARGETING_TO_MEMBRANE
NEAT	0.1088	Enriched	STIMULI-SENSING_CHANNELS
NEAT	0.1449	Enriched	STRIATED_MUSCLE_CONTRACTION
NEAT	0.1311	Enriched	SUMOYLATION_OF_CHROMATIN_ORGANIZATION_PROTEINS
NEAT	0.1593	Enriched	SUMOYLATION_OF_DNA_DAMAGE_RESPONSE_AND_REPAIR_PROTEINS
NEAT	0.1269	Enriched	SUMOYLATION_OF_DNA_REPLICATION_PROTEINS
NEAT	0.1236	Enriched	SUMOYLATION_OF_RNA_BINDING_PROTEINS
NEAT	0.0476	Enriched	SYNTHESIS_OF_BILE_ACIDS_AND_BILE_SALTS
NEAT	0.1423	Enriched	SYNTHESIS_OF_PA
NEAT	0.1556	Enriched	SYNTHESIS_OF_PC
NEAT	0.0645	Enriched	SYNTHESIS_OF_PIPS_AT_THE_PLASMA_MEMBRANE
NEAT	0.107	Enriched	TAK1_ACTIVATES_NFKB_BY_PHOSPHORYLATION_AND_ACTIVATION_OF_IKKS_COMPLEX
NEAT	0.0925	Enriched	TAT-MEDIATED_HIV_ELONGATION_ARREST_AND_RECOVERY
NEAT	0.1363	Enriched	TBC/RABGAPS
NEAT	0.167	Enriched	THE_ROLE_OF_GTSE1_IN_G2/M_PROGRESSION_AFTER_G2_CHECKPOINT
NEAT	0.1201	Enriched	TNFR1-INDUCED_NFKAPPAB_SIGNALING_PATHWAY
NEAT	0.1447	Enriched	TP53_REGULATES_METABOLIC_GENES
NEAT	0.0735	Enriched	TP53_REGULATES_TRANSCRIPTION_OF_CELL_CYCLE_GENES
NEAT	0.0485	Enriched	TP53_REGULATES_TRANSCRIPTION_OF_CELL_DEATH_GENES
NEAT	0.1628	Enriched	TP53_REGULATES_TRANSCRIPTION_OF_DNA_REPAIR_GENES
NEAT	0.0651	Enriched	TRAF6_MEDIATED_IRF7_ACTIVATION
NEAT	0.058	Enriched	TRANSCRIPTIONAL_ACTIVATION_OF_MITOCHONDRIAL_BIOGENESIS
NEAT	0.1167	Enriched	TRANSCRIPTIONAL_ACTIVITY_OF_SMAD2/SMAD3:SMAD4_HETEROTRIMER
NEAT	0.1314	Enriched	TRANSCRIPTIONAL_REGULATION_BY_E2F6
NEAT	0.1425	Enriched	TRANSCRIPTIONAL_REGULATION_BY_SMALL_RNAS
NEAT	0.0196	Enriched	TRANSCRIPTIONAL_REGULATION_BY_THE_AP-2_(TFAP2)_FAMILY_OF_TRANSCRIPTION_FACTORS
NEAT	0.077	Enriched	TRANSCRIPTIONAL_REGULATION_OF_PLURIPOTENT_STEM_CELLS
NEAT	0.2385	Enriched	TRANSCRIPTIONAL_REGULATION_OF_WHITE_ADIPOCYTE_DIFFERENTIATION
NEAT	0.1783	Enriched	TRANSFERRIN_ENDOCYTOSIS_AND_RECYCLING
NEAT	0.191	Enriched	TRANSLATION_INITIATION_COMPLEX_FORMATION
NEAT	0.0948	Enriched	TRANSLESION_SYNTHESIS_BY_Y_FAMILY_DNA_POLYMERASES_BYPASSES_LESIONS_ON_DNA_TEMPLATE
NEAT	0.1524	Enriched	TRANSLOCATION_OF_GLUT4_TO_THE_PLASMA_MEMBRANE
NEAT	0.2796	Enriched	TRANSLOCATION_OF_ZAP-70_TO_IMMUNOLOGICAL_SYNAPSE
NEAT	0.2079	Enriched	TRANSPORT_OF_BILE_SALTS_AND_ORGANIC_ACIDS,_METAL_IONS_AND_AMINE_COMPOUNDS
NEAT	0.1814	Enriched	TRANSPORT_OF_MATURE_MRNA_DERIVED_FROM_AN_INTRON-CONTAINING_TRANSCRIPT
NEAT	0.1222	Enriched	TRANSPORT_OF_MATURE_MRNA_DERIVED_FROM_AN_INTRONLESS_TRANSCRIPT
NEAT	0.118	Enriched	TRANSPORT_OF_THE_SLBP_DEPENDANT_MATURE_MRNA
NEAT	0.068	Enriched	TRANSPORT_OF_VITAMINS,_NUCLEOSIDES,_AND_RELATED_MOLECULES
NEAT	0.0285	Enriched	TRIGLYCERIDE_METABOLISM
NEAT	0.1304	Enriched	TRNA_AMINOACYLATION
NEAT	0.0749	Enriched	TRNA_MODIFICATION_IN_THE_NUCLEUS_AND_CYTOSOL
NEAT	0.0172	Enriched	TRNA_PROCESSING_IN_THE_MITOCHONDRION
NEAT	0.1298	Enriched	TRNA_PROCESSING_IN_THE_NUCLEUS
NEAT	0.1689	Enriched	UBIQUITIN-DEPENDENT_DEGRADATION_OF_CYCLIN_D1
NEAT	0.1689	Enriched	UBIQUITIN_MEDIATED_DEGRADATION_OF_PHOSPHORYLATED_CDC25A
NEAT	0.1486	Enriched	UB-SPECIFIC_PROCESSING_PROTEASES
NEAT	0.1577	Enriched	UCH_PROTEINASES
NEAT	0.0854	Enriched	VASOPRESSIN_REGULATES_RENAL_WATER_HOMEOSTASIS_VIA_AQUAPORINS
NEAT	0.142	Enriched	VEGFA-VEGFR2_PATHWAY
NEAT	0.1708	Enriched	VIF-MEDIATED_DEGRADATION_OF_APOBEC3G
NEAT	0.1021	Enriched	VIRAL_MESSENGER_RNA_SYNTHESIS
NEAT	0.2705	Enriched	VIRAL_MRNA_TRANSLATION
NEAT	0.1058	Enriched	VOLTAGE_GATED_POTASSIUM_CHANNELS
NEAT	0.176	Enriched	VPU_MEDIATED_DEGRADATION_OF_CD4
NEAT	0.1381	Enriched	XBP1(S)_ACTIVATES_CHAPERONE_GENES
NEAT	0.0626	Enriched	ZBP1(DAI)_MEDIATED_INDUCTION_OF_TYPE_I_IFNS
GEA	0.0048	Enriched	ABC-FAMILY_PROTEINS_MEDIATED_TRANSPORT
GEA	0.0001	Enriched	ACTIVATED_PKN1_STIMULATES_TRANSCRIPTION_OF_AR_(ANDROGEN_RECEPTOR)_REGULATED_GENES_KLK2_AND_KLK3
GEA	0.0011	Enriched	ACTIVATION_OF_ANTERIOR_HOX_GENES_IN_HINDBRAIN_DEVELOPMENT_DURING_EARLY_EMBRYOGENESIS
GEA	0.0008	Enriched	ACTIVATION_OF_ATR_IN_RESPONSE_TO_REPLICATION_STRESS
GEA	0.0017	Enriched	ACTIVATION_OF_GABAB_RECEPTORS
GEA	0.0015	Enriched	ACTIVATION_OF_GENE_EXPRESSION_BY_SREBF_(SREBP)
GEA	0.0008	Enriched	ACTIVATION_OF_MATRIX_METALLOPROTEINASES
GEA	0.0013	Enriched	ACTIVATION_OF_NF-KAPPAB_IN_B_CELLS
GEA	0.0016	Enriched	AMINE_LIGAND-BINDING_RECEPTORS
GEA	0.0007	Enriched	AMINO_ACID_TRANSPORT_ACROSS_THE_PLASMA_MEMBRANE
GEA	0.0014	Enriched	AMPLIFICATION__OF_SIGNAL_FROM_UNATTACHED__KINETOCHORES_VIA_A_MAD2__INHIBITORY_SIGNAL
GEA	0.0002	Enriched	AMYLOID_FIBER_FORMATION
GEA	0.0027	Enriched	ANCHORING_OF_THE_BASAL_BODY_TO_THE_PLASMA_MEMBRANE
GEA	0.0008	Enriched	ANTIGEN_ACTIVATES_B_CELL_RECEPTOR_(BCR)_LEADING_TO_GENERATION_OF_SECOND_MESSENGERS
GEA	0.0008	Enriched	ANTIGEN_PRESENTATION:_FOLDING,_ASSEMBLY_AND_PEPTIDE_LOADING_OF_CLASS_I_MHC
GEA	0.0088	Enriched	ANTIGEN_PROCESSING:_UBIQUITINATION_&_PROTEASOME_DEGRADATION
GEA	0.0008	Enriched	APC/C:CDC20_MEDIATED_DEGRADATION_OF_SECURIN
GEA	0.0011	Enriched	APC/C:CDH1_MEDIATED_DEGRADATION_OF_CDC20_AND_OTHER_APC/C:CDH1_TARGETED_PROTEINS_IN_LATE_MITOSIS/EARLY_G1
GEA	0.0008	Enriched	APOPTOTIC_CLEAVAGE_OF_CELLULAR_PROTEINS
GEA	0.0035	Enriched	ARACHIDONIC_ACID_METABOLISM
GEA	0.0002	Enriched	ASSEMBLY_OF_COLLAGEN_FIBRILS_AND_OTHER_MULTIMERIC_STRUCTURES
GEA	0.0028	Enriched	ASSOCIATION_OF_TRIC/CCT_WITH_TARGET_PROTEINS_DURING_BIOSYNTHESIS
GEA	0.0006	Enriched	ASYMMETRIC_LOCALIZATION_OF_PCP_PROTEINS
GEA	0.0007	Enriched	ATTENUATION_PHASE
GEA	0.0007	Enriched	AUF1_(HNRNP_D0)_BINDS_AND_DESTABILIZES_MRNA
GEA	0.0012	Enriched	AURKA_ACTIVATION_BY_TPX2
GEA	0.0008	Enriched	AUTODEGRADATION_OF_CDH1_BY_CDH1:APC/C
GEA	0.0005	Enriched	AUTODEGRADATION_OF_THE_E3_UBIQUITIN_LIGASE_COP1
GEA	0	Enriched	BETA_DEFENSINS
GEA	0.0013	Enriched	BMAL1:CLOCK,NPAS2_ACTIVATES_CIRCADIAN_GENE_EXPRESSION
GEA	0.0003	Enriched	B-WICH_COMPLEX_POSITIVELY_REGULATES_RRNA_EXPRESSION
GEA	0.0004	Enriched	CA2+_PATHWAY
GEA	0.0005	Enriched	CARBOXYTERMINAL_POST-TRANSLATIONAL_MODIFICATIONS_OF_TUBULIN
GEA	0.0026	Enriched	CARGO_RECOGNITION_FOR_CLATHRIN-MEDIATED_ENDOCYTOSIS
GEA	0.0026	Enriched	CARGO_TRAFFICKING_TO_THE_PERICILIARY_MEMBRANE
GEA	0.0001	Enriched	CD22_MEDIATED_BCR_REGULATION
GEA	0.0006	Enriched	CD28_CO-STIMULATION
GEA	0.001	Enriched	CDC20:PHOSPHO-APC/C_MEDIATED_DEGRADATION_OF_CYCLIN_A
GEA	0.0005	Enriched	CDK-MEDIATED_PHOSPHORYLATION_AND_REMOVAL_OF_CDC6
GEA	0.0006	Enriched	CDT1_ASSOCIATION_WITH_THE_CDC6:ORC:ORIGIN_COMPLEX
GEA	0.0006	Enriched	CELL-CELL_JUNCTION_ORGANIZATION
GEA	0.0041	Enriched	CELL_SURFACE_INTERACTIONS_AT_THE_VASCULAR_WALL
GEA	0.0015	Enriched	CHEMOKINE_RECEPTORS_BIND_CHEMOKINES
GEA	0.002	Enriched	CHONDROITIN_SULFATE/DERMATAN_SULFATE_METABOLISM
GEA	0	Enriched	CLASS_C/3_(METABOTROPIC_GLUTAMATE/PHEROMONE_RECEPTORS)
GEA	0.0002	Enriched	CLASSICAL_ANTIBODY-MEDIATED_COMPLEMENT_ACTIVATION
GEA	0.0005	Enriched	CLEAVAGE_OF_GROWING_TRANSCRIPT_IN_THE_TERMINATION_REGION_
GEA	0.0024	Enriched	COLLAGEN_CHAIN_TRIMERIZATION
GEA	0.0003	Enriched	COLLAGEN_DEGRADATION
GEA	0.0028	Enriched	COMPLEX_I_BIOGENESIS
GEA	0	Enriched	CONDENSATION_OF_PROPHASE_CHROMOSOMES
GEA	0.0006	Enriched	CONSTITUTIVE_SIGNALING_BY_ABERRANT_PI3K_IN_CANCER
GEA	0.004	Enriched	CONSTITUTIVE_SIGNALING_BY_NOTCH1_HD+PEST_DOMAIN_MUTANTS
GEA	0.004	Enriched	CONSTITUTIVE_SIGNALING_BY_NOTCH1_PEST_DOMAIN_MUTANTS
GEA	0.0027	Enriched	COOPERATION_OF_PDCL_(PHLP1)_AND_TRIC/CCT_IN_G-PROTEIN_BETA_FOLDING
GEA	0.0008	Enriched	COOPERATION_OF_PREFOLDIN_AND_TRIC/CCT__IN_ACTIN_AND_TUBULIN_FOLDING
GEA	0.0018	Enriched	COPI-DEPENDENT_GOLGI-TO-ER_RETROGRADE_TRAFFIC
GEA	0.001	Enriched	COPII_(COAT_PROTEIN_2)_MEDIATED_VESICLE_TRANSPORT
GEA	0.0024	Enriched	COPI-INDEPENDENT_GOLGI-TO-ER_RETROGRADE_TRAFFIC
GEA	0.0015	Enriched	COPI-MEDIATED_ANTEROGRADE_TRANSPORT
GEA	0.0004	Enriched	CROSS-PRESENTATION_OF_SOLUBLE_EXOGENOUS_ANTIGENS_(ENDOSOMES)
GEA	0.002	Enriched	CYCLIN_D_ASSOCIATED_EVENTS_IN_G1
GEA	0.0004	Enriched	CYTOCHROME_P450_-_ARRANGED_BY_SUBSTRATE_TYPE
GEA	0.0004	Enriched	DAP12_SIGNALING
GEA	0.0014	Enriched	DEACTIVATION_OF_THE_BETA-CATENIN_TRANSACTIVATING_COMPLEX
GEA	0.0001	Enriched	DEADENYLATION_OF_MRNA
GEA	0.001	Enriched	DECTIN-1_MEDIATED_NONCANONICAL_NF-KB_SIGNALING
GEA	0.0004	Enriched	DEFECTIVE_B3GALTL_CAUSES_PETERS-PLUS_SYNDROME_(PPS)
GEA	0.0008	Enriched	DEFECTIVE_CFTR_CAUSES_CYSTIC_FIBROSIS
GEA	0.0005	Enriched	DEGRADATION_OF_AXIN
GEA	0.0018	Enriched	DEGRADATION_OF_BETA-CATENIN_BY_THE_DESTRUCTION_COMPLEX
GEA	0.0008	Enriched	DEGRADATION_OF_DVL
GEA	0.0008	Enriched	DEGRADATION_OF_GLI1_BY_THE_PROTEASOME
GEA	0.0007	Enriched	DEGRADATION_OF_GLI2_BY_THE_PROTEASOME
GEA	0	Enriched	DEPOSITION_OF_NEW_CENPA-CONTAINING_NUCLEOSOMES_AT_THE_CENTROMERE
GEA	0.0008	Enriched	DETOXIFICATION_OF_REACTIVE_OXYGEN_SPECIES
GEA	0.0012	Enriched	DISEASES_ASSOCIATED_WITH_GLYCOSAMINOGLYCAN_METABOLISM
GEA	0.0007	Enriched	DISEASES_OF_CARBOHYDRATE_METABOLISM
GEA	0.0006	Enriched	DNA_DAMAGE_RECOGNITION_IN_GG-NER
GEA	0.0002	Enriched	DNA_DAMAGE/TELOMERE_STRESS_INDUCED_SENESCENCE
GEA	0	Enriched	DNA_METHYLATION
GEA	0.0021	Enriched	DOWNSTREAM_TCR_SIGNALING
GEA	0.0017	Enriched	DUAL_INCISION_IN_GG-NER
GEA	0.0002	Enriched	DUAL_INCISION_IN_TC-NER
GEA	0.0023	Enriched	E3_UBIQUITIN_LIGASES_UBIQUITINATE_TARGET_PROTEINS
GEA	0.0007	Enriched	ECM_PROTEOGLYCANS
GEA	0.0021	Enriched	ENDOSOMAL/VACUOLAR_PATHWAY
GEA	0.001	Enriched	EPHB-MEDIATED_FORWARD_SIGNALING
GEA	0.0029	Enriched	EPH-EPHRIN_MEDIATED_REPULSION_OF_CELLS
GEA	0	Enriched	ERCC6_(CSB)_AND_EHMT2_(G9A)_POSITIVELY_REGULATE_RRNA_EXPRESSION
GEA	0.0087	Enriched	ER-PHAGOSOME_PATHWAY
GEA	0.0016	Enriched	EUKARYOTIC_TRANSLATION_TERMINATION
GEA	0.0005	Enriched	EXPORT_OF_VIRAL_RIBONUCLEOPROTEINS_FROM_NUCLEUS
GEA	0.0009	Enriched	FANCONI_ANEMIA_PATHWAY
GEA	0.0023	Enriched	FATTY_ACYL-COA_BIOSYNTHESIS
GEA	0.0005	Enriched	FBXL7_DOWN-REGULATES_AURKA_DURING_MITOTIC_ENTRY_AND_IN_EARLY_MITOSIS
GEA	0.0013	Enriched	FCERI_MEDIATED_CA+2_MOBILIZATION
GEA	0.0008	Enriched	FCERI_MEDIATED_MAPK_ACTIVATION
GEA	0.0015	Enriched	FCERI_MEDIATED_NF-KB_ACTIVATION
GEA	0.0004	Enriched	FCGR_ACTIVATION
GEA	0.0025	Enriched	FORMATION_OF_A_POOL_OF_FREE_40S_SUBUNITS
GEA	0.0008	Enriched	FORMATION_OF_FIBRIN_CLOT_(CLOTTING_CASCADE)
GEA	0.0026	Enriched	FORMATION_OF_HIV-1_ELONGATION_COMPLEX_CONTAINING_HIV-1_TAT
GEA	0.003	Enriched	FORMATION_OF_HIV_ELONGATION_COMPLEX_IN_THE_ABSENCE_OF_HIV_TAT
GEA	0.0017	Enriched	FORMATION_OF_INCISION_COMPLEX_IN_GG-NER
GEA	0.0007	Enriched	FORMATION_OF_RNA_POL_II_ELONGATION_COMPLEX_
GEA	0.0038	Enriched	FORMATION_OF_TC-NER_PRE-INCISION_COMPLEX
GEA	0.0004	Enriched	FORMATION_OF_THE_BETA-CATENIN:TCF_TRANSACTIVATING_COMPLEX
GEA	0.0031	Enriched	FORMATION_OF_THE_CORNIFIED_ENVELOPE
GEA	0.0012	Enriched	FORMATION_OF_THE_EARLY_ELONGATION_COMPLEX
GEA	0.0012	Enriched	FORMATION_OF_THE_HIV-1_EARLY_ELONGATION_COMPLEX
GEA	0.0002	Enriched	FORMATION_OF_THE_TERNARY_COMPLEX,_AND_SUBSEQUENTLY,_THE_43S_COMPLEX
GEA	0.001	Enriched	G2/M_DNA_DAMAGE_CHECKPOINT
GEA	0.0008	Enriched	G_ALPHA_(12/13)_SIGNALLING_EVENTS
GEA	0.0019	Enriched	G_ALPHA_(I)_SIGNALLING_EVENTS
GEA	0.0033	Enriched	G_ALPHA_(Q)_SIGNALLING_EVENTS
GEA	0.0067	Enriched	G_ALPHA_(S)_SIGNALLING_EVENTS
GEA	0.0019	Enriched	G_ALPHA_(Z)_SIGNALLING_EVENTS
GEA	0.001	Enriched	GAMMA_CARBOXYLATION,_HYPUSINE_FORMATION_AND_ARYLSULFATASE_ACTIVATION
GEA	0.0002	Enriched	GAP-FILLING_DNA_REPAIR_SYNTHESIS_AND_LIGATION_IN_TC-NER
GEA	0.0008	Enriched	GAP_JUNCTION_ASSEMBLY
GEA	0.0023	Enriched	G_BETA:GAMMA_SIGNALLING_THROUGH_PI3KGAMMA
GEA	0.0013	Enriched	GENE_AND_PROTEIN_EXPRESSION_BY_JAK-STAT_SIGNALING_AFTER_INTERLEUKIN-12_STIMULATION
GEA	0.0011	Enriched	GENERATION_OF_SECOND_MESSENGER_MOLECULES
GEA	0.0007	Enriched	GLI3_IS_PROCESSED_TO_GLI3R_BY_THE_PROTEASOME
GEA	0.0011	Enriched	GLUCAGON-LIKE_PEPTIDE-1_(GLP1)_REGULATES_INSULIN_SECRETION
GEA	0.0003	Enriched	GLUCAGON_SIGNALING_IN_METABOLIC_REGULATION
GEA	0.0012	Enriched	GLUCAGON-TYPE_LIGAND_RECEPTORS
GEA	0.0007	Enriched	GLUCONEOGENESIS
GEA	0.0008	Enriched	GLUTATHIONE_CONJUGATION
GEA	0.0002	Enriched	GLYCOLYSIS
GEA	0.0026	Enriched	GLYCOSPHINGOLIPID_METABOLISM
GEA	0.0035	Enriched	GOLGI_ASSOCIATED_VESICLE_BIOGENESIS
GEA	0.0006	Enriched	GPVI-MEDIATED_ACTIVATION_CASCADE
GEA	0.0034	Enriched	GTP_HYDROLYSIS_AND_JOINING_OF_THE_60S_RIBOSOMAL_SUBUNIT
GEA	0.003	Enriched	HATS_ACETYLATE_HISTONES
GEA	0.0005	Enriched	HDACS_DEACETYLATE_HISTONES
GEA	0.0009	Enriched	HDMS_DEMETHYLATE_HISTONES
GEA	0.001	Enriched	HDR_THROUGH_SINGLE_STRAND_ANNEALING_(SSA)
GEA	0.0008	Enriched	HEDGEHOG_LIGAND_BIOGENESIS
GEA	0.0019	Enriched	HEDGEHOG_'ON'_STATE
GEA	0.0031	Enriched	HEPARAN_SULFATE/HEPARIN_(HS-GAG)_METABOLISM
GEA	0.0007	Enriched	HH_MUTANTS_THAT_DON'T_UNDERGO_AUTOCATALYTIC_PROCESSING_ARE_DEGRADED_BY_ERAD
GEA	0.0017	Enriched	HIV_ELONGATION_ARREST_AND_RECOVERY
GEA	0.0021	Enriched	HIV_TRANSCRIPTION_INITIATION
GEA	0.0012	Enriched	HSF1_ACTIVATION
GEA	0.0006	Enriched	HSP90_CHAPERONE_CYCLE_FOR_STEROID_HORMONE_RECEPTORS_(SHR)
GEA	0.0005	Enriched	IMMUNOREGULATORY_INTERACTIONS_BETWEEN_A_LYMPHOID_AND_A_NON-LYMPHOID_CELL
GEA	0.0009	Enriched	INACTIVATION,_RECOVERY_AND_REGULATION_OF_THE_PHOTOTRANSDUCTION_CASCADE
GEA	0.0022	Enriched	INOSITOL_PHOSPHATE_METABOLISM
GEA	0.0007	Enriched	INTEGRIN_CELL_SURFACE_INTERACTIONS
GEA	0.0007	Enriched	INTERACTIONS_OF_REV_WITH_HOST_CELLULAR_PROTEINS
GEA	0.0009	Enriched	INTERACTIONS_OF_VPR_WITH_HOST_CELLULAR_PROTEINS
GEA	0.0034	Enriched	INTERFERON_ALPHA/BETA_SIGNALING
GEA	0.0047	Enriched	INTERFERON_GAMMA_SIGNALING
GEA	0.0025	Enriched	INTERLEUKIN-10_SIGNALING
GEA	0.0017	Enriched	INTERLEUKIN-2_FAMILY_SIGNALING
GEA	0.0025	Enriched	INTERLEUKIN-3,_5_AND_GM-CSF_SIGNALING
GEA	0.0039	Enriched	INTERLEUKIN-4_AND_13_SIGNALING
GEA	0.0011	Enriched	INTERLEUKIN-7_SIGNALING
GEA	0.0021	Enriched	INTRAFLAGELLAR_TRANSPORT
GEA	0.0015	Enriched	INTRA-GOLGI_TRAFFIC
GEA	0.0012	Enriched	INTRINSIC_PATHWAY_FOR_APOPTOSIS
GEA	0.0013	Enriched	INWARDLY_RECTIFYING_K+_CHANNELS
GEA	0.0025	Enriched	ION_HOMEOSTASIS
GEA	0.0023	Enriched	ION_TRANSPORT_BY_P-TYPE_ATPASES
GEA	0.0005	Enriched	ISG15_ANTIVIRAL_MECHANISM
GEA	0.0047	Enriched	KINESINS
GEA	0.0033	Enriched	L13A-MEDIATED_TRANSLATIONAL_SILENCING_OF_CERULOPLASMIN_EXPRESSION
GEA	0.0009	Enriched	LOSS_OF_NLP_FROM_MITOTIC_CENTROSOMES
GEA	0.0011	Enriched	LYSOSOME_VESICLE_BIOGENESIS
GEA	0.0003	Enriched	MACROAUTOPHAGY
GEA	0.0039	Enriched	MAJOR_PATHWAY_OF_RRNA_PROCESSING_IN_THE_NUCLEOLUS_AND_CYTOSOL
GEA	0.0016	Enriched	MAP2K_AND_MAPK_ACTIVATION
GEA	0.0031	Enriched	MAPK6/MAPK4_SIGNALING
GEA	0.0045	Enriched	MAP_KINASE_ACTIVATION
GEA	0.0003	Enriched	MEIOTIC_RECOMBINATION
GEA	0.0003	Enriched	MEIOTIC_SYNAPSIS
GEA	0.0012	Enriched	METABOLIC_DISORDERS_OF_BIOLOGICAL_OXIDATION_ENZYMES
GEA	0.0005	Enriched	METABOLISM_OF_STEROID_HORMONES
GEA	0.0041	Enriched	METABOLISM_OF_WATER-SOLUBLE_VITAMINS_AND_COFACTORS
GEA	0.0007	Enriched	MET_ACTIVATES_PTK2_SIGNALING
GEA	0.0005	Enriched	METALLOPROTEASE_DUBS
GEA	0.0037	Enriched	MHC_CLASS_II_ANTIGEN_PRESENTATION
GEA	0.0009	Enriched	MITOCHONDRIAL_FATTY_ACID_BETA-OXIDATION
GEA	0.0002	Enriched	MITOCHONDRIAL_PROTEIN_IMPORT
GEA	0.0016	Enriched	MITOCHONDRIAL_TRANSLATION_ELONGATION
GEA	0.0016	Enriched	MITOCHONDRIAL_TRANSLATION_INITIATION
GEA	0.0017	Enriched	MITOCHONDRIAL_TRANSLATION_TERMINATION
GEA	0.0011	Enriched	MITOPHAGY
GEA	0.0016	Enriched	MOLECULES_ASSOCIATED_WITH_ELASTIC_FIBRES
GEA	0.0049	Enriched	MRNA_3'-END_PROCESSING
GEA	0.0004	Enriched	MRNA_CAPPING
GEA	0.0044	Enriched	MRNA_SPLICING_-_MAJOR_PATHWAY
GEA	0.0041	Enriched	MRNA_SPLICING_-_MINOR_PATHWAY
GEA	0.0011	Enriched	MTOR_SIGNALLING
GEA	0.0017	Enriched	NCAM1_INTERACTIONS
GEA	0.0019	Enriched	NEDDYLATION
GEA	0.0013	Enriched	NEGATIVE_REGULATION_OF_FGFR2_SIGNALING
GEA	0.0008	Enriched	NEGATIVE_REGULATION_OF_MAPK_PATHWAY
GEA	0.0005	Enriched	NEGATIVE_REGULATORS_OF_DDX58/IFIH1_SIGNALING
GEA	0.0021	Enriched	NETRIN-1_SIGNALING
GEA	0.0026	Enriched	NEUREXINS_AND_NEUROLIGINS
GEA	0.0022	Enriched	NEUROTRANSMITTER_RELEASE_CYCLE
GEA	0.0062	Enriched	NEUTROPHIL_DEGRANULATION
GEA	0.0015	Enriched	N-GLYCAN_TRIMMING_IN_THE_ER_AND_CALNEXIN/CALRETICULIN_CYCLE
GEA	0.0009	Enriched	NIK-->NONCANONICAL_NF-KB_SIGNALING
GEA	0.001	Enriched	NOD1/2_SIGNALING_PATHWAY
GEA	0.0004	Enriched	NONHOMOLOGOUS_END-JOINING_(NHEJ)
GEA	0.0003	Enriched	NON-INTEGRIN_MEMBRANE-ECM_INTERACTIONS
GEA	0.0046	Enriched	NONSENSE_MEDIATED_DECAY_(NMD)_ENHANCED_BY_THE_EXON_JUNCTION_COMPLEX_(EJC)
GEA	0.002	Enriched	NONSENSE_MEDIATED_DECAY_(NMD)_INDEPENDENT_OF_THE_EXON_JUNCTION_COMPLEX_(EJC)
GEA	0.0012	Enriched	NORC_NEGATIVELY_REGULATES_RRNA_EXPRESSION
GEA	0.0022	Enriched	NOTCH1_INTRACELLULAR_DOMAIN_REGULATES_TRANSCRIPTION
GEA	0.0035	Enriched	NRAGE_SIGNALS_DEATH_THROUGH_JNK
GEA	0.0014	Enriched	_NS1_MEDIATED_EFFECTS_ON_HOST_PATHWAYS
GEA	0.001	Enriched	NUCLEAR_PORE_COMPLEX_(NPC)_DISASSEMBLY
GEA	0.0037	Enriched	NUCLEAR_RECEPTOR_TRANSCRIPTION_PATHWAY
GEA	0.0005	Enriched	NUCLEOBASE_CATABOLISM
GEA	0.0004	Enriched	O-GLYCOSYLATION_OF_TSR_DOMAIN-CONTAINING_PROTEINS
GEA	0.0026	Enriched	OLFACTORY_SIGNALING_PATHWAY
GEA	0.0001	Enriched	O-LINKED_GLYCOSYLATION_OF_MUCINS
GEA	0.0007	Enriched	ONCOGENE_INDUCED_SENESCENCE
GEA	0.0008	Enriched	ORC1_REMOVAL_FROM_CHROMATIN
GEA	0.0006	Enriched	OVARIAN_TUMOR_DOMAIN_PROTEASES
GEA	0.0018	Enriched	OXIDATIVE_STRESS_INDUCED_SENESCENCE
GEA	0.0012	Enriched	OXYGEN-DEPENDENT_PROLINE_HYDROXYLATION_OF_HYPOXIA-INDUCIBLE_FACTOR_ALPHA
GEA	0.0004	Enriched	PACKAGING_OF_TELOMERE_ENDS
GEA	0.0014	Enriched	PARADOXICAL_ACTIVATION_OF_RAF_SIGNALING_BY_KINASE_INACTIVE_BRAF
GEA	0.0017	Enriched	PAUSING_AND_RECOVERY_OF_HIV_ELONGATION
GEA	0.0014	Enriched	PAUSING_AND_RECOVERY_OF_TAT-MEDIATED_HIV_ELONGATION
GEA	0.0009	Enriched	PD-1_SIGNALING
GEA	0.0013	Enriched	PEPTIDE_CHAIN_ELONGATION
GEA	0.0008	Enriched	PEPTIDE_HORMONE_METABOLISM
GEA	0.0013	Enriched	PHASE_0_-_RAPID_DEPOLARISATION
GEA	0.0009	Enriched	PHOSPHORYLATION_OF_CD3_AND_TCR_ZETA_CHAINS
GEA	0.0014	Enriched	PI3K_CASCADE
GEA	0.0025	Enriched	PI5P,_PP2A_AND_IER3_REGULATE_PI3K/AKT_SIGNALING
GEA	0.0005	Enriched	PKMTS_METHYLATE_HISTONE_LYSINES
GEA	0.0005	Enriched	PLASMA_LIPOPROTEIN_ASSEMBLY,_REMODELING,_AND_CLEARANCE
GEA	0.001	Enriched	PLATELET_AGGREGATION_(PLUG_FORMATION)
GEA	0.0048	Enriched	PLATELET_DEGRANULATION_
GEA	0.0012	Enriched	PLATELET_HOMEOSTASIS
GEA	0.0015	Enriched	PLC_BETA_MEDIATED_EVENTS
GEA	0.0006	Enriched	POST_NMDA_RECEPTOR_ACTIVATION_EVENTS
GEA	0.0012	Enriched	POST-TRANSLATIONAL_MODIFICATION:_SYNTHESIS_OF_GPI-ANCHORED_PROTEINS
GEA	0.0021	Enriched	POST-TRANSLATIONAL_PROTEIN_PHOSPHORYLATION
GEA	0.0042	Enriched	PPARA_ACTIVATES_GENE_EXPRESSION
GEA	0	Enriched	PRC2_METHYLATES_HISTONES_AND_DNA
GEA	0.0007	Enriched	PRE-NOTCH_TRANSCRIPTION_AND_TRANSLATION
GEA	0.0015	Enriched	PRESYNAPTIC_PHASE_OF_HOMOLOGOUS_DNA_PAIRING_AND_STRAND_EXCHANGE
GEA	0.0012	Enriched	PROCESSING_OF_DNA_DOUBLE-STRAND_BREAK_ENDS
GEA	0.0025	Enriched	PYRUVATE_METABOLISM_AND_CITRIC_ACID_(TCA)_CYCLE
GEA	0.0012	Enriched	RAB_GEFS_EXCHANGE_GTP_FOR_GDP_ON_RABS
GEA	0.0004	Enriched	RAB_GERANYLGERANYLATION
GEA	0.0003	Enriched	RECRUITMENT_AND_ATM-MEDIATED_PHOSPHORYLATION_OF_REPAIR_AND_SIGNALING_PROTEINS_AT_DNA_DOUBLE_STRAND_BREAKS
GEA	0.0013	Enriched	RECRUITMENT_OF_MITOTIC_CENTROSOME_PROTEINS_AND_COMPLEXES
GEA	0.0022	Enriched	RECRUITMENT_OF_NUMA_TO_MITOTIC_CENTROSOMES
GEA	0.0019	Enriched	RECYCLING_PATHWAY_OF_L1
GEA	0.0004	Enriched	REGULATION_OF_ACTIN_DYNAMICS_FOR_PHAGOCYTIC_CUP_FORMATION
GEA	0.0005	Enriched	REGULATION_OF_ACTIVATED_PAK-2P34_BY_PROTEASOME_MEDIATED_DEGRADATION
GEA	0.0011	Enriched	REGULATION_OF_BETA-CELL_DEVELOPMENT
GEA	0.0007	Enriched	REGULATION_OF_COMPLEMENT_CASCADE
GEA	0.0039	Enriched	REGULATION_OF_EXPRESSION_OF_SLITS_AND_ROBOS
GEA	0.0013	Enriched	REGULATION_OF_HSF1-MEDIATED_HEAT_SHOCK_RESPONSE
GEA	0.0033	Enriched	REGULATION_OF_INSULIN-LIKE_GROWTH_FACTOR_(IGF)_TRANSPORT_AND_UPTAKE_BY_INSULIN-LIKE_GROWTH_FACTOR_BINDING_PROTEINS_(IGFBPS)
GEA	0.0006	Enriched	REGULATION_OF_ORNITHINE_DECARBOXYLASE_(ODC)
GEA	0.0021	Enriched	REGULATION_OF_PLK1_ACTIVITY_AT_G2/M_TRANSITION
GEA	0.0004	Enriched	REGULATION_OF_PTEN_GENE_TRANSCRIPTION
GEA	0.0014	Enriched	REGULATION_OF_PTEN_STABILITY_AND_ACTIVITY
GEA	0.0011	Enriched	REGULATION_OF_RAS_BY_GAPS
GEA	0.0007	Enriched	REGULATION_OF_RUNX2_EXPRESSION_AND_ACTIVITY
GEA	0.0007	Enriched	REGULATION_OF_RUNX3_EXPRESSION_AND_ACTIVITY
GEA	0.001	Enriched	REGULATION_OF_TNFR1_SIGNALING
GEA	0.0023	Enriched	REGULATION_OF_TP53_ACTIVITY_THROUGH_PHOSPHORYLATION
GEA	0.001	Enriched	REGULATION_OF_TP53_DEGRADATION
GEA	0.001	Enriched	RESOLUTION_OF_ABASIC_SITES_(AP_SITES)
GEA	0.0015	Enriched	RESOLUTION_OF_D-LOOP_STRUCTURES_THROUGH_HOLLIDAY_JUNCTION_INTERMEDIATES
GEA	0.0037	Enriched	RESOLUTION_OF_SISTER_CHROMATID_COHESION
GEA	0.0022	Enriched	RETINOID_METABOLISM_AND_TRANSPORT
GEA	0.0031	Enriched	RETROGRADE_TRANSPORT_AT_THE_TRANS-GOLGI-NETWORK
GEA	0.0015	Enriched	RET_SIGNALING
GEA	0.0044	Enriched	RHO_GTPASE_CYCLE
GEA	0.0062	Enriched	RHO_GTPASES_ACTIVATE_FORMINS
GEA	0.0012	Enriched	RHO_GTPASES_ACTIVATE_WASPS_AND_WAVES
GEA	0.0003	Enriched	RIBOSOMAL_SCANNING_AND_START_CODON_RECOGNITION
GEA	0.0004	Enriched	RMTS_METHYLATE_HISTONE_ARGININES
GEA	0.0002	Enriched	RNA_POL_II_CTD_PHOSPHORYLATION_AND_INTERACTION_WITH_CE
GEA	0.0002	Enriched	RNA_POL_II_CTD_PHOSPHORYLATION_AND_INTERACTION_WITH_CE_DURING_HIV_INFECTION
GEA	0.0005	Enriched	RNA_POLYMERASE_I_CHAIN_ELONGATION
GEA	0.0021	Enriched	RNA_POLYMERASE_II_HIV_PROMOTER_ESCAPE
GEA	0.0017	Enriched	RNA_POLYMERASE_III_ABORTIVE_AND_RETRACTIVE_INITIATION
GEA	0.0015	Enriched	RNA_POLYMERASE_III_TRANSCRIPTION_INITIATION
GEA	0.0012	Enriched	RNA_POLYMERASE_II_PRE-TRANSCRIPTION_EVENTS
GEA	0.0021	Enriched	RNA_POLYMERASE_II_PROMOTER_ESCAPE
GEA	0.0006	Enriched	RNA_POLYMERASE_II_TRANSCRIBES_SNRNA_GENES
GEA	0.0021	Enriched	RNA_POLYMERASE_II_TRANSCRIPTION_INITIATION
GEA	0.0021	Enriched	RNA_POLYMERASE_II_TRANSCRIPTION_PRE-INITIATION_AND_PROMOTER_OPENING
GEA	0.0011	Enriched	RNA_POLYMERASE_I_PROMOTER_ESCAPE
GEA	0.0004	Enriched	RNA_POLYMERASE_I_PROMOTER_OPENING
GEA	0.0001	Enriched	RNA_POLYMERASE_I_TRANSCRIPTION_INITIATION
GEA	0.0012	Enriched	RNA_POLYMERASE_I_TRANSCRIPTION_TERMINATION
GEA	0.0005	Enriched	ROLE_OF_LAT2/NTAL/LAB_ON_CALCIUM_MOBILIZATION
GEA	0.001	Enriched	ROLE_OF_PHOSPHOLIPIDS_IN_PHAGOCYTOSIS
GEA	0.0015	Enriched	ROS,_RNS_PRODUCTION_IN_PHAGOCYTES
GEA	0.0001	Enriched	RRNA_MODIFICATION_IN_THE_NUCLEUS_AND_CYTOSOL
GEA	0	Enriched	RRNA_PROCESSING_IN_THE_MITOCHONDRION
GEA	0.0023	Enriched	RUNX1_INTERACTS_WITH_CO-FACTORS_WHOSE_PRECISE_EFFECT_ON_RUNX1_TARGETS_IS_NOT_KNOWN
GEA	0.0003	Enriched	RUNX1_REGULATES_GENES_INVOLVED_IN_MEGAKARYOCYTE_DIFFERENTIATION_AND_PLATELET_FUNCTION
GEA	0.0035	Enriched	RUNX1_REGULATES_TRANSCRIPTION_OF_GENES_INVOLVED_IN_DIFFERENTIATION_OF_HSCS
GEA	0.0003	Enriched	SCAVENGING_OF_HEME_FROM_PLASMA
GEA	0.0006	Enriched	SCF-BETA-TRCP_MEDIATED_DEGRADATION_OF_EMI1
GEA	0.001	Enriched	SCF(SKP2)-MEDIATED_DEGRADATION_OF_P27/P21
GEA	0.0015	Enriched	SELENOCYSTEINE_SYNTHESIS
GEA	0.0003	Enriched	SEMAPHORIN_INTERACTIONS
GEA	0.0011	Enriched	SENESCENCE-ASSOCIATED_SECRETORY_PHENOTYPE_(SASP)
GEA	0.0035	Enriched	SEPARATION_OF_SISTER_CHROMATIDS
GEA	0.0012	Enriched	SIALIC_ACID_METABOLISM
GEA	0.0052	Enriched	SIGNALING_BY_BRAF_AND_RAF_FUSIONS
GEA	0.0024	Enriched	SIGNALING_BY_EGFR
GEA	0.0023	Enriched	SIGNALING_BY_ERBB2
GEA	0.0016	Enriched	SIGNALING_BY_ERBB4
GEA	0.0026	Enriched	SIGNALING_BY_FGFR1
GEA	0.001	Enriched	SIGNALING_BY_FGFR1_IN_DISEASE
GEA	0.0014	Enriched	SIGNALING_BY_FGFR2_IN_DISEASE
GEA	0.0012	Enriched	SIGNALING_BY_FGFR3
GEA	0.0012	Enriched	SIGNALING_BY_FGFR4
GEA	0.0012	Enriched	SIGNALING_BY_HIGH-KINASE_ACTIVITY_BRAF_MUTANTS
GEA	0.0014	Enriched	SIGNALING_BY_MODERATE_KINASE_ACTIVITY_BRAF_MUTANTS
GEA	0.0008	Enriched	SIGNALING_BY_NOTCH2
GEA	0.0012	Enriched	SIGNALING_BY_NTRK1_(TRKA)
GEA	0.004	Enriched	SIGNALING_BY_PDGF
GEA	0.004	Enriched	SIGNALING_BY_PTK6
GEA	0.0031	Enriched	SIGNALING_BY_RAS_MUTANTS
GEA	0.0023	Enriched	SIGNALING_BY_RETINOIC_ACID
GEA	0.0018	Enriched	SIGNALING_BY_SCF-KIT
GEA	0.0008	Enriched	SIGNALING_BY_WNT_IN_CANCER
GEA	0.0001	Enriched	SIRT1_NEGATIVELY_REGULATES_RRNA_EXPRESSION
GEA	0.0006	Enriched	SLC_TRANSPORTER_DISORDERS
GEA	0.0007	Enriched	SMOOTH_MUSCLE_CONTRACTION
GEA	0.0022	Enriched	SNRNP_ASSEMBLY
GEA	0.0018	Enriched	SPHINGOLIPID_DE_NOVO_BIOSYNTHESIS
GEA	0.003	Enriched	SRP-DEPENDENT_COTRANSLATIONAL_PROTEIN_TARGETING_TO_MEMBRANE
GEA	0.0035	Enriched	STIMULI-SENSING_CHANNELS
GEA	0.0014	Enriched	STRIATED_MUSCLE_CONTRACTION
GEA	0.0003	Enriched	SUMOYLATION_OF_CHROMATIN_ORGANIZATION_PROTEINS
GEA	0.0017	Enriched	SUMOYLATION_OF_DNA_DAMAGE_RESPONSE_AND_REPAIR_PROTEINS
GEA	0.0018	Enriched	SUMOYLATION_OF_DNA_REPLICATION_PROTEINS
GEA	0.0031	Enriched	SUMOYLATION_OF_RNA_BINDING_PROTEINS
GEA	0.0008	Enriched	SYNTHESIS_OF_BILE_ACIDS_AND_BILE_SALTS
GEA	0.0018	Enriched	SYNTHESIS_OF_PA
GEA	0.002	Enriched	SYNTHESIS_OF_PC
GEA	0.0022	Enriched	SYNTHESIS_OF_PIPS_AT_THE_PLASMA_MEMBRANE
GEA	0.0017	Enriched	TAK1_ACTIVATES_NFKB_BY_PHOSPHORYLATION_AND_ACTIVATION_OF_IKKS_COMPLEX
GEA	0.0014	Enriched	TAT-MEDIATED_HIV_ELONGATION_ARREST_AND_RECOVERY
GEA	0.0018	Enriched	TBC/RABGAPS
GEA	0.0013	Enriched	THE_ROLE_OF_GTSE1_IN_G2/M_PROGRESSION_AFTER_G2_CHECKPOINT
GEA	0.0008	Enriched	TNFR1-INDUCED_NFKAPPAB_SIGNALING_PATHWAY
GEA	0.0011	Enriched	TP53_REGULATES_METABOLIC_GENES
GEA	0.0032	Enriched	TP53_REGULATES_TRANSCRIPTION_OF_CELL_CYCLE_GENES
GEA	0.0013	Enriched	TP53_REGULATES_TRANSCRIPTION_OF_CELL_DEATH_GENES
GEA	0.0013	Enriched	TP53_REGULATES_TRANSCRIPTION_OF_DNA_REPAIR_GENES
GEA	0.0008	Enriched	TRAF6_MEDIATED_IRF7_ACTIVATION
GEA	0.0023	Enriched	TRANSCRIPTIONAL_ACTIVATION_OF_MITOCHONDRIAL_BIOGENESIS
GEA	0.0021	Enriched	TRANSCRIPTIONAL_ACTIVITY_OF_SMAD2/SMAD3:SMAD4_HETEROTRIMER
GEA	0.0014	Enriched	TRANSCRIPTIONAL_REGULATION_BY_E2F6
GEA	0.0006	Enriched	TRANSCRIPTIONAL_REGULATION_BY_SMALL_RNAS
GEA	0.0008	Enriched	TRANSCRIPTIONAL_REGULATION_BY_THE_AP-2_(TFAP2)_FAMILY_OF_TRANSCRIPTION_FACTORS
GEA	0.0018	Enriched	TRANSCRIPTIONAL_REGULATION_OF_PLURIPOTENT_STEM_CELLS
GEA	0.0021	Enriched	TRANSCRIPTIONAL_REGULATION_OF_WHITE_ADIPOCYTE_DIFFERENTIATION
GEA	0.0017	Enriched	TRANSFERRIN_ENDOCYTOSIS_AND_RECYCLING
GEA	0.0003	Enriched	TRANSLATION_INITIATION_COMPLEX_FORMATION
GEA	0.0014	Enriched	TRANSLESION_SYNTHESIS_BY_Y_FAMILY_DNA_POLYMERASES_BYPASSES_LESIONS_ON_DNA_TEMPLATE
GEA	0.0008	Enriched	TRANSLOCATION_OF_GLUT4_TO_THE_PLASMA_MEMBRANE
GEA	0.005	Enriched	TRANSLOCATION_OF_ZAP-70_TO_IMMUNOLOGICAL_SYNAPSE
GEA	0.0016	Enriched	TRANSPORT_OF_BILE_SALTS_AND_ORGANIC_ACIDS,_METAL_IONS_AND_AMINE_COMPOUNDS
GEA	0.0008	Enriched	TRANSPORT_OF_MATURE_MRNA_DERIVED_FROM_AN_INTRON-CONTAINING_TRANSCRIPT
GEA	0.0013	Enriched	TRANSPORT_OF_MATURE_MRNA_DERIVED_FROM_AN_INTRONLESS_TRANSCRIPT
GEA	0.0006	Enriched	TRANSPORT_OF_THE_SLBP_DEPENDANT_MATURE_MRNA
GEA	0.0009	Enriched	TRANSPORT_OF_VITAMINS,_NUCLEOSIDES,_AND_RELATED_MOLECULES
GEA	0.0011	Enriched	TRIGLYCERIDE_METABOLISM
GEA	0.0023	Enriched	TRNA_AMINOACYLATION
GEA	0.0013	Enriched	TRNA_MODIFICATION_IN_THE_NUCLEUS_AND_CYTOSOL
GEA	0	Enriched	TRNA_PROCESSING_IN_THE_MITOCHONDRION
GEA	0.0003	Enriched	TRNA_PROCESSING_IN_THE_NUCLEUS
GEA	0.0005	Enriched	UBIQUITIN-DEPENDENT_DEGRADATION_OF_CYCLIN_D1
GEA	0.0005	Enriched	UBIQUITIN_MEDIATED_DEGRADATION_OF_PHOSPHORYLATED_CDC25A
GEA	0.0049	Enriched	UB-SPECIFIC_PROCESSING_PROTEASES
GEA	0.0034	Enriched	UCH_PROTEINASES
GEA	0.0011	Enriched	VASOPRESSIN_REGULATES_RENAL_WATER_HOMEOSTASIS_VIA_AQUAPORINS
GEA	0.0021	Enriched	VEGFA-VEGFR2_PATHWAY
GEA	0.0006	Enriched	VIF-MEDIATED_DEGRADATION_OF_APOBEC3G
GEA	0.0017	Enriched	VIRAL_MESSENGER_RNA_SYNTHESIS
GEA	0.0013	Enriched	VIRAL_MRNA_TRANSLATION
GEA	0.0018	Enriched	VOLTAGE_GATED_POTASSIUM_CHANNELS
GEA	0.0006	Enriched	VPU_MEDIATED_DEGRADATION_OF_CD4
GEA	0.0023	Enriched	XBP1(S)_ACTIVATES_CHAPERONE_GENES
GEA	0.0007	Enriched	ZBP1(DAI)_MEDIATED_INDUCTION_OF_TYPE_I_IFNS
NEArender	0.1641	Enriched	ABC-FAMILY_PROTEINS_MEDIATED_TRANSPORT
NEArender	0.1983	Enriched	ACTIVATED_PKN1_STIMULATES_TRANSCRIPTION_OF_AR_(ANDROGEN_RECEPTOR)_REGULATED_GENES_KLK2_AND_KLK3
NEArender	0.1623	Enriched	ACTIVATION_OF_ANTERIOR_HOX_GENES_IN_HINDBRAIN_DEVELOPMENT_DURING_EARLY_EMBRYOGENESIS
NEArender	0.1668	Enriched	ACTIVATION_OF_ATR_IN_RESPONSE_TO_REPLICATION_STRESS
NEArender	0.0867	Enriched	ACTIVATION_OF_GABAB_RECEPTORS
NEArender	0.0901	Enriched	ACTIVATION_OF_GENE_EXPRESSION_BY_SREBF_(SREBP)
NEArender	0.0866	Enriched	ACTIVATION_OF_MATRIX_METALLOPROTEINASES
NEArender	0.1737	Enriched	ACTIVATION_OF_NF-KAPPAB_IN_B_CELLS
NEArender	0.0771	Enriched	AMINE_LIGAND-BINDING_RECEPTORS
NEArender	0.066	Enriched	AMINO_ACID_TRANSPORT_ACROSS_THE_PLASMA_MEMBRANE
NEArender	0.2014	Enriched	AMPLIFICATION__OF_SIGNAL_FROM_UNATTACHED__KINETOCHORES_VIA_A_MAD2__INHIBITORY_SIGNAL
NEArender	0.1568	Enriched	AMYLOID_FIBER_FORMATION
NEArender	0.176	Enriched	ANCHORING_OF_THE_BASAL_BODY_TO_THE_PLASMA_MEMBRANE
NEArender	0.1473	Enriched	ANTIGEN_ACTIVATES_B_CELL_RECEPTOR_(BCR)_LEADING_TO_GENERATION_OF_SECOND_MESSENGERS
NEArender	0.2897	Enriched	ANTIGEN_PRESENTATION:_FOLDING,_ASSEMBLY_AND_PEPTIDE_LOADING_OF_CLASS_I_MHC
NEArender	0.166	Enriched	ANTIGEN_PROCESSING:_UBIQUITINATION_&_PROTEASOME_DEGRADATION
NEArender	0.1567	Enriched	APC/C:CDC20_MEDIATED_DEGRADATION_OF_SECURIN
NEArender	0.1532	Enriched	APC/C:CDH1_MEDIATED_DEGRADATION_OF_CDC20_AND_OTHER_APC/C:CDH1_TARGETED_PROTEINS_IN_LATE_MITOSIS/EARLY_G1
NEArender	0.071	Enriched	APOPTOTIC_CLEAVAGE_OF_CELLULAR_PROTEINS
NEArender	0.018	Enriched	ARACHIDONIC_ACID_METABOLISM
NEArender	0.1593	Enriched	ASSEMBLY_OF_COLLAGEN_FIBRILS_AND_OTHER_MULTIMERIC_STRUCTURES
NEArender	0.0808	Enriched	ASSOCIATION_OF_TRIC/CCT_WITH_TARGET_PROTEINS_DURING_BIOSYNTHESIS
NEArender	0.1721	Enriched	ASYMMETRIC_LOCALIZATION_OF_PCP_PROTEINS
NEArender	0.1571	Enriched	ATTENUATION_PHASE
NEArender	0.1715	Enriched	AUF1_(HNRNP_D0)_BINDS_AND_DESTABILIZES_MRNA
NEArender	0.1743	Enriched	AURKA_ACTIVATION_BY_TPX2
NEArender	0.1576	Enriched	AUTODEGRADATION_OF_CDH1_BY_CDH1:APC/C
NEArender	0.1698	Enriched	AUTODEGRADATION_OF_THE_E3_UBIQUITIN_LIGASE_COP1
NEArender	0.066	Enriched	BETA_DEFENSINS
NEArender	0.12	Enriched	BMAL1:CLOCK,NPAS2_ACTIVATES_CIRCADIAN_GENE_EXPRESSION
NEArender	0.1813	Enriched	B-WICH_COMPLEX_POSITIVELY_REGULATES_RRNA_EXPRESSION
NEArender	0.0839	Enriched	CA2+_PATHWAY
NEArender	0.1334	Enriched	CARBOXYTERMINAL_POST-TRANSLATIONAL_MODIFICATIONS_OF_TUBULIN
NEArender	0.1618	Enriched	CARGO_RECOGNITION_FOR_CLATHRIN-MEDIATED_ENDOCYTOSIS
NEArender	0.062	Enriched	CARGO_TRAFFICKING_TO_THE_PERICILIARY_MEMBRANE
NEArender	0.1533	Enriched	CD22_MEDIATED_BCR_REGULATION
NEArender	0.1045	Enriched	CD28_CO-STIMULATION
NEArender	0.1558	Enriched	CDC20:PHOSPHO-APC/C_MEDIATED_DEGRADATION_OF_CYCLIN_A
NEArender	0.1676	Enriched	CDK-MEDIATED_PHOSPHORYLATION_AND_REMOVAL_OF_CDC6
NEArender	0.1574	Enriched	CDT1_ASSOCIATION_WITH_THE_CDC6:ORC:ORIGIN_COMPLEX
NEArender	0.0703	Enriched	CELL-CELL_JUNCTION_ORGANIZATION
NEArender	0.1728	Enriched	CELL_SURFACE_INTERACTIONS_AT_THE_VASCULAR_WALL
NEArender	0.1122	Enriched	CHEMOKINE_RECEPTORS_BIND_CHEMOKINES
NEArender	0.0858	Enriched	CHONDROITIN_SULFATE/DERMATAN_SULFATE_METABOLISM
NEArender	0.1366	Enriched	CLASS_C/3_(METABOTROPIC_GLUTAMATE/PHEROMONE_RECEPTORS)
NEArender	0.1479	Enriched	CLASSICAL_ANTIBODY-MEDIATED_COMPLEMENT_ACTIVATION
NEArender	0.1956	Enriched	CLEAVAGE_OF_GROWING_TRANSCRIPT_IN_THE_TERMINATION_REGION_
NEArender	0.1663	Enriched	COLLAGEN_CHAIN_TRIMERIZATION
NEArender	0.156	Enriched	COLLAGEN_DEGRADATION
NEArender	0.3027	Enriched	COMPLEX_I_BIOGENESIS
NEArender	0.1975	Enriched	CONDENSATION_OF_PROPHASE_CHROMOSOMES
NEArender	0.1338	Enriched	CONSTITUTIVE_SIGNALING_BY_ABERRANT_PI3K_IN_CANCER
NEArender	0.1278	Enriched	CONSTITUTIVE_SIGNALING_BY_NOTCH1_HD+PEST_DOMAIN_MUTANTS
NEArender	0.1278	Enriched	CONSTITUTIVE_SIGNALING_BY_NOTCH1_PEST_DOMAIN_MUTANTS
NEArender	0.1006	Enriched	COOPERATION_OF_PDCL_(PHLP1)_AND_TRIC/CCT_IN_G-PROTEIN_BETA_FOLDING
NEArender	0.1178	Enriched	COOPERATION_OF_PREFOLDIN_AND_TRIC/CCT__IN_ACTIN_AND_TUBULIN_FOLDING
NEArender	0.1765	Enriched	COPI-DEPENDENT_GOLGI-TO-ER_RETROGRADE_TRAFFIC
NEArender	0.1739	Enriched	COPII_(COAT_PROTEIN_2)_MEDIATED_VESICLE_TRANSPORT
NEArender	0.1639	Enriched	COPI-INDEPENDENT_GOLGI-TO-ER_RETROGRADE_TRAFFIC
NEArender	0.1983	Enriched	COPI-MEDIATED_ANTEROGRADE_TRANSPORT
NEArender	0.1559	Enriched	CROSS-PRESENTATION_OF_SOLUBLE_EXOGENOUS_ANTIGENS_(ENDOSOMES)
NEArender	0.095	Enriched	CYCLIN_D_ASSOCIATED_EVENTS_IN_G1
NEArender	0.0628	Enriched	CYTOCHROME_P450_-_ARRANGED_BY_SUBSTRATE_TYPE
NEArender	0.161	Enriched	DAP12_SIGNALING
NEArender	0.1337	Enriched	DEACTIVATION_OF_THE_BETA-CATENIN_TRANSACTIVATING_COMPLEX
NEArender	0.0338	Enriched	DEADENYLATION_OF_MRNA
NEArender	0.174	Enriched	DECTIN-1_MEDIATED_NONCANONICAL_NF-KB_SIGNALING
NEArender	0.0815	Enriched	DEFECTIVE_B3GALTL_CAUSES_PETERS-PLUS_SYNDROME_(PPS)
NEArender	0.1717	Enriched	DEFECTIVE_CFTR_CAUSES_CYSTIC_FIBROSIS
NEArender	0.1701	Enriched	DEGRADATION_OF_AXIN
NEArender	0.1693	Enriched	DEGRADATION_OF_BETA-CATENIN_BY_THE_DESTRUCTION_COMPLEX
NEArender	0.1716	Enriched	DEGRADATION_OF_DVL
NEArender	0.1751	Enriched	DEGRADATION_OF_GLI1_BY_THE_PROTEASOME
NEArender	0.1734	Enriched	DEGRADATION_OF_GLI2_BY_THE_PROTEASOME
NEArender	0.1724	Enriched	DEPOSITION_OF_NEW_CENPA-CONTAINING_NUCLEOSOMES_AT_THE_CENTROMERE
NEArender	0.1009	Enriched	DETOXIFICATION_OF_REACTIVE_OXYGEN_SPECIES
NEArender	0.0933	Enriched	DISEASES_ASSOCIATED_WITH_GLYCOSAMINOGLYCAN_METABOLISM
NEArender	0.1167	Enriched	DISEASES_OF_CARBOHYDRATE_METABOLISM
NEArender	0.0955	Enriched	DNA_DAMAGE_RECOGNITION_IN_GG-NER
NEArender	0.1818	Enriched	DNA_DAMAGE/TELOMERE_STRESS_INDUCED_SENESCENCE
NEArender	0.1992	Enriched	DNA_METHYLATION
NEArender	0.1986	Enriched	DOWNSTREAM_TCR_SIGNALING
NEArender	0.1314	Enriched	DUAL_INCISION_IN_GG-NER
NEArender	0.1555	Enriched	DUAL_INCISION_IN_TC-NER
NEArender	0.0743	Enriched	E3_UBIQUITIN_LIGASES_UBIQUITINATE_TARGET_PROTEINS
NEArender	0.178	Enriched	ECM_PROTEOGLYCANS
NEArender	0.3197	Enriched	ENDOSOMAL/VACUOLAR_PATHWAY
NEArender	0.1074	Enriched	EPHB-MEDIATED_FORWARD_SIGNALING
NEArender	0.1242	Enriched	EPH-EPHRIN_MEDIATED_REPULSION_OF_CELLS
NEArender	0.1765	Enriched	ERCC6_(CSB)_AND_EHMT2_(G9A)_POSITIVELY_REGULATE_RRNA_EXPRESSION
NEArender	0.2364	Enriched	ER-PHAGOSOME_PATHWAY
NEArender	0.2634	Enriched	EUKARYOTIC_TRANSLATION_TERMINATION
NEArender	0.109	Enriched	EXPORT_OF_VIRAL_RIBONUCLEOPROTEINS_FROM_NUCLEUS
NEArender	0.1005	Enriched	FANCONI_ANEMIA_PATHWAY
NEArender	0.1573	Enriched	FATTY_ACYL-COA_BIOSYNTHESIS
NEArender	0.1722	Enriched	FBXL7_DOWN-REGULATES_AURKA_DURING_MITOTIC_ENTRY_AND_IN_EARLY_MITOSIS
NEArender	0.1239	Enriched	FCERI_MEDIATED_CA+2_MOBILIZATION
NEArender	0.124	Enriched	FCERI_MEDIATED_MAPK_ACTIVATION
NEArender	0.178	Enriched	FCERI_MEDIATED_NF-KB_ACTIVATION
NEArender	0.1598	Enriched	FCGR_ACTIVATION
NEArender	0.2691	Enriched	FORMATION_OF_A_POOL_OF_FREE_40S_SUBUNITS
NEArender	0.0458	Enriched	FORMATION_OF_FIBRIN_CLOT_(CLOTTING_CASCADE)
NEArender	0.149	Enriched	FORMATION_OF_HIV-1_ELONGATION_COMPLEX_CONTAINING_HIV-1_TAT
NEArender	0.15	Enriched	FORMATION_OF_HIV_ELONGATION_COMPLEX_IN_THE_ABSENCE_OF_HIV_TAT
NEArender	0.1064	Enriched	FORMATION_OF_INCISION_COMPLEX_IN_GG-NER
NEArender	0.1687	Enriched	FORMATION_OF_RNA_POL_II_ELONGATION_COMPLEX_
NEArender	0.1242	Enriched	FORMATION_OF_TC-NER_PRE-INCISION_COMPLEX
NEArender	0.1652	Enriched	FORMATION_OF_THE_BETA-CATENIN:TCF_TRANSACTIVATING_COMPLEX
NEArender	0.1456	Enriched	FORMATION_OF_THE_CORNIFIED_ENVELOPE
NEArender	0.1422	Enriched	FORMATION_OF_THE_EARLY_ELONGATION_COMPLEX
NEArender	0.1422	Enriched	FORMATION_OF_THE_HIV-1_EARLY_ELONGATION_COMPLEX
NEArender	0.1913	Enriched	FORMATION_OF_THE_TERNARY_COMPLEX,_AND_SUBSEQUENTLY,_THE_43S_COMPLEX
NEArender	0.1515	Enriched	G2/M_DNA_DAMAGE_CHECKPOINT
NEArender	0.1143	Enriched	G_ALPHA_(12/13)_SIGNALLING_EVENTS
NEArender	0.1317	Enriched	G_ALPHA_(I)_SIGNALLING_EVENTS
NEArender	0.1101	Enriched	G_ALPHA_(Q)_SIGNALLING_EVENTS
NEArender	0.102	Enriched	G_ALPHA_(S)_SIGNALLING_EVENTS
NEArender	0.1149	Enriched	G_ALPHA_(Z)_SIGNALLING_EVENTS
NEArender	0.0247	Enriched	GAMMA_CARBOXYLATION,_HYPUSINE_FORMATION_AND_ARYLSULFATASE_ACTIVATION
NEArender	0.1545	Enriched	GAP-FILLING_DNA_REPAIR_SYNTHESIS_AND_LIGATION_IN_TC-NER
NEArender	0.1392	Enriched	GAP_JUNCTION_ASSEMBLY
NEArender	0.0997	Enriched	G_BETA:GAMMA_SIGNALLING_THROUGH_PI3KGAMMA
NEArender	0.049	Enriched	GENE_AND_PROTEIN_EXPRESSION_BY_JAK-STAT_SIGNALING_AFTER_INTERLEUKIN-12_STIMULATION
NEArender	0.2747	Enriched	GENERATION_OF_SECOND_MESSENGER_MOLECULES
NEArender	0.1737	Enriched	GLI3_IS_PROCESSED_TO_GLI3R_BY_THE_PROTEASOME
NEArender	0.091	Enriched	GLUCAGON-LIKE_PEPTIDE-1_(GLP1)_REGULATES_INSULIN_SECRETION
NEArender	0.0829	Enriched	GLUCAGON_SIGNALING_IN_METABOLIC_REGULATION
NEArender	0.0923	Enriched	GLUCAGON-TYPE_LIGAND_RECEPTORS
NEArender	0.1684	Enriched	GLUCONEOGENESIS
NEArender	0.0747	Enriched	GLUTATHIONE_CONJUGATION
NEArender	0.0917	Enriched	GLYCOLYSIS
NEArender	0.1141	Enriched	GLYCOSPHINGOLIPID_METABOLISM
NEArender	0.152	Enriched	GOLGI_ASSOCIATED_VESICLE_BIOGENESIS
NEArender	0.1551	Enriched	GPVI-MEDIATED_ACTIVATION_CASCADE
NEArender	0.2662	Enriched	GTP_HYDROLYSIS_AND_JOINING_OF_THE_60S_RIBOSOMAL_SUBUNIT
NEArender	0.1983	Enriched	HATS_ACETYLATE_HISTONES
NEArender	0.1983	Enriched	HDACS_DEACETYLATE_HISTONES
NEArender	0.1198	Enriched	HDMS_DEMETHYLATE_HISTONES
NEArender	0.1194	Enriched	HDR_THROUGH_SINGLE_STRAND_ANNEALING_(SSA)
NEArender	0.1711	Enriched	HEDGEHOG_LIGAND_BIOGENESIS
NEArender	0.1687	Enriched	HEDGEHOG_'ON'_STATE
NEArender	0.0894	Enriched	HEPARAN_SULFATE/HEPARIN_(HS-GAG)_METABOLISM
NEArender	0.1739	Enriched	HH_MUTANTS_THAT_DON'T_UNDERGO_AUTOCATALYTIC_PROCESSING_ARE_DEGRADED_BY_ERAD
NEArender	0.095	Enriched	HIV_ELONGATION_ARREST_AND_RECOVERY
NEArender	0.1805	Enriched	HIV_TRANSCRIPTION_INITIATION
NEArender	0.1181	Enriched	HSF1_ACTIVATION
NEArender	0.184	Enriched	HSP90_CHAPERONE_CYCLE_FOR_STEROID_HORMONE_RECEPTORS_(SHR)
NEArender	0.309	Enriched	IMMUNOREGULATORY_INTERACTIONS_BETWEEN_A_LYMPHOID_AND_A_NON-LYMPHOID_CELL
NEArender	0.0188	Enriched	INACTIVATION,_RECOVERY_AND_REGULATION_OF_THE_PHOTOTRANSDUCTION_CASCADE
NEArender	0.035	Enriched	INOSITOL_PHOSPHATE_METABOLISM
NEArender	0.1715	Enriched	INTEGRIN_CELL_SURFACE_INTERACTIONS
NEArender	0.1177	Enriched	INTERACTIONS_OF_REV_WITH_HOST_CELLULAR_PROTEINS
NEArender	0.105	Enriched	INTERACTIONS_OF_VPR_WITH_HOST_CELLULAR_PROTEINS
NEArender	0.2793	Enriched	INTERFERON_ALPHA/BETA_SIGNALING
NEArender	0.3234	Enriched	INTERFERON_GAMMA_SIGNALING
NEArender	0.1342	Enriched	INTERLEUKIN-10_SIGNALING
NEArender	0.1451	Enriched	INTERLEUKIN-2_FAMILY_SIGNALING
NEArender	0.1594	Enriched	INTERLEUKIN-3,_5_AND_GM-CSF_SIGNALING
NEArender	0.1011	Enriched	INTERLEUKIN-4_AND_13_SIGNALING
NEArender	0.0583	Enriched	INTERLEUKIN-7_SIGNALING
NEArender	0.1431	Enriched	INTRAFLAGELLAR_TRANSPORT
NEArender	0.1326	Enriched	INTRA-GOLGI_TRAFFIC
NEArender	0.0615	Enriched	INTRINSIC_PATHWAY_FOR_APOPTOSIS
NEArender	0.0748	Enriched	INWARDLY_RECTIFYING_K+_CHANNELS
NEArender	0.0991	Enriched	ION_HOMEOSTASIS
NEArender	0.0726	Enriched	ION_TRANSPORT_BY_P-TYPE_ATPASES
NEArender	0.0927	Enriched	ISG15_ANTIVIRAL_MECHANISM
NEArender	0.1775	Enriched	KINESINS
NEArender	0.2672	Enriched	L13A-MEDIATED_TRANSLATIONAL_SILENCING_OF_CERULOPLASMIN_EXPRESSION
NEArender	0.1743	Enriched	LOSS_OF_NLP_FROM_MITOTIC_CENTROSOMES
NEArender	0.1174	Enriched	LYSOSOME_VESICLE_BIOGENESIS
NEArender	0.1501	Enriched	MACROAUTOPHAGY
NEArender	0.2831	Enriched	MAJOR_PATHWAY_OF_RRNA_PROCESSING_IN_THE_NUCLEOLUS_AND_CYTOSOL
NEArender	0.087	Enriched	MAP2K_AND_MAPK_ACTIVATION
NEArender	0.1643	Enriched	MAPK6/MAPK4_SIGNALING
NEArender	0.1168	Enriched	MAP_KINASE_ACTIVATION
NEArender	0.1872	Enriched	MEIOTIC_RECOMBINATION
NEArender	0.1704	Enriched	MEIOTIC_SYNAPSIS
NEArender	0.0203	Enriched	METABOLIC_DISORDERS_OF_BIOLOGICAL_OXIDATION_ENZYMES
NEArender	0.0314	Enriched	METABOLISM_OF_STEROID_HORMONES
NEArender	0.1076	Enriched	METABOLISM_OF_WATER-SOLUBLE_VITAMINS_AND_COFACTORS
NEArender	0.1419	Enriched	MET_ACTIVATES_PTK2_SIGNALING
NEArender	0.1048	Enriched	METALLOPROTEASE_DUBS
NEArender	0.261	Enriched	MHC_CLASS_II_ANTIGEN_PRESENTATION
NEArender	0.1887	Enriched	MITOCHONDRIAL_FATTY_ACID_BETA-OXIDATION
NEArender	0.2378	Enriched	MITOCHONDRIAL_PROTEIN_IMPORT
NEArender	0.2956	Enriched	MITOCHONDRIAL_TRANSLATION_ELONGATION
NEArender	0.2935	Enriched	MITOCHONDRIAL_TRANSLATION_INITIATION
NEArender	0.2921	Enriched	MITOCHONDRIAL_TRANSLATION_TERMINATION
NEArender	0.1197	Enriched	MITOPHAGY
NEArender	0.1048	Enriched	MOLECULES_ASSOCIATED_WITH_ELASTIC_FIBRES
NEArender	0.186	Enriched	MRNA_3'-END_PROCESSING
NEArender	0.1332	Enriched	MRNA_CAPPING
NEArender	0.2813	Enriched	MRNA_SPLICING_-_MAJOR_PATHWAY
NEArender	0.1562	Enriched	MRNA_SPLICING_-_MINOR_PATHWAY
NEArender	0.0561	Enriched	MTOR_SIGNALLING
NEArender	0.1383	Enriched	NCAM1_INTERACTIONS
NEArender	0.1672	Enriched	NEDDYLATION
NEArender	0.1181	Enriched	NEGATIVE_REGULATION_OF_FGFR2_SIGNALING
NEArender	0.1084	Enriched	NEGATIVE_REGULATION_OF_MAPK_PATHWAY
NEArender	0.0999	Enriched	NEGATIVE_REGULATORS_OF_DDX58/IFIH1_SIGNALING
NEArender	0.0986	Enriched	NETRIN-1_SIGNALING
NEArender	0.161	Enriched	NEUREXINS_AND_NEUROLIGINS
NEArender	0.1048	Enriched	NEUROTRANSMITTER_RELEASE_CYCLE
NEArender	0.1964	Enriched	NEUTROPHIL_DEGRANULATION
NEArender	0.1413	Enriched	N-GLYCAN_TRIMMING_IN_THE_ER_AND_CALNEXIN/CALRETICULIN_CYCLE
NEArender	0.1731	Enriched	NIK-->NONCANONICAL_NF-KB_SIGNALING
NEArender	0.1248	Enriched	NOD1/2_SIGNALING_PATHWAY
NEArender	0.1269	Enriched	NONHOMOLOGOUS_END-JOINING_(NHEJ)
NEArender	0.1396	Enriched	NON-INTEGRIN_MEMBRANE-ECM_INTERACTIONS
NEArender	0.2544	Enriched	NONSENSE_MEDIATED_DECAY_(NMD)_ENHANCED_BY_THE_EXON_JUNCTION_COMPLEX_(EJC)
NEArender	0.2621	Enriched	NONSENSE_MEDIATED_DECAY_(NMD)_INDEPENDENT_OF_THE_EXON_JUNCTION_COMPLEX_(EJC)
NEArender	0.1904	Enriched	NORC_NEGATIVELY_REGULATES_RRNA_EXPRESSION
NEArender	0.1244	Enriched	NOTCH1_INTRACELLULAR_DOMAIN_REGULATES_TRANSCRIPTION
NEArender	0.0904	Enriched	NRAGE_SIGNALS_DEATH_THROUGH_JNK
NEArender	0.1204	Enriched	_NS1_MEDIATED_EFFECTS_ON_HOST_PATHWAYS
NEArender	0.1295	Enriched	NUCLEAR_PORE_COMPLEX_(NPC)_DISASSEMBLY
NEArender	0.151	Enriched	NUCLEAR_RECEPTOR_TRANSCRIPTION_PATHWAY
NEArender	0.0521	Enriched	NUCLEOBASE_CATABOLISM
NEArender	0.0809	Enriched	O-GLYCOSYLATION_OF_TSR_DOMAIN-CONTAINING_PROTEINS
NEArender	0.3791	Enriched	OLFACTORY_SIGNALING_PATHWAY
NEArender	0.0781	Enriched	O-LINKED_GLYCOSYLATION_OF_MUCINS
NEArender	0.1143	Enriched	ONCOGENE_INDUCED_SENESCENCE
NEArender	0.159	Enriched	ORC1_REMOVAL_FROM_CHROMATIN
NEArender	0.1142	Enriched	OVARIAN_TUMOR_DOMAIN_PROTEASES
NEArender	0.168	Enriched	OXIDATIVE_STRESS_INDUCED_SENESCENCE
NEArender	0.167	Enriched	OXYGEN-DEPENDENT_PROLINE_HYDROXYLATION_OF_HYPOXIA-INDUCIBLE_FACTOR_ALPHA
NEArender	0.183	Enriched	PACKAGING_OF_TELOMERE_ENDS
NEArender	0.0806	Enriched	PARADOXICAL_ACTIVATION_OF_RAF_SIGNALING_BY_KINASE_INACTIVE_BRAF
NEArender	0.095	Enriched	PAUSING_AND_RECOVERY_OF_HIV_ELONGATION
NEArender	0.0937	Enriched	PAUSING_AND_RECOVERY_OF_TAT-MEDIATED_HIV_ELONGATION
NEArender	0.2823	Enriched	PD-1_SIGNALING
NEArender	0.2677	Enriched	PEPTIDE_CHAIN_ELONGATION
NEArender	0.1055	Enriched	PEPTIDE_HORMONE_METABOLISM
NEArender	0.0949	Enriched	PHASE_0_-_RAPID_DEPOLARISATION
NEArender	0.2837	Enriched	PHOSPHORYLATION_OF_CD3_AND_TCR_ZETA_CHAINS
NEArender	0.0764	Enriched	PI3K_CASCADE
NEArender	0.1113	Enriched	PI5P,_PP2A_AND_IER3_REGULATE_PI3K/AKT_SIGNALING
NEArender	0.134	Enriched	PKMTS_METHYLATE_HISTONE_LYSINES
NEArender	0.1066	Enriched	PLASMA_LIPOPROTEIN_ASSEMBLY,_REMODELING,_AND_CLEARANCE
NEArender	0.0926	Enriched	PLATELET_AGGREGATION_(PLUG_FORMATION)
NEArender	0.1157	Enriched	PLATELET_DEGRANULATION_
NEArender	0.0942	Enriched	PLATELET_HOMEOSTASIS
NEArender	0.0984	Enriched	PLC_BETA_MEDIATED_EVENTS
NEArender	0.0874	Enriched	POST_NMDA_RECEPTOR_ACTIVATION_EVENTS
NEArender	0.1415	Enriched	POST-TRANSLATIONAL_MODIFICATION:_SYNTHESIS_OF_GPI-ANCHORED_PROTEINS
NEArender	0.1055	Enriched	POST-TRANSLATIONAL_PROTEIN_PHOSPHORYLATION
NEArender	0.2249	Enriched	PPARA_ACTIVATES_GENE_EXPRESSION
NEArender	0.1834	Enriched	PRC2_METHYLATES_HISTONES_AND_DNA
NEArender	0.0822	Enriched	PRE-NOTCH_TRANSCRIPTION_AND_TRANSLATION
NEArender	0.1269	Enriched	PRESYNAPTIC_PHASE_OF_HOMOLOGOUS_DNA_PAIRING_AND_STRAND_EXCHANGE
NEArender	0.1572	Enriched	PROCESSING_OF_DNA_DOUBLE-STRAND_BREAK_ENDS
NEArender	0.211	Enriched	PYRUVATE_METABOLISM_AND_CITRIC_ACID_(TCA)_CYCLE
NEArender	0.1451	Enriched	RAB_GEFS_EXCHANGE_GTP_FOR_GDP_ON_RABS
NEArender	0.1687	Enriched	RAB_GERANYLGERANYLATION
NEArender	0.123	Enriched	RECRUITMENT_AND_ATM-MEDIATED_PHOSPHORYLATION_OF_REPAIR_AND_SIGNALING_PROTEINS_AT_DNA_DOUBLE_STRAND_BREAKS
NEArender	0.1816	Enriched	RECRUITMENT_OF_MITOTIC_CENTROSOME_PROTEINS_AND_COMPLEXES
NEArender	0.2044	Enriched	RECRUITMENT_OF_NUMA_TO_MITOTIC_CENTROSOMES
NEArender	0.1464	Enriched	RECYCLING_PATHWAY_OF_L1
NEArender	0.1299	Enriched	REGULATION_OF_ACTIN_DYNAMICS_FOR_PHAGOCYTIC_CUP_FORMATION
NEArender	0.1695	Enriched	REGULATION_OF_ACTIVATED_PAK-2P34_BY_PROTEASOME_MEDIATED_DEGRADATION
NEArender	0.0521	Enriched	REGULATION_OF_BETA-CELL_DEVELOPMENT
NEArender	0.2078	Enriched	REGULATION_OF_COMPLEMENT_CASCADE
NEArender	0.2428	Enriched	REGULATION_OF_EXPRESSION_OF_SLITS_AND_ROBOS
NEArender	0.1149	Enriched	REGULATION_OF_HSF1-MEDIATED_HEAT_SHOCK_RESPONSE
NEArender	0.1129	Enriched	REGULATION_OF_INSULIN-LIKE_GROWTH_FACTOR_(IGF)_TRANSPORT_AND_UPTAKE_BY_INSULIN-LIKE_GROWTH_FACTOR_BINDING_PROTEINS_(IGFBPS)
NEArender	0.1546	Enriched	REGULATION_OF_ORNITHINE_DECARBOXYLASE_(ODC)
NEArender	0.1656	Enriched	REGULATION_OF_PLK1_ACTIVITY_AT_G2/M_TRANSITION
NEArender	0.1143	Enriched	REGULATION_OF_PTEN_GENE_TRANSCRIPTION
NEArender	0.1643	Enriched	REGULATION_OF_PTEN_STABILITY_AND_ACTIVITY
NEArender	0.1712	Enriched	REGULATION_OF_RAS_BY_GAPS
NEArender	0.1714	Enriched	REGULATION_OF_RUNX2_EXPRESSION_AND_ACTIVITY
NEArender	0.1712	Enriched	REGULATION_OF_RUNX3_EXPRESSION_AND_ACTIVITY
NEArender	0.1279	Enriched	REGULATION_OF_TNFR1_SIGNALING
NEArender	0.1398	Enriched	REGULATION_OF_TP53_ACTIVITY_THROUGH_PHOSPHORYLATION
NEArender	0.097	Enriched	REGULATION_OF_TP53_DEGRADATION
NEArender	0.1046	Enriched	RESOLUTION_OF_ABASIC_SITES_(AP_SITES)
NEArender	0.0906	Enriched	RESOLUTION_OF_D-LOOP_STRUCTURES_THROUGH_HOLLIDAY_JUNCTION_INTERMEDIATES
NEArender	0.2067	Enriched	RESOLUTION_OF_SISTER_CHROMATID_COHESION
NEArender	0.053	Enriched	RETINOID_METABOLISM_AND_TRANSPORT
NEArender	0.1552	Enriched	RETROGRADE_TRANSPORT_AT_THE_TRANS-GOLGI-NETWORK
NEArender	0.1191	Enriched	RET_SIGNALING
NEArender	0.1136	Enriched	RHO_GTPASE_CYCLE
NEArender	0.1998	Enriched	RHO_GTPASES_ACTIVATE_FORMINS
NEArender	0.1022	Enriched	RHO_GTPASES_ACTIVATE_WASPS_AND_WAVES
NEArender	0.1883	Enriched	RIBOSOMAL_SCANNING_AND_START_CODON_RECOGNITION
NEArender	0.1566	Enriched	RMTS_METHYLATE_HISTONE_ARGININES
NEArender	0.1294	Enriched	RNA_POL_II_CTD_PHOSPHORYLATION_AND_INTERACTION_WITH_CE
NEArender	0.1294	Enriched	RNA_POL_II_CTD_PHOSPHORYLATION_AND_INTERACTION_WITH_CE_DURING_HIV_INFECTION
NEArender	0.1865	Enriched	RNA_POLYMERASE_I_CHAIN_ELONGATION
NEArender	0.1805	Enriched	RNA_POLYMERASE_II_HIV_PROMOTER_ESCAPE
NEArender	0.0663	Enriched	RNA_POLYMERASE_III_ABORTIVE_AND_RETRACTIVE_INITIATION
NEArender	0.0681	Enriched	RNA_POLYMERASE_III_TRANSCRIPTION_INITIATION
NEArender	0.2073	Enriched	RNA_POLYMERASE_II_PRE-TRANSCRIPTION_EVENTS
NEArender	0.1805	Enriched	RNA_POLYMERASE_II_PROMOTER_ESCAPE
NEArender	0.1535	Enriched	RNA_POLYMERASE_II_TRANSCRIBES_SNRNA_GENES
NEArender	0.1805	Enriched	RNA_POLYMERASE_II_TRANSCRIPTION_INITIATION
NEArender	0.1805	Enriched	RNA_POLYMERASE_II_TRANSCRIPTION_PRE-INITIATION_AND_PROMOTER_OPENING
NEArender	0.1559	Enriched	RNA_POLYMERASE_I_PROMOTER_ESCAPE
NEArender	0.1973	Enriched	RNA_POLYMERASE_I_PROMOTER_OPENING
NEArender	0.1606	Enriched	RNA_POLYMERASE_I_TRANSCRIPTION_INITIATION
NEArender	0.154	Enriched	RNA_POLYMERASE_I_TRANSCRIPTION_TERMINATION
NEArender	0.1419	Enriched	ROLE_OF_LAT2/NTAL/LAB_ON_CALCIUM_MOBILIZATION
NEArender	0.1297	Enriched	ROLE_OF_PHOSPHOLIPIDS_IN_PHAGOCYTOSIS
NEArender	0.1813	Enriched	ROS,_RNS_PRODUCTION_IN_PHAGOCYTES
NEArender	0.2001	Enriched	RRNA_MODIFICATION_IN_THE_NUCLEUS_AND_CYTOSOL
NEArender	0.0528	Enriched	RRNA_PROCESSING_IN_THE_MITOCHONDRION
NEArender	0.1371	Enriched	RUNX1_INTERACTS_WITH_CO-FACTORS_WHOSE_PRECISE_EFFECT_ON_RUNX1_TARGETS_IS_NOT_KNOWN
NEArender	0.1753	Enriched	RUNX1_REGULATES_GENES_INVOLVED_IN_MEGAKARYOCYTE_DIFFERENTIATION_AND_PLATELET_FUNCTION
NEArender	0.1649	Enriched	RUNX1_REGULATES_TRANSCRIPTION_OF_GENES_INVOLVED_IN_DIFFERENTIATION_OF_HSCS
NEArender	0.1489	Enriched	SCAVENGING_OF_HEME_FROM_PLASMA
NEArender	0.1698	Enriched	SCF-BETA-TRCP_MEDIATED_DEGRADATION_OF_EMI1
NEArender	0.1676	Enriched	SCF(SKP2)-MEDIATED_DEGRADATION_OF_P27/P21
NEArender	0.2673	Enriched	SELENOCYSTEINE_SYNTHESIS
NEArender	0.1085	Enriched	SEMAPHORIN_INTERACTIONS
NEArender	0.1498	Enriched	SENESCENCE-ASSOCIATED_SECRETORY_PHENOTYPE_(SASP)
NEArender	0.1823	Enriched	SEPARATION_OF_SISTER_CHROMATIDS
NEArender	0.0685	Enriched	SIALIC_ACID_METABOLISM
NEArender	0.0896	Enriched	SIGNALING_BY_BRAF_AND_RAF_FUSIONS
NEArender	0.1411	Enriched	SIGNALING_BY_EGFR
NEArender	0.1331	Enriched	SIGNALING_BY_ERBB2
NEArender	0.1391	Enriched	SIGNALING_BY_ERBB4
NEArender	0.1288	Enriched	SIGNALING_BY_FGFR1
NEArender	0.0945	Enriched	SIGNALING_BY_FGFR1_IN_DISEASE
NEArender	0.0605	Enriched	SIGNALING_BY_FGFR2_IN_DISEASE
NEArender	0.128	Enriched	SIGNALING_BY_FGFR3
NEArender	0.1277	Enriched	SIGNALING_BY_FGFR4
NEArender	0.0895	Enriched	SIGNALING_BY_HIGH-KINASE_ACTIVITY_BRAF_MUTANTS
NEArender	0.0806	Enriched	SIGNALING_BY_MODERATE_KINASE_ACTIVITY_BRAF_MUTANTS
NEArender	0.1286	Enriched	SIGNALING_BY_NOTCH2
NEArender	0.1302	Enriched	SIGNALING_BY_NTRK1_(TRKA)
NEArender	0.1553	Enriched	SIGNALING_BY_PDGF
NEArender	0.1235	Enriched	SIGNALING_BY_PTK6
NEArender	0.0841	Enriched	SIGNALING_BY_RAS_MUTANTS
NEArender	0.104	Enriched	SIGNALING_BY_RETINOIC_ACID
NEArender	0.1436	Enriched	SIGNALING_BY_SCF-KIT
NEArender	0.0714	Enriched	SIGNALING_BY_WNT_IN_CANCER
NEArender	0.1879	Enriched	SIRT1_NEGATIVELY_REGULATES_RRNA_EXPRESSION
NEArender	0.069	Enriched	SLC_TRANSPORTER_DISORDERS
NEArender	0.1218	Enriched	SMOOTH_MUSCLE_CONTRACTION
NEArender	0.1382	Enriched	SNRNP_ASSEMBLY
NEArender	0.1389	Enriched	SPHINGOLIPID_DE_NOVO_BIOSYNTHESIS
NEArender	0.262	Enriched	SRP-DEPENDENT_COTRANSLATIONAL_PROTEIN_TARGETING_TO_MEMBRANE
NEArender	0.1217	Enriched	STIMULI-SENSING_CHANNELS
NEArender	0.1597	Enriched	STRIATED_MUSCLE_CONTRACTION
NEArender	0.1326	Enriched	SUMOYLATION_OF_CHROMATIN_ORGANIZATION_PROTEINS
NEArender	0.161	Enriched	SUMOYLATION_OF_DNA_DAMAGE_RESPONSE_AND_REPAIR_PROTEINS
NEArender	0.1292	Enriched	SUMOYLATION_OF_DNA_REPLICATION_PROTEINS
NEArender	0.126	Enriched	SUMOYLATION_OF_RNA_BINDING_PROTEINS
NEArender	0.0601	Enriched	SYNTHESIS_OF_BILE_ACIDS_AND_BILE_SALTS
NEArender	0.1571	Enriched	SYNTHESIS_OF_PA
NEArender	0.1606	Enriched	SYNTHESIS_OF_PC
NEArender	0.0745	Enriched	SYNTHESIS_OF_PIPS_AT_THE_PLASMA_MEMBRANE
NEArender	0.1158	Enriched	TAK1_ACTIVATES_NFKB_BY_PHOSPHORYLATION_AND_ACTIVATION_OF_IKKS_COMPLEX
NEArender	0.0937	Enriched	TAT-MEDIATED_HIV_ELONGATION_ARREST_AND_RECOVERY
NEArender	0.1456	Enriched	TBC/RABGAPS
NEArender	0.1655	Enriched	THE_ROLE_OF_GTSE1_IN_G2/M_PROGRESSION_AFTER_G2_CHECKPOINT
NEArender	0.1289	Enriched	TNFR1-INDUCED_NFKAPPAB_SIGNALING_PATHWAY
NEArender	0.1464	Enriched	TP53_REGULATES_METABOLIC_GENES
NEArender	0.0765	Enriched	TP53_REGULATES_TRANSCRIPTION_OF_CELL_CYCLE_GENES
NEArender	0.0584	Enriched	TP53_REGULATES_TRANSCRIPTION_OF_CELL_DEATH_GENES
NEArender	0.1628	Enriched	TP53_REGULATES_TRANSCRIPTION_OF_DNA_REPAIR_GENES
NEArender	0.0763	Enriched	TRAF6_MEDIATED_IRF7_ACTIVATION
NEArender	0.0614	Enriched	TRANSCRIPTIONAL_ACTIVATION_OF_MITOCHONDRIAL_BIOGENESIS
NEArender	0.1231	Enriched	TRANSCRIPTIONAL_ACTIVITY_OF_SMAD2/SMAD3:SMAD4_HETEROTRIMER
NEArender	0.1357	Enriched	TRANSCRIPTIONAL_REGULATION_BY_E2F6
NEArender	0.1416	Enriched	TRANSCRIPTIONAL_REGULATION_BY_SMALL_RNAS
NEArender	0.0224	Enriched	TRANSCRIPTIONAL_REGULATION_BY_THE_AP-2_(TFAP2)_FAMILY_OF_TRANSCRIPTION_FACTORS
NEArender	0.0804	Enriched	TRANSCRIPTIONAL_REGULATION_OF_PLURIPOTENT_STEM_CELLS
NEArender	0.2426	Enriched	TRANSCRIPTIONAL_REGULATION_OF_WHITE_ADIPOCYTE_DIFFERENTIATION
NEArender	0.1828	Enriched	TRANSFERRIN_ENDOCYTOSIS_AND_RECYCLING
NEArender	0.1898	Enriched	TRANSLATION_INITIATION_COMPLEX_FORMATION
NEArender	0.099	Enriched	TRANSLESION_SYNTHESIS_BY_Y_FAMILY_DNA_POLYMERASES_BYPASSES_LESIONS_ON_DNA_TEMPLATE
NEArender	0.1553	Enriched	TRANSLOCATION_OF_GLUT4_TO_THE_PLASMA_MEMBRANE
NEArender	0.2858	Enriched	TRANSLOCATION_OF_ZAP-70_TO_IMMUNOLOGICAL_SYNAPSE
NEArender	0.2163	Enriched	TRANSPORT_OF_BILE_SALTS_AND_ORGANIC_ACIDS,_METAL_IONS_AND_AMINE_COMPOUNDS
NEArender	0.1789	Enriched	TRANSPORT_OF_MATURE_MRNA_DERIVED_FROM_AN_INTRON-CONTAINING_TRANSCRIPT
NEArender	0.1234	Enriched	TRANSPORT_OF_MATURE_MRNA_DERIVED_FROM_AN_INTRONLESS_TRANSCRIPT
NEArender	0.1193	Enriched	TRANSPORT_OF_THE_SLBP_DEPENDANT_MATURE_MRNA
NEArender	0.0811	Enriched	TRANSPORT_OF_VITAMINS,_NUCLEOSIDES,_AND_RELATED_MOLECULES
NEArender	0.0347	Enriched	TRIGLYCERIDE_METABOLISM
NEArender	0.1313	Enriched	TRNA_AMINOACYLATION
NEArender	0.0783	Enriched	TRNA_MODIFICATION_IN_THE_NUCLEUS_AND_CYTOSOL
NEArender	0.0249	Enriched	TRNA_PROCESSING_IN_THE_MITOCHONDRION
NEArender	0.1306	Enriched	TRNA_PROCESSING_IN_THE_NUCLEUS
NEArender	0.169	Enriched	UBIQUITIN-DEPENDENT_DEGRADATION_OF_CYCLIN_D1
NEArender	0.1665	Enriched	UBIQUITIN_MEDIATED_DEGRADATION_OF_PHOSPHORYLATED_CDC25A
NEArender	0.1459	Enriched	UB-SPECIFIC_PROCESSING_PROTEASES
NEArender	0.1548	Enriched	UCH_PROTEINASES
NEArender	0.0934	Enriched	VASOPRESSIN_REGULATES_RENAL_WATER_HOMEOSTASIS_VIA_AQUAPORINS
NEArender	0.1488	Enriched	VEGFA-VEGFR2_PATHWAY
NEArender	0.1703	Enriched	VIF-MEDIATED_DEGRADATION_OF_APOBEC3G
NEArender	0.1025	Enriched	VIRAL_MESSENGER_RNA_SYNTHESIS
NEArender	0.2672	Enriched	VIRAL_MRNA_TRANSLATION
NEArender	0.1303	Enriched	VOLTAGE_GATED_POTASSIUM_CHANNELS
NEArender	0.1754	Enriched	VPU_MEDIATED_DEGRADATION_OF_CD4
NEArender	0.1421	Enriched	XBP1(S)_ACTIVATES_CHAPERONE_GENES
NEArender	0.0713	Enriched	ZBP1(DAI)_MEDIATED_INDUCTION_OF_TYPE_I_IFNS
ANUBIX	NA	Depleted	ABC-FAMILY_PROTEINS_MEDIATED_TRANSPORT
ANUBIX	NA	Depleted	ACTIVATED_PKN1_STIMULATES_TRANSCRIPTION_OF_AR_(ANDROGEN_RECEPTOR)_REGULATED_GENES_KLK2_AND_KLK3
ANUBIX	NA	Depleted	ACTIVATION_OF_ANTERIOR_HOX_GENES_IN_HINDBRAIN_DEVELOPMENT_DURING_EARLY_EMBRYOGENESIS
ANUBIX	NA	Depleted	ACTIVATION_OF_ATR_IN_RESPONSE_TO_REPLICATION_STRESS
ANUBIX	NA	Depleted	ACTIVATION_OF_GABAB_RECEPTORS
ANUBIX	NA	Depleted	ACTIVATION_OF_GENE_EXPRESSION_BY_SREBF_(SREBP)
ANUBIX	NA	Depleted	ACTIVATION_OF_MATRIX_METALLOPROTEINASES
ANUBIX	NA	Depleted	ACTIVATION_OF_NF-KAPPAB_IN_B_CELLS
ANUBIX	NA	Depleted	AMINE_LIGAND-BINDING_RECEPTORS
[truncated: 1,981 more rows]

## Sheet: Supplementary_Data_3
pathway	fpr_binox_enriched	fpr_binox_depleted	fpr_neat_enriched	fpr_neat_depleted	fpr_nea_enriched	fpr_nea_depleted	fpr_anubix_enriched	fpr_anubix_depleted	fpr_gea_enriched	fpr_gea_depleted
2-OXOCARBOXYLIC_ACID_METABOLISM_-_HOMO_SAPIENS_(HUMAN)	0.0706	0.0719	0.0457	0.0495	0.0626	0.0441	0.0049	0	0	0
ABC_TRANSPORTERS_-_HOMO_SAPIENS_(HUMAN)	0.0308	0.0252	0.0234	0.0194	0.0324	0.0101	0.0038	0	0	0
ACUTE_MYELOID_LEUKEMIA_-_HOMO_SAPIENS_(HUMAN)	0.0635	0.0504	0.0556	0.0419	0.0644	0.0318	0.0072	0	0	0
ADHERENS_JUNCTION_-_HOMO_SAPIENS_(HUMAN)	0.0742	0.0532	0.0585	0.0413	0.0668	0.0312	0.0076	0	0	0
ADIPOCYTOKINE_SIGNALING_PATHWAY_-_HOMO_SAPIENS_(HUMAN)	0.0614	0.051	0.0461	0.0404	0.0549	0.0304	0.0062	0	0.0003	0
ADRENERGIC_SIGNALING_IN_CARDIOMYOCYTES_-_HOMO_SAPIENS_(HUMAN)	0.0748	0.0679	0.0603	0.0539	0.0664	0.0434	0.0071	0	0.0001	0
AFRICAN_TRYPANOSOMIASIS_-_HOMO_SAPIENS_(HUMAN)	0.0192	0.0001	0.0178	0.0031	0.0335	0.0002	0.0024	0	0.0001	0
ALANINE,_ASPARTATE_AND_GLUTAMATE_METABOLISM_-_HOMO_SAPIENS_(HUMAN)	0.0315	0.0246	0.0203	0.0184	0.0266	0.0108	0.0055	0	0	0
ALCOHOLISM_-_HOMO_SAPIENS_(HUMAN)	0.133	0.1388	0.1096	0.1159	0.1139	0.1054	0.0062	0	0.0003	0
ALDOSTERONE-REGULATED_SODIUM_REABSORPTION_-_HOMO_SAPIENS_(HUMAN)	0.0394	0.0256	0.0334	0.0198	0.0413	0.0106	0.0054	0	0	0
ALLOGRAFT_REJECTION_-_HOMO_SAPIENS_(HUMAN)	0.168	0.1992	0.165	0.2477	0.1814	0.187	0.0001	0	0	0
ALPHA-LINOLENIC_ACID_METABOLISM_-_HOMO_SAPIENS_(HUMAN)	0.0115	0	0.0104	0	0.0267	0	0.0012	0	0	0
ALZHEIMER'S_DISEASE_-_HOMO_SAPIENS_(HUMAN)	0.2698	0.3135	0.2585	0.2995	0.2607	0.289	0.004	0	0.0002	0
AMINOACYL-TRNA_BIOSYNTHESIS_-_HOMO_SAPIENS_(HUMAN)	0.0376	0.0479	0.0317	0.0409	0.0328	0.0341	0.0052	0	0	0
AMINO_SUGAR_AND_NUCLEOTIDE_SUGAR_METABOLISM_-_HOMO_SAPIENS_(HUMAN)	0.0513	0.0561	0.0391	0.0483	0.0499	0.0354	0.0051	0	0	0
AMOEBIASIS_-_HOMO_SAPIENS_(HUMAN)	0.0707	0.0552	0.0637	0.0503	0.0751	0.036	0.0048	0	0	0
AMPHETAMINE_ADDICTION_-_HOMO_SAPIENS_(HUMAN)	0.0232	0.0134	0.0207	0.0097	0.025	0.0059	0.0074	0	0	0
AMPK_SIGNALING_PATHWAY_-_HOMO_SAPIENS_(HUMAN)	0.0781	0.0679	0.062	0.06	0.0677	0.0468	0.0067	0	0	0
AMYOTROPHIC_LATERAL_SCLEROSIS_(ALS)_-_HOMO_SAPIENS_(HUMAN)	0.0341	0.0254	0.0263	0.0226	0.0351	0.0134	0.0055	0	0	0
ANTIGEN_PROCESSING_AND_PRESENTATION_-_HOMO_SAPIENS_(HUMAN)	0.1001	0.0723	0.0959	0.06	0.1036	0.0462	0.0049	0	0	0
APOPTOSIS_-_HOMO_SAPIENS_(HUMAN)	0.0593	0.0387	0.054	0.036	0.0651	0.0246	0.0069	0	0.0002	0
ARACHIDONIC_ACID_METABOLISM_-_HOMO_SAPIENS_(HUMAN)	0.0044	0.0005	0.0022	0.0003	0.0037	0	0.0036	0	0	0
ARGININE_AND_PROLINE_METABOLISM_-_HOMO_SAPIENS_(HUMAN)	0.0503	0.0477	0.0372	0.0366	0.0448	0.0268	0.0063	0	0.0002	0
ARRHYTHMOGENIC_RIGHT_VENTRICULAR_CARDIOMYOPATHY_(ARVC)_-_HOMO_SAPIENS_(HUMAN)	0.0478	0.0303	0.0432	0.0235	0.0512	0.0141	0.0053	0	0	0
ASCORBATE_AND_ALDARATE_METABOLISM_-_HOMO_SAPIENS_(HUMAN)	0.0276	0.0078	0.0217	0.0105	0.0363	0.0025	0.003	0	0	0
ASTHMA_-_HOMO_SAPIENS_(HUMAN)	0.1277	0.0869	0.1261	0.1845	0.1498	0.0847	0.0001	0	0	0
AUTOIMMUNE_THYROID_DISEASE_-_HOMO_SAPIENS_(HUMAN)	0.1674	0.1996	0.1648	0.2493	0.1809	0.1875	0.0001	0	0	0
AXON_GUIDANCE_-_HOMO_SAPIENS_(HUMAN)	0.0826	0.0713	0.0704	0.0638	0.0828	0.048	0.0067	0	0	0
BACTERIAL_INVASION_OF_EPITHELIAL_CELLS_-_HOMO_SAPIENS_(HUMAN)	0.0928	0.0814	0.0815	0.0657	0.0905	0.0516	0.0072	0	0	0
BASAL_CELL_CARCINOMA_-_HOMO_SAPIENS_(HUMAN)	0.0309	0.0118	0.027	0.0125	0.0415	0.0029	0.0025	0	0	0
BASAL_TRANSCRIPTION_FACTORS_-_HOMO_SAPIENS_(HUMAN)	0.0976	0.1121	0.0813	0.0924	0.0827	0.0852	0.0037	0	0	0
BASE_EXCISION_REPAIR_-_HOMO_SAPIENS_(HUMAN)	0.0265	0.0299	0.016	0.0182	0.0177	0.015	0.0055	0	0	0
B_CELL_RECEPTOR_SIGNALING_PATHWAY_-_HOMO_SAPIENS_(HUMAN)	0.0858	0.0768	0.0778	0.066	0.0905	0.0491	0.0066	0	0	0
BETA-ALANINE_METABOLISM_-_HOMO_SAPIENS_(HUMAN)	0.0503	0.0362	0.0396	0.0295	0.049	0.0165	0.0045	0	0	0
BILE_SECRETION_-_HOMO_SAPIENS_(HUMAN)	0.0384	0.0237	0.031	0.0198	0.0434	0.0102	0.0038	0	0.0001	0
BIOSYNTHESIS_OF_AMINO_ACIDS_-_HOMO_SAPIENS_(HUMAN)	0.1165	0.1335	0.0955	0.1185	0.1	0.1072	0.0065	0	0.0001	0
BIOSYNTHESIS_OF_UNSATURATED_FATTY_ACIDS_-_HOMO_SAPIENS_(HUMAN)	0.0392	0.0273	0.0309	0.0195	0.0395	0.0098	0.0034	0	0	0
BIOTIN_METABOLISM_-_HOMO_SAPIENS_(HUMAN)	0.0018	0	0.0012	0	0.0209	0	0.0011	0	0	0
BLADDER_CANCER_-_HOMO_SAPIENS_(HUMAN)	0.0364	0.0221	0.026	0.0175	0.0334	0.0109	0.0074	0	0	0
BUTANOATE_METABOLISM_-_HOMO_SAPIENS_(HUMAN)	0.0551	0.0479	0.0417	0.0366	0.0525	0.0227	0.0041	0	0.0001	0
BUTIROSIN_AND_NEOMYCIN_BIOSYNTHESIS_-_HOMO_SAPIENS_(HUMAN)	0.0295	0	0.0253	0.0001	0.0455	0	0.0019	0	0	0
CAFFEINE_METABOLISM_-_HOMO_SAPIENS_(HUMAN)	0.012	0	0.0088	0	0.0446	0	0.0003	0	0	0
CALCIUM_SIGNALING_PATHWAY_-_HOMO_SAPIENS_(HUMAN)	0.0553	0.045	0.0442	0.0346	0.0512	0.0258	0.0067	0	0.0001	0
CAMP_SIGNALING_PATHWAY_-_HOMO_SAPIENS_(HUMAN)	0.0868	0.0732	0.0769	0.0604	0.0863	0.0484	0.0079	0	0.0001	0
CARBOHYDRATE_DIGESTION_AND_ABSORPTION_-_HOMO_SAPIENS_(HUMAN)	0.0325	0.0172	0.0268	0.0149	0.0378	0.0074	0.0044	0	0	0
CARBON_METABOLISM_-_HOMO_SAPIENS_(HUMAN)	0.1766	0.1944	0.1527	0.1702	0.1571	0.1562	0.0061	0	0.0003	0
CARDIAC_MUSCLE_CONTRACTION_-_HOMO_SAPIENS_(HUMAN)	0.1577	0.1751	0.1481	0.1557	0.1572	0.1363	0.0034	0	0	0
CELL_ADHESION_MOLECULES_(CAMS)_-_HOMO_SAPIENS_(HUMAN)	0.1611	0.1943	0.1583	0.1916	0.1754	0.1489	0.0006	0	0.0004	0
CELL_CYCLE_-_HOMO_SAPIENS_(HUMAN)	0.1397	0.1445	0.1222	0.1215	0.1209	0.114	0.0063	0	0.0003	0
CGMP-PKG_SIGNALING_PATHWAY_-_HOMO_SAPIENS_(HUMAN)	0.065	0.057	0.0527	0.0424	0.0583	0.0328	0.008	0	0.0002	0
CHAGAS_DISEASE_(AMERICAN_TRYPANOSOMIASIS)_-_HOMO_SAPIENS_(HUMAN)	0.0727	0.0615	0.0574	0.0493	0.0641	0.0378	0.0078	0	0	0
CHEMICAL_CARCINOGENESIS_-_HOMO_SAPIENS_(HUMAN)	0.0381	0.0087	0.0315	0.0066	0.0425	0.0017	0.0027	0	0.0001	0
CHEMOKINE_SIGNALING_PATHWAY_-_HOMO_SAPIENS_(HUMAN)	0.1249	0.1125	0.1118	0.0988	0.1219	0.0819	0.0068	0	0.0002	0
CHOLINERGIC_SYNAPSE_-_HOMO_SAPIENS_(HUMAN)	0.0785	0.0674	0.0657	0.055	0.0759	0.0427	0.0064	0	0.0001	0
CHRONIC_MYELOID_LEUKEMIA_-_HOMO_SAPIENS_(HUMAN)	0.0681	0.0497	0.0617	0.0391	0.0688	0.0291	0.008	0	0	0
CIRCADIAN_ENTRAINMENT_-_HOMO_SAPIENS_(HUMAN)	0.0713	0.0599	0.0568	0.0479	0.0656	0.0356	0.0063	0	0.0001	0
CIRCADIAN_RHYTHM_-_HOMO_SAPIENS_(HUMAN)	0.0192	0.0154	0.0099	0.009	0.014	0.0051	0.0059	0	0	0
CITRATE_CYCLE_(TCA_CYCLE)_-_HOMO_SAPIENS_(HUMAN)	0.1266	0.1321	0.1018	0.1071	0.1091	0.0953	0.0048	0	0	0
COCAINE_ADDICTION_-_HOMO_SAPIENS_(HUMAN)	0.0331	0.026	0.0231	0.0195	0.0314	0.0113	0.0061	0	0.0001	0
COLLECTING_DUCT_ACID_SECRETION_-_HOMO_SAPIENS_(HUMAN)	0.0829	0.0849	0.0625	0.0647	0.0706	0.0521	0.0051	0	0	0
COLORECTAL_CANCER_-_HOMO_SAPIENS_(HUMAN)	0.0421	0.0243	0.0324	0.0162	0.0374	0.0115	0.0076	0	0.0001	0
COMPLEMENT_AND_COAGULATION_CASCADES_-_HOMO_SAPIENS_(HUMAN)	0.0935	0.0076	0.0886	0.0171	0.114	0.0006	0.0003	0	0	0
CYANOAMINO_ACID_METABOLISM_-_HOMO_SAPIENS_(HUMAN)	0.0026	0.002	0.0009	0.0018	0.002	0.0005	0.0043	0	0.0001	0
CYSTEINE_AND_METHIONINE_METABOLISM_-_HOMO_SAPIENS_(HUMAN)	0.0249	0.0225	0.0147	0.0151	0.0181	0.0093	0.0065	0	0.0001	0
CYTOKINE-CYTOKINE_RECEPTOR_INTERACTION_-_HOMO_SAPIENS_(HUMAN)	0.0817	0.0505	0.0767	0.0567	0.101	0.02	0.0011	0	0.0001	0
CYTOSOLIC_DNA-SENSING_PATHWAY_-_HOMO_SAPIENS_(HUMAN)	0.0178	0.022	0.0143	0.016	0.0151	0.0132	0.0047	0	0	0
D-ARGININE_AND_D-ORNITHINE_METABOLISM_-_HOMO_SAPIENS_(HUMAN)	0.0018	0	0.0004	0	0.0185	0	0.0001	0	0	0
DEGRADATION_OF_AROMATIC_COMPOUNDS_-_HOMO_SAPIENS_(HUMAN)	0.0032	0	0.0026	0	0.0101	0	0.0022	0	0	0
D-GLUTAMINE_AND_D-GLUTAMATE_METABOLISM_-_HOMO_SAPIENS_(HUMAN)	0.0127	0.0046	0.0071	0.0077	0.0141	0.001	0.0028	0	0	0
DILATED_CARDIOMYOPATHY_-_HOMO_SAPIENS_(HUMAN)	0.0426	0.0249	0.0374	0.0194	0.0464	0.0114	0.0048	0	0	0
DNA_REPLICATION_-_HOMO_SAPIENS_(HUMAN)	0.0756	0.0852	0.0694	0.0654	0.0701	0.0598	0.0054	0	0	0
DOPAMINERGIC_SYNAPSE_-_HOMO_SAPIENS_(HUMAN)	0.0784	0.0697	0.0643	0.0566	0.0698	0.0461	0.0071	0	0.0001	0
DORSO-VENTRAL_AXIS_FORMATION_-_HOMO_SAPIENS_(HUMAN)	0.0266	0.0203	0.0198	0.0156	0.0268	0.0077	0.0062	0	0	0
DRUG_METABOLISM_-_CYTOCHROME_P450_-_HOMO_SAPIENS_(HUMAN)	0.0763	0.0189	0.0712	0.0313	0.0893	0.0062	0.0015	0	0	0
DRUG_METABOLISM_-_OTHER_ENZYMES_-_HOMO_SAPIENS_(HUMAN)	0.0025	0.0056	0.0016	0.0038	0.0022	0.0028	0.0044	0	0	0
ECM-RECEPTOR_INTERACTION_-_HOMO_SAPIENS_(HUMAN)	0.1143	0.0839	0.1108	0.0896	0.1319	0.0413	0.0015	0	0	0
ENDOCRINE_AND_OTHER_FACTOR-REGULATED_CALCIUM_REABSORPTION_-_HOMO_SAPIENS_(HUMAN)	0.0794	0.0705	0.0631	0.0583	0.075	0.0413	0.0051	0	0	0
ENDOCYTOSIS_-_HOMO_SAPIENS_(HUMAN)	0.1538	0.1488	0.1358	0.1317	0.1415	0.1174	0.0075	0	0.0003	0
ENDOMETRIAL_CANCER_-_HOMO_SAPIENS_(HUMAN)	0.0604	0.0419	0.0507	0.0308	0.0599	0.0215	0.0074	0	0	0
EPITHELIAL_CELL_SIGNALING_IN_HELICOBACTER_PYLORI_INFECTION_-_HOMO_SAPIENS_(HUMAN)	0.0991	0.0935	0.0813	0.0761	0.0913	0.0654	0.006	0	0.0001	0
EPSTEIN-BARR_VIRUS_INFECTION_-_HOMO_SAPIENS_(HUMAN)	0.0386	0.0421	0.0571	0.0468	0.0567	0.0397	0.0072	0	0.0002	0
ERBB_SIGNALING_PATHWAY_-_HOMO_SAPIENS_(HUMAN)	0.0988	0.0841	0.0868	0.0722	0.0983	0.0553	0.0069	0	0	0
ESTROGEN_SIGNALING_PATHWAY_-_HOMO_SAPIENS_(HUMAN)	0.0673	0.061	0.0534	0.0464	0.0599	0.0355	0.0086	0	0.0001	0
ETHER_LIPID_METABOLISM_-_HOMO_SAPIENS_(HUMAN)	0.0144	0.0077	0.0114	0.0082	0.0197	0.0014	0.0023	0	0	0
FANCONI_ANEMIA_PATHWAY_-_HOMO_SAPIENS_(HUMAN)	0.0644	0.0607	0.0485	0.0427	0.0509	0.036	0.0046	0	0	0
FAT_DIGESTION_AND_ABSORPTION_-_HOMO_SAPIENS_(HUMAN)	0.0137	0.0058	0.0107	0.0058	0.0189	0.0014	0.0032	0	0.0002	0
FATTY_ACID_BIOSYNTHESIS_-_HOMO_SAPIENS_(HUMAN)	0.0446	0.0408	0.0306	0.0296	0.0415	0.0162	0.0034	0	0	0
FATTY_ACID_DEGRADATION_-_HOMO_SAPIENS_(HUMAN)	0.1267	0.1271	0.1098	0.1074	0.1191	0.0891	0.0041	0	0.0001	0
FATTY_ACID_ELONGATION_-_HOMO_SAPIENS_(HUMAN)	0.0476	0.0414	0.0361	0.0323	0.045	0.0219	0.0041	0	0.0001	0
FATTY_ACID_METABOLISM_-_HOMO_SAPIENS_(HUMAN)	0.1085	0.1076	0.093	0.0886	0.1035	0.073	0.0042	0	0.0001	0
FC_EPSILON_RI_SIGNALING_PATHWAY_-_HOMO_SAPIENS_(HUMAN)	0.0962	0.0846	0.0836	0.0736	0.0962	0.0545	0.0058	0	0.0001	0
FC_GAMMA_R-MEDIATED_PHAGOCYTOSIS_-_HOMO_SAPIENS_(HUMAN)	0.0961	0.0836	0.0813	0.0723	0.0903	0.0573	0.0071	0	0	0
FOCAL_ADHESION_-_HOMO_SAPIENS_(HUMAN)	0.1206	0.1086	0.1118	0.0938	0.1195	0.0774	0.0076	0	0.0003	0
FOLATE_BIOSYNTHESIS_-_HOMO_SAPIENS_(HUMAN)	0.0112	0	0.0081	0.0003	0.0196	0	0.0029	0	0.0001	0
FOXO_SIGNALING_PATHWAY_-_HOMO_SAPIENS_(HUMAN)	0.0696	0.0585	0.0509	0.0472	0.0575	0.0378	0.0085	0	0.0003	0
FRUCTOSE_AND_MANNOSE_METABOLISM_-_HOMO_SAPIENS_(HUMAN)	0.0555	0.0645	0.0432	0.0528	0.0534	0.037	0.0053	0	0	0
GABAERGIC_SYNAPSE_-_HOMO_SAPIENS_(HUMAN)	0.0704	0.054	0.058	0.042	0.0662	0.0308	0.0048	0	0.0001	0
GALACTOSE_METABOLISM_-_HOMO_SAPIENS_(HUMAN)	0.0488	0.0498	0.0393	0.043	0.0506	0.0249	0.0052	0	0.0001	0
GAP_JUNCTION_-_HOMO_SAPIENS_(HUMAN)	0.0897	0.0902	0.0706	0.0751	0.0776	0.0621	0.0066	0	0.0001	0
GASTRIC_ACID_SECRETION_-_HOMO_SAPIENS_(HUMAN)	0.0465	0.0318	0.039	0.025	0.0464	0.0157	0.0068	0	0.0002	0
GLIOMA_-_HOMO_SAPIENS_(HUMAN)	0.0614	0.0464	0.0519	0.0356	0.0603	0.0262	0.0081	0	0	0
GLUTAMATERGIC_SYNAPSE_-_HOMO_SAPIENS_(HUMAN)	0.0871	0.0751	0.0719	0.0606	0.0841	0.0462	0.0046	0	0.0001	0
GLUTATHIONE_METABOLISM_-_HOMO_SAPIENS_(HUMAN)	0.0078	0.0047	0.0047	0.0029	0.0059	0.0014	0.0072	0	0.0001	0
GLYCEROLIPID_METABOLISM_-_HOMO_SAPIENS_(HUMAN)	0.0495	0.0422	0.0439	0.0421	0.0599	0.0195	0.0038	0	0	0
GLYCEROPHOSPHOLIPID_METABOLISM_-_HOMO_SAPIENS_(HUMAN)	0.0481	0.0369	0.0393	0.0334	0.0487	0.0189	0.0045	0	0.0001	0
GLYCINE,_SERINE_AND_THREONINE_METABOLISM_-_HOMO_SAPIENS_(HUMAN)	0.02	0.0204	0.0124	0.0161	0.0162	0.009	0.0059	0	0.0002	0
GLYCOLYSIS_/_GLUCONEOGENESIS_-_HOMO_SAPIENS_(HUMAN)	0.1177	0.131	0.0972	0.1088	0.1031	0.0953	0.0056	0	0	0
GLYCOSAMINOGLYCAN_BIOSYNTHESIS_-_CHONDROITIN_SULFATE_/_DERMATAN_SULFATE_-_HOMO_SAPIENS_(HUMAN)	0.0219	0	0.0189	0	0.0489	0	0.0003	0	0	0
GLYCOSAMINOGLYCAN_BIOSYNTHESIS_-_HEPARAN_SULFATE_/_HEPARIN_-_HOMO_SAPIENS_(HUMAN)	0.0206	0	0.0166	0	0.0419	0	0.0005	0	0	0
GLYCOSAMINOGLYCAN_BIOSYNTHESIS_-_KERATAN_SULFATE_-_HOMO_SAPIENS_(HUMAN)	0.0145	0	0.0132	0	0.0444	0	0.0003	0	0	0
GLYCOSAMINOGLYCAN_DEGRADATION_-_HOMO_SAPIENS_(HUMAN)	0.042	0	0.0379	0.0017	0.0648	0.0001	0.0007	0	0	0
GLYCOSPHINGOLIPID_BIOSYNTHESIS_-_GANGLIO_SERIES_-_HOMO_SAPIENS_(HUMAN)	0.0041	0.0015	0.0023	0.001	0.0057	0.0001	0.0033	0	0.0002	0
GLYCOSPHINGOLIPID_BIOSYNTHESIS_-_GLOBO_SERIES_-_HOMO_SAPIENS_(HUMAN)	0.015	0	0.0139	0	0.0343	0	0.0006	0	0	0
GLYCOSPHINGOLIPID_BIOSYNTHESIS_-_LACTO_AND_NEOLACTO_SERIES_-_HOMO_SAPIENS_(HUMAN)	0.0097	0	0.008	0	0.0397	0	0.0006	0	0	0
GLYCOSYLPHOSPHATIDYLINOSITOL(GPI)-ANCHOR_BIOSYNTHESIS_-_HOMO_SAPIENS_(HUMAN)	0.0835	0.0633	0.0698	0.0484	0.0824	0.0299	0.0026	0	0	0
GLYOXYLATE_AND_DICARBOXYLATE_METABOLISM_-_HOMO_SAPIENS_(HUMAN)	0.0682	0.0664	0.0512	0.0494	0.0616	0.037	0.0044	0	0	0
GNRH_SIGNALING_PATHWAY_-_HOMO_SAPIENS_(HUMAN)	0.082	0.0752	0.0689	0.0646	0.0795	0.0502	0.0067	0	0	0
GRAFT-VERSUS-HOST_DISEASE_-_HOMO_SAPIENS_(HUMAN)	0.1741	0.2092	0.1688	0.2608	0.1876	0.2024	0.0001	0	0	0
HEDGEHOG_SIGNALING_PATHWAY_-_HOMO_SAPIENS_(HUMAN)	0.0238	0.0148	0.0141	0.0107	0.0208	0.0044	0.0049	0	0	0
HEMATOPOIETIC_CELL_LINEAGE_-_HOMO_SAPIENS_(HUMAN)	0.0983	0.0771	0.0999	0.1003	0.1235	0.0455	0.0007	0	0.0001	0
HEPATITIS_B_-_HOMO_SAPIENS_(HUMAN)	0.0807	0.0601	0.0709	0.0491	0.0753	0.0395	0.0087	0	0.0003	0
HEPATITIS_C_-_HOMO_SAPIENS_(HUMAN)	0.0623	0.0456	0.0531	0.0352	0.0587	0.0281	0.0077	0	0.0003	0
HERPES_SIMPLEX_INFECTION_-_HOMO_SAPIENS_(HUMAN)	0.0709	0.0591	0.059	0.043	0.0612	0.0366	0.0066	0	0.0002	0
HIF-1_SIGNALING_PATHWAY_-_HOMO_SAPIENS_(HUMAN)	0.0577	0.0512	0.0462	0.038	0.0513	0.0279	0.0078	0	0.0001	0
HIPPO_SIGNALING_PATHWAY_-_HOMO_SAPIENS_(HUMAN)	0.0557	0.0457	0.0456	0.0359	0.0506	0.027	0.0072	0	0	0
HISTIDINE_METABOLISM_-_HOMO_SAPIENS_(HUMAN)	0.0316	0.0106	0.027	0.016	0.0404	0.0033	0.003	0	0	0
HOMOLOGOUS_RECOMBINATION_-_HOMO_SAPIENS_(HUMAN)	0.0474	0.0495	0.0335	0.0367	0.0367	0.0318	0.0049	0	0	0
HTLV-I_INFECTION_-_HOMO_SAPIENS_(HUMAN)	0.0528	0.0399	0.0514	0.0303	0.0537	0.0241	0.0079	0	0.0005	0
HUNTINGTON'S_DISEASE_-_HOMO_SAPIENS_(HUMAN)	0.2256	0.2599	0.2169	0.2415	0.2173	0.2285	0.0054	0	0.0002	0
HYPERTROPHIC_CARDIOMYOPATHY_(HCM)_-_HOMO_SAPIENS_(HUMAN)	0.0386	0.0273	0.0295	0.0202	0.0363	0.0129	0.0058	0	0	0
INFLAMMATORY_BOWEL_DISEASE_(IBD)_-_HOMO_SAPIENS_(HUMAN)	0.0882	0.0677	0.0844	0.0633	0.0979	0.0383	0.0018	0	0	0
INFLAMMATORY_MEDIATOR_REGULATION_OF_TRP_CHANNELS_-_HOMO_SAPIENS_(HUMAN)	0.0404	0.0235	0.0348	0.0175	0.0417	0.0121	0.0069	0	0	0
INFLUENZA_A_-_HOMO_SAPIENS_(HUMAN)	0.0492	0.0336	0.0416	0.024	0.045	0.0188	0.0081	0	0.0001	0
INOSITOL_PHOSPHATE_METABOLISM_-_HOMO_SAPIENS_(HUMAN)	0.0217	0.0161	0.014	0.0111	0.0183	0.0061	0.0058	0	0	0
INSULIN_SECRETION_-_HOMO_SAPIENS_(HUMAN)	0.0487	0.027	0.0427	0.0276	0.0571	0.0162	0.0043	0	0.0002	0
INSULIN_SIGNALING_PATHWAY_-_HOMO_SAPIENS_(HUMAN)	0.0869	0.0763	0.0731	0.0605	0.0798	0.048	0.0083	0	0	0
INTESTINAL_IMMUNE_NETWORK_FOR_IGA_PRODUCTION_-_HOMO_SAPIENS_(HUMAN)	0.13	0.1118	0.1257	0.1733	0.1509	0.0919	0.0001	0	0	0
JAK-STAT_SIGNALING_PATHWAY_-_HOMO_SAPIENS_(HUMAN)	0.0716	0.0544	0.0703	0.0502	0.0826	0.034	0.005	0	0.0004	0
LEGIONELLOSIS_-_HOMO_SAPIENS_(HUMAN)	0.0256	0.0218	0.0174	0.0145	0.0215	0.0091	0.0075	0	0.0001	0
LEISHMANIASIS_-_HOMO_SAPIENS_(HUMAN)	0.0905	0.0722	0.0871	0.0675	0.0999	0.0492	0.0042	0	0.0001	0
LEUKOCYTE_TRANSENDOTHELIAL_MIGRATION_-_HOMO_SAPIENS_(HUMAN)	0.1012	0.0867	0.0898	0.0734	0.0995	0.0576	0.0067	0	0	0
LINOLEIC_ACID_METABOLISM_-_HOMO_SAPIENS_(HUMAN)	0.0439	0	0.0371	0	0.07	0	0.0005	0	0	0
LIPOIC_ACID_METABOLISM_-_HOMO_SAPIENS_(HUMAN)	0.0027	0	0.0021	0	0.0109	0	0.0016	0	0	0
LONG-TERM_DEPRESSION_-_HOMO_SAPIENS_(HUMAN)	0.0622	0.0534	0.0465	0.0424	0.0555	0.0308	0.0075	0	0.0001	0
LONG-TERM_POTENTIATION_-_HOMO_SAPIENS_(HUMAN)	0.053	0.0359	0.0391	0.0251	0.0462	0.019	0.0082	0	0.0001	0
LYSINE_BIOSYNTHESIS_-_HOMO_SAPIENS_(HUMAN)	0.0059	0	0.005	0	0.0254	0	0.0008	0	0	0
LYSINE_DEGRADATION_-_HOMO_SAPIENS_(HUMAN)	0.0509	0.0362	0.0422	0.0281	0.0482	0.0177	0.0046	0	0.0001	0
LYSOSOME_-_HOMO_SAPIENS_(HUMAN)	0.1468	0.1564	0.1343	0.1382	0.1412	0.12	0.0046	0	0.0002	0
MALARIA_-_HOMO_SAPIENS_(HUMAN)	0.03	0.0015	0.0329	0.0114	0.0524	0.0014	0.0012	0	0	0
MAPK_SIGNALING_PATHWAY_-_HOMO_SAPIENS_(HUMAN)	0.106	0.094	0.096	0.0825	0.1034	0.0682	0.0076	0	0.0002	0
MATURITY_ONSET_DIABETES_OF_THE_YOUNG_-_HOMO_SAPIENS_(HUMAN)	0.0122	0.001	0.0094	0.0032	0.0198	0.0002	0.0021	0	0	0
MEASLES_-_HOMO_SAPIENS_(HUMAN)	0.0434	0.0228	0.0347	0.0136	0.0389	0.0102	0.0077	0	0.0001	0
MELANOGENESIS_-_HOMO_SAPIENS_(HUMAN)	0.0691	0.0571	0.0569	0.0454	0.0657	0.0337	0.0077	0	0.0001	0
MELANOMA_-_HOMO_SAPIENS_(HUMAN)	0.048	0.0339	0.0395	0.026	0.0462	0.018	0.0075	0	0	0
METABOLISM_OF_XENOBIOTICS_BY_CYTOCHROME_P450_-_HOMO_SAPIENS_(HUMAN)	0.0525	0.002	0.0472	0.0075	0.066	0.0005	0.0012	0	0.0001	0
MICRORNAS_IN_CANCER_-_HOMO_SAPIENS_(HUMAN)	0.0791	0.0625	0.0695	0.0507	0.0754	0.042	0.0081	0	0	0
MINERAL_ABSORPTION_-_HOMO_SAPIENS_(HUMAN)	0.0287	0.0142	0.0257	0.0146	0.0377	0.0043	0.0045	0	0	0
MISMATCH_REPAIR_-_HOMO_SAPIENS_(HUMAN)	0.0375	0.0415	0.0332	0.0314	0.0332	0.0282	0.0058	0	0	0
MORPHINE_ADDICTION_-_HOMO_SAPIENS_(HUMAN)	0.0686	0.0537	0.0556	0.0418	0.0657	0.0284	0.004	0	0	0
MRNA_SURVEILLANCE_PATHWAY_-_HOMO_SAPIENS_(HUMAN)	0.033	0.0398	0.0267	0.0365	0.026	0.0332	0.0064	0	0.0001	0
MTOR_SIGNALING_PATHWAY_-_HOMO_SAPIENS_(HUMAN)	0.0452	0.0354	0.031	0.0253	0.0369	0.0185	0.0073	0	0	0
MUCIN_TYPE_O-GLYCAN_BIOSYNTHESIS_-_HOMO_SAPIENS_(HUMAN)	0.0115	0	0.0104	0	0.0356	0	0.0007	0	0.0001	0
NATURAL_KILLER_CELL_MEDIATED_CYTOTOXICITY_-_HOMO_SAPIENS_(HUMAN)	0.1028	0.0851	0.0968	0.0807	0.1104	0.0599	0.0051	0	0	0
NEUROACTIVE_LIGAND-RECEPTOR_INTERACTION_-_HOMO_SAPIENS_(HUMAN)	0.1295	0.1094	0.1237	0.1199	0.1427	0.0719	0.0003	0	0.0008	0
NEUROTROPHIN_SIGNALING_PATHWAY_-_HOMO_SAPIENS_(HUMAN)	0.0975	0.0849	0.0868	0.0705	0.0945	0.058	0.0078	0	0.0001	0
NF-KAPPA_B_SIGNALING_PATHWAY_-_HOMO_SAPIENS_(HUMAN)	0.0592	0.0285	0.0519	0.0215	0.0607	0.0135	0.0057	0	0.0003	0
N-GLYCAN_BIOSYNTHESIS_-_HOMO_SAPIENS_(HUMAN)	0.1085	0.102	0.0925	0.0749	0.0996	0.063	0.0042	0	0.0002	0
NICOTINATE_AND_NICOTINAMIDE_METABOLISM_-_HOMO_SAPIENS_(HUMAN)	0.0062	0	0.0053	0	0.0148	0	0.0031	0	0	0
NICOTINE_ADDICTION_-_HOMO_SAPIENS_(HUMAN)	0.1192	0.0115	0.1107	0.083	0.1379	0.0111	0	0	0	0
NITROGEN_METABOLISM_-_HOMO_SAPIENS_(HUMAN)	0.0131	0.0067	0.0084	0.0082	0.0153	0.0013	0.0036	0	0	0
NOD-LIKE_RECEPTOR_SIGNALING_PATHWAY_-_HOMO_SAPIENS_(HUMAN)	0.0396	0.0277	0.0327	0.0184	0.0375	0.0133	0.0064	0	0.0001	0
NON-ALCOHOLIC_FATTY_LIVER_DISEASE_(NAFLD)_-_HOMO_SAPIENS_(HUMAN)	0.2515	0.2979	0.238	0.28	0.2425	0.2688	0.0038	0	0.0004	0
NON-HOMOLOGOUS_END-JOINING_-_HOMO_SAPIENS_(HUMAN)	0.0093	0.0107	0.0054	0.0066	0.0067	0.0045	0.0051	0	0	0
NON-SMALL_CELL_LUNG_CANCER_-_HOMO_SAPIENS_(HUMAN)	0.0581	0.0413	0.0482	0.0321	0.0559	0.024	0.0072	0	0	0
NOTCH_SIGNALING_PATHWAY_-_HOMO_SAPIENS_(HUMAN)	0.0232	0.013	0.0237	0.0088	0.0293	0.0057	0.0048	0	0.0002	0
NUCLEOTIDE_EXCISION_REPAIR_-_HOMO_SAPIENS_(HUMAN)	0.0449	0.0518	0.037	0.04	0.037	0.0355	0.0063	0	0	0
OLFACTORY_TRANSDUCTION_-_HOMO_SAPIENS_(HUMAN)	0.347	0.4426	0.347	0.4437	0.349	0.4386	0.0002	0	0.0007	0
ONE_CARBON_POOL_BY_FOLATE_-_HOMO_SAPIENS_(HUMAN)	0.0102	0.0155	0.0069	0.0132	0.009	0.0079	0.0053	0	0	0
OOCYTE_MEIOSIS_-_HOMO_SAPIENS_(HUMAN)	0.0524	0.0515	0.0367	0.033	0.0389	0.0281	0.0072	0	0	0
OSTEOCLAST_DIFFERENTIATION_-_HOMO_SAPIENS_(HUMAN)	0.0986	0.0886	0.0911	0.0778	0.1	0.0619	0.0061	0	0.0003	0
OTHER_GLYCAN_DEGRADATION_-_HOMO_SAPIENS_(HUMAN)	0.0441	0	0.0391	0.0002	0.068	0	0.0007	0	0	0
OTHER_TYPES_OF_O-GLYCAN_BIOSYNTHESIS_-_HOMO_SAPIENS_(HUMAN)	0.011	0.0001	0.0095	0.0011	0.0205	0.0001	0.0022	0	0	0
OVARIAN_STEROIDOGENESIS_-_HOMO_SAPIENS_(HUMAN)	0.0149	0.003	0.0116	0.006	0.023	0.0013	0.0035	0	0	0
OXIDATIVE_PHOSPHORYLATION_-_HOMO_SAPIENS_(HUMAN)	0.2711	0.3214	0.2598	0.3029	0.2608	0.293	0.004	0	0.0003	0
OXYTOCIN_SIGNALING_PATHWAY_-_HOMO_SAPIENS_(HUMAN)	0.0834	0.0776	0.0683	0.0597	0.0748	0.0491	0.0084	0	0	0
P53_SIGNALING_PATHWAY_-_HOMO_SAPIENS_(HUMAN)	0.0445	0.0366	0.0318	0.0259	0.0348	0.0189	0.0058	0	0	0
PANCREATIC_CANCER_-_HOMO_SAPIENS_(HUMAN)	0.0629	0.0421	0.053	0.0333	0.0614	0.025	0.008	0	0	0
PANCREATIC_SECRETION_-_HOMO_SAPIENS_(HUMAN)	0.0426	0.0309	0.0333	0.027	0.0442	0.0156	0.0063	0	0.0001	0
PANTOTHENATE_AND_COA_BIOSYNTHESIS_-_HOMO_SAPIENS_(HUMAN)	0.0119	0.0149	0.0068	0.0112	0.0101	0.0054	0.0041	0	0	0
PARKINSON'S_DISEASE_-_HOMO_SAPIENS_(HUMAN)	0.2691	0.3148	0.2574	0.2935	0.2595	0.2838	0.0041	0	0.0007	0
PATHOGENIC_ESCHERICHIA_COLI_INFECTION_-_HOMO_SAPIENS_(HUMAN)	0.0899	0.0863	0.0702	0.0664	0.0761	0.0544	0.0062	0	0.0001	0
PATHWAYS_IN_CANCER_-_HOMO_SAPIENS_(HUMAN)	0.0879	0.0671	0.0827	0.0567	0.0877	0.0456	0.0085	0	0.0002	0
PENTOSE_AND_GLUCURONATE_INTERCONVERSIONS_-_HOMO_SAPIENS_(HUMAN)	0.0314	0.0257	0.0243	0.022	0.034	0.0092	0.0046	0	0	0
PENTOSE_PHOSPHATE_PATHWAY_-_HOMO_SAPIENS_(HUMAN)	0.0465	0.0465	0.0324	0.0344	0.0374	0.0257	0.0059	0	0	0
PEROXISOME_-_HOMO_SAPIENS_(HUMAN)	0.139	0.1445	0.1236	0.1232	0.132	0.1024	0.0041	0	0.0002	0
PERTUSSIS_-_HOMO_SAPIENS_(HUMAN)	0.0549	0.0477	0.0447	0.0389	0.0517	0.0295	0.0076	0	0	0
PHAGOSOME_-_HOMO_SAPIENS_(HUMAN)	0.1577	0.1538	0.1409	0.1351	0.1459	0.1212	0.0067	0	0.0001	0
PHENYLALANINE_METABOLISM_-_HOMO_SAPIENS_(HUMAN)	0.0141	0.0068	0.0095	0.0082	0.017	0.0013	0.004	0	0	0
PHENYLALANINE,_TYROSINE_AND_TRYPTOPHAN_BIOSYNTHESIS_-_HOMO_SAPIENS_(HUMAN)	0.0094	0.0017	0.0055	0.0034	0.0113	0.0002	0.0036	0	0	0
PHOSPHATIDYLINOSITOL_SIGNALING_SYSTEM_-_HOMO_SAPIENS_(HUMAN)	0.0318	0.0208	0.0239	0.0158	0.0292	0.0088	0.0063	0	0	0
PHOTOTRANSDUCTION_-_HOMO_SAPIENS_(HUMAN)	0.0071	0.0041	0.0041	0.0021	0.0085	0.0008	0.0049	0	0	0
PI3K-AKT_SIGNALING_PATHWAY_-_HOMO_SAPIENS_(HUMAN)	0.0954	0.0788	0.0818	0.0671	0.0871	0.056	0.0089	0	0.0005	0
PLATELET_ACTIVATION_-_HOMO_SAPIENS_(HUMAN)	0.0741	0.0626	0.064	0.0484	0.0713	0.0386	0.0081	0	0.0001	0
PORPHYRIN_AND_CHLOROPHYLL_METABOLISM_-_HOMO_SAPIENS_(HUMAN)	0.0277	0.0158	0.0188	0.0104	0.0243	0.0053	0.0049	0	0.0001	0
PPAR_SIGNALING_PATHWAY_-_HOMO_SAPIENS_(HUMAN)	0.0543	0.039	0.0519	0.0381	0.0614	0.0283	0.005	0	0.0001	0
PRIMARY_BILE_ACID_BIOSYNTHESIS_-_HOMO_SAPIENS_(HUMAN)	0.0166	0.0004	0.013	0.0015	0.0247	0	0.0018	0	0.0001	0
PRIMARY_IMMUNODEFICIENCY_-_HOMO_SAPIENS_(HUMAN)	0.0644	0.0178	0.0611	0.03	0.0802	0.0062	0.0013	0	0.0001	0
PRION_DISEASES_-_HOMO_SAPIENS_(HUMAN)	0.0216	0.0156	0.0159	0.0092	0.0201	0.0051	0.007	0	0	0
PROGESTERONE-MEDIATED_OOCYTE_MATURATION_-_HOMO_SAPIENS_(HUMAN)	0.055	0.0487	0.038	0.0354	0.0416	0.028	0.0072	0	0.0001	0
PROLACTIN_SIGNALING_PATHWAY_-_HOMO_SAPIENS_(HUMAN)	0.0801	0.069	0.0703	0.0594	0.0819	0.0454	0.0067	0	0.0002	0
PROPANOATE_METABOLISM_-_HOMO_SAPIENS_(HUMAN)	0.0614	0.0511	0.0483	0.0339	0.0553	0.0223	0.0049	0	0.0001	0
PROSTATE_CANCER_-_HOMO_SAPIENS_(HUMAN)	0.0645	0.0504	0.0527	0.0377	0.0605	0.0283	0.0082	0	0.0002	0
PROTEASOME_-_HOMO_SAPIENS_(HUMAN)	0.0559	0.0568	0.0806	0.0645	0.0805	0.0582	0.0059	0	0	0
PROTEIN_DIGESTION_AND_ABSORPTION_-_HOMO_SAPIENS_(HUMAN)	0.0644	0.0262	0.0573	0.0292	0.0784	0.0098	0.0023	0	0	0
PROTEIN_EXPORT_-_HOMO_SAPIENS_(HUMAN)	0.0523	0.0371	0.0388	0.0179	0.0435	0.0135	0.0052	0	0	0
PROTEIN_PROCESSING_IN_ENDOPLASMIC_RETICULUM_-_HOMO_SAPIENS_(HUMAN)	0.1821	0.1878	0.1567	0.1604	0.158	0.1451	0.0063	0	0.0003	0
PROTEOGLYCANS_IN_CANCER_-_HOMO_SAPIENS_(HUMAN)	0.0991	0.0825	0.0886	0.0701	0.0952	0.0581	0.0085	0	0	0
PROXIMAL_TUBULE_BICARBONATE_RECLAMATION_-_HOMO_SAPIENS_(HUMAN)	0.0265	0.0219	0.0177	0.0155	0.0267	0.0069	0.005	0	0	0
PURINE_METABOLISM_-_HOMO_SAPIENS_(HUMAN)	0.0198	0.0368	0.0227	0.0362	0.0224	0.0326	0.006	0	0.0004	0
PYRIMIDINE_METABOLISM_-_HOMO_SAPIENS_(HUMAN)	0.0316	0.0513	0.0358	0.0518	0.0338	0.0487	0.0058	0	0.0002	0
PYRUVATE_METABOLISM_-_HOMO_SAPIENS_(HUMAN)	0.0956	0.0969	0.0759	0.0746	0.0839	0.0631	0.0052	0	0.0001	0
RAP1_SIGNALING_PATHWAY_-_HOMO_SAPIENS_(HUMAN)	0.1049	0.0942	0.0943	0.0825	0.1034	0.0676	0.0077	0	0.0003	0
RAS_SIGNALING_PATHWAY_-_HOMO_SAPIENS_(HUMAN)	0.1207	0.1086	0.1049	0.0957	0.1148	0.0791	0.0072	0	0.0001	0
REGULATION_OF_ACTIN_CYTOSKELETON_-_HOMO_SAPIENS_(HUMAN)	0.1204	0.1117	0.1091	0.0934	0.1158	0.0789	0.008	0	0.0002	0
REGULATION_OF_AUTOPHAGY_-_HOMO_SAPIENS_(HUMAN)	0.0358	0.024	0.0249	0.0167	0.0319	0.0089	0.0038	0	0	0
RENAL_CELL_CARCINOMA_-_HOMO_SAPIENS_(HUMAN)	0.0587	0.0465	0.0473	0.036	0.0522	0.0264	0.0077	0	0.0001	0
RENIN-ANGIOTENSIN_SYSTEM_-_HOMO_SAPIENS_(HUMAN)	0.0028	0	0.0026	0	0.0094	0	0.0014	0	0	0
RETINOL_METABOLISM_-_HOMO_SAPIENS_(HUMAN)	0.0265	0.0068	0.0215	0.005	0.03	0.0017	0.0035	0	0	0
RETROGRADE_ENDOCANNABINOID_SIGNALING_-_HOMO_SAPIENS_(HUMAN)	0.0814	0.0672	0.0665	0.0533	0.076	0.0409	0.0049	0	0	0
RHEUMATOID_ARTHRITIS_-_HOMO_SAPIENS_(HUMAN)	0.099	0.0966	0.0856	0.079	0.094	0.0667	0.005	0	0.0001	0
RIBOFLAVIN_METABOLISM_-_HOMO_SAPIENS_(HUMAN)	0.0033	0	0.0035	0	0.0177	0	0.0016	0	0	0
RIBOSOME_BIOGENESIS_IN_EUKARYOTES_-_HOMO_SAPIENS_(HUMAN)	0.0719	0.0918	0.0787	0.0885	0.0738	0.0844	0.0055	0	0.0001	0
RIBOSOME_-_HOMO_SAPIENS_(HUMAN)	0.2003	0.2148	0.1997	0.201	0.1945	0.1894	0.0055	0	0.0001	0
RIG-I-LIKE_RECEPTOR_SIGNALING_PATHWAY_-_HOMO_SAPIENS_(HUMAN)	0.0528	0.0243	0.0464	0.017	0.0549	0.0085	0.0054	0	0.0003	0
RNA_DEGRADATION_-_HOMO_SAPIENS_(HUMAN)	0.0165	0.027	0.0182	0.0305	0.0173	0.0271	0.006	0	0.0001	0
RNA_POLYMERASE_-_HOMO_SAPIENS_(HUMAN)	0.0303	0.0428	0.0288	0.037	0.0283	0.0329	0.0047	0	0.0002	0
RNA_TRANSPORT_-_HOMO_SAPIENS_(HUMAN)	0.0599	0.0744	0.0568	0.0703	0.0522	0.0663	0.0063	0	0.0004	0
SALIVARY_SECRETION_-_HOMO_SAPIENS_(HUMAN)	0.032	0.0198	0.0258	0.0162	0.0358	0.0074	0.0055	0	0.0001	0
SALMONELLA_INFECTION_-_HOMO_SAPIENS_(HUMAN)	0.0829	0.0706	0.0671	0.0559	0.0739	0.0458	0.0073	0	0.0002	0
SELENOCOMPOUND_METABOLISM_-_HOMO_SAPIENS_(HUMAN)	0.006	0.0047	0.003	0.0023	0.005	0.0008	0.0047	0	0	0
SEROTONERGIC_SYNAPSE_-_HOMO_SAPIENS_(HUMAN)	0.0754	0.0614	0.0608	0.049	0.0708	0.0357	0.0064	0	0	0
SHIGELLOSIS_-_HOMO_SAPIENS_(HUMAN)	0.0665	0.0519	0.0498	0.037	0.0574	0.0285	0.0079	0	0.0001	0
SIGNALING_PATHWAYS_REGULATING_PLURIPOTENCY_OF_STEM_CELLS_-_HOMO_SAPIENS_(HUMAN)	0.0761	0.0608	0.0647	0.0537	0.0733	0.0408	0.0069	0	0.0002	0
SMALL_CELL_LUNG_CANCER_-_HOMO_SAPIENS_(HUMAN)	0.0465	0.027	0.0363	0.0193	0.0429	0.0127	0.0071	0	0.0001	0
SNARE_INTERACTIONS_IN_VESICULAR_TRANSPORT_-_HOMO_SAPIENS_(HUMAN)	0.0966	0.0842	0.0825	0.0708	0.094	0.0503	0.003	0	0	0
SPHINGOLIPID_METABOLISM_-_HOMO_SAPIENS_(HUMAN)	0.0592	0.0492	0.0464	0.0386	0.0594	0.0233	0.0035	0	0.0003	0
SPLICEOSOME_-_HOMO_SAPIENS_(HUMAN)	0.1758	0.2014	0.1666	0.1848	0.1612	0.1767	0.0049	0	0.0002	0
STAPHYLOCOCCUS_AUREUS_INFECTION_-_HOMO_SAPIENS_(HUMAN)	0.1225	0.1316	0.1205	0.1378	0.1426	0.0842	0.0004	0	0	0
STARCH_AND_SUCROSE_METABOLISM_-_HOMO_SAPIENS_(HUMAN)	0.0725	0.0575	0.0584	0.0482	0.0709	0.0309	0.0047	0	0	0
STEROID_BIOSYNTHESIS_-_HOMO_SAPIENS_(HUMAN)	0.068	0.0251	0.0626	0.0292	0.0799	0.0074	0.0011	0	0	0
STEROID_HORMONE_BIOSYNTHESIS_-_HOMO_SAPIENS_(HUMAN)	0.0268	0.0045	0.0216	0.0058	0.0344	0.0012	0.0025	0	0	0
SULFUR_METABOLISM_-_HOMO_SAPIENS_(HUMAN)	0.02	0.0163	0.0147	0.0137	0.0226	0.0055	0.0038	0	0	0
SULFUR_RELAY_SYSTEM_-_HOMO_SAPIENS_(HUMAN)	0.0041	0.0032	0.0019	0.0039	0.0044	0.001	0.0042	0	0	0
SYNAPTIC_VESICLE_CYCLE_-_HOMO_SAPIENS_(HUMAN)	0.1414	0.1436	0.1191	0.1208	0.1257	0.1077	0.005	0	0	0
SYNTHESIS_AND_DEGRADATION_OF_KETONE_BODIES_-_HOMO_SAPIENS_(HUMAN)	0.0185	0.0161	0.0121	0.0143	0.0198	0.0055	0.0041	0	0	0
SYSTEMIC_LUPUS_ERYTHEMATOSUS_-_HOMO_SAPIENS_(HUMAN)	0.1608	0.1803	0.1373	0.16	0.1406	0.1475	0.0047	0	0	0
TASTE_TRANSDUCTION_-_HOMO_SAPIENS_(HUMAN)	0.0106	0.0045	0.0053	0.003	0.0111	0.0005	0.0042	0	0	0
TAURINE_AND_HYPOTAURINE_METABOLISM_-_HOMO_SAPIENS_(HUMAN)	0.0061	0	0.0059	0	0.0347	0	0.0002	0	0	0
T_CELL_RECEPTOR_SIGNALING_PATHWAY_-_HOMO_SAPIENS_(HUMAN)	0.0988	0.0867	0.0879	0.0738	0.0976	0.0574	0.0074	0	0	0
TERPENOID_BACKBONE_BIOSYNTHESIS_-_HOMO_SAPIENS_(HUMAN)	0.0099	0.0074	0.0053	0.0057	0.0077	0.003	0.0055	0	0	0
TGF-BETA_SIGNALING_PATHWAY_-_HOMO_SAPIENS_(HUMAN)	0.0369	0.0216	0.0259	0.015	0.0305	0.0097	0.0064	0	0.0002	0
THIAMINE_METABOLISM_-_HOMO_SAPIENS_(HUMAN)	0.0019	0	0.0019	0	0.0142	0	0.0023	0	0	0
THYROID_CANCER_-_HOMO_SAPIENS_(HUMAN)	0.0272	0.02	0.0169	0.0144	0.0234	0.0089	0.0069	0	0	0
THYROID_HORMONE_SIGNALING_PATHWAY_-_HOMO_SAPIENS_(HUMAN)	0.079	0.0679	0.0667	0.0535	0.0718	0.0443	0.0067	0	0	0
THYROID_HORMONE_SYNTHESIS_-_HOMO_SAPIENS_(HUMAN)	0.0174	0.0078	0.012	0.0043	0.016	0.002	0.0067	0	0.0001	0
TIGHT_JUNCTION_-_HOMO_SAPIENS_(HUMAN)	0.0894	0.0803	0.0735	0.0632	0.0797	0.0526	0.0077	0	0.0004	0
TNF_SIGNALING_PATHWAY_-_HOMO_SAPIENS_(HUMAN)	0.077	0.0613	0.0685	0.0522	0.0767	0.0401	0.0065	0	0.0001	0
TOLL-LIKE_RECEPTOR_SIGNALING_PATHWAY_-_HOMO_SAPIENS_(HUMAN)	0.088	0.0723	0.0813	0.0618	0.0927	0.0474	0.006	0	0	0
TOXOPLASMOSIS_-_HOMO_SAPIENS_(HUMAN)	0.0858	0.0682	0.0837	0.0647	0.0933	0.0505	0.0068	0	0.0003	0
TRANSCRIPTIONAL_MISREGULATION_IN_CANCER_-_HOMO_SAPIENS_(HUMAN)	0.0489	0.0483	0.0376	0.0346	0.0415	0.0275	0.0068	0	0	0
TRYPTOPHAN_METABOLISM_-_HOMO_SAPIENS_(HUMAN)	0.0693	0.0552	0.0533	0.0434	0.0643	0.0307	0.0046	0	0.0002	0
TUBERCULOSIS_-_HOMO_SAPIENS_(HUMAN)	0.0954	0.0863	0.0884	0.0768	0.0966	0.0643	0.0077	0	0.0003	0
TYPE_I_DIABETES_MELLITUS_-_HOMO_SAPIENS_(HUMAN)	0.1272	0.119	0.126	0.105	0.1389	0.0701	0.0012	0	0	0
TYPE_II_DIABETES_MELLITUS_-_HOMO_SAPIENS_(HUMAN)	0.0508	0.0402	0.0398	0.0304	0.0489	0.0192	0.0062	0	0.0002	0
TYROSINE_METABOLISM_-_HOMO_SAPIENS_(HUMAN)	0.0256	0.0171	0.019	0.0171	0.0298	0.0053	0.0036	0	0	0
UBIQUINONE_AND_OTHER_TERPENOID-QUINONE_BIOSYNTHESIS_-_HOMO_SAPIENS_(HUMAN)	0.0267	0.0118	0.0206	0.0141	0.0334	0.0027	0.0024	0	0	0
UBIQUITIN_MEDIATED_PROTEOLYSIS_-_HOMO_SAPIENS_(HUMAN)	0.0586	0.0597	0.0423	0.0449	0.0449	0.0378	0.0068	0	0.0002	0
VALINE,_LEUCINE_AND_ISOLEUCINE_BIOSYNTHESIS_-_HOMO_SAPIENS_(HUMAN)	0.0044	0	0.0017	0.0002	0.0076	0	0.0028	0	0	0
VALINE,_LEUCINE_AND_ISOLEUCINE_DEGRADATION_-_HOMO_SAPIENS_(HUMAN)	0.1489	0.1673	0.1317	0.145	0.1401	0.1267	0.0037	0	0.0002	0
VASCULAR_SMOOTH_MUSCLE_CONTRACTION_-_HOMO_SAPIENS_(HUMAN)	0.0562	0.0454	0.0449	0.0325	0.0514	0.0264	0.0073	0	0.0001	0
VASOPRESSIN-REGULATED_WATER_REABSORPTION_-_HOMO_SAPIENS_(HUMAN)	0.0659	0.0587	0.0522	0.0487	0.0612	0.037	0.0053	0	0	0
VEGF_SIGNALING_PATHWAY_-_HOMO_SAPIENS_(HUMAN)	0.0737	0.0689	0.0621	0.0566	0.0724	0.0426	0.0059	0	0	0
VIBRIO_CHOLERAE_INFECTION_-_HOMO_SAPIENS_(HUMAN)	0.1039	0.1073	0.0845	0.0836	0.0892	0.0726	0.006	0	0	0
VIRAL_CARCINOGENESIS_-_HOMO_SAPIENS_(HUMAN)	0.0755	0.0663	0.0584	0.0489	0.0599	0.0428	0.0073	0	0.0005	0
VIRAL_MYOCARDITIS_-_HOMO_SAPIENS_(HUMAN)	0.0891	0.061	0.0848	0.0523	0.0936	0.0356	0.0037	0	0	0
VITAMIN_B6_METABOLISM_-_HOMO_SAPIENS_(HUMAN)	0.0002	0.0002	0.0001	0.0002	0.0004	0	0.0024	0	0	0
VITAMIN_DIGESTION_AND_ABSORPTION_-_HOMO_SAPIENS_(HUMAN)	0.0023	0.0006	0.0016	0.0004	0.0038	0	0.0032	0	0	0
WNT_SIGNALING_PATHWAY_-_HOMO_SAPIENS_(HUMAN)	0.0477	0.0328	0.0369	0.0232	0.0413	0.017	0.0072	0	0.0002	0

## Sheet: Supplementary_Data_4
pathway	Lower_bound	Upper_bound
2-OXOCARBOXYLIC_ACID_METABOLISM_-_HOMO_SAPIENS_(HUMAN)	0.0035315	0.00371182
ABC_TRANSPORTERS_-_HOMO_SAPIENS_(HUMAN)	0.0052014	0.00549802
ACUTE_MYELOID_LEUKEMIA_-_HOMO_SAPIENS_(HUMAN)	1.26608e-05	1.46616e-05
ADHERENS_JUNCTION_-_HOMO_SAPIENS_(HUMAN)	3.48824e-06	4.06713e-06
ADIPOCYTOKINE_SIGNALING_PATHWAY_-_HOMO_SAPIENS_(HUMAN)	3.44369e-05	3.86567e-05
ADRENERGIC_SIGNALING_IN_CARDIOMYOCYTES_-_HOMO_SAPIENS_(HUMAN)	8.83906e-06	1.02042e-05
AFRICAN_TRYPANOSOMIASIS_-_HOMO_SAPIENS_(HUMAN)	0.00199621	0.00217011
ALANINE,_ASPARTATE_AND_GLUTAMATE_METABOLISM_-_HOMO_SAPIENS_(HUMAN)	0.000111966	0.000124188
ALCOHOLISM_-_HOMO_SAPIENS_(HUMAN)	3.99026e-07	4.80431e-07
ALDOSTERONE-REGULATED_SODIUM_REABSORPTION_-_HOMO_SAPIENS_(HUMAN)	0.000271582	0.00030316
ALLOGRAFT_REJECTION_-_HOMO_SAPIENS_(HUMAN)	0.841736	0.843489
ALPHA-LINOLENIC_ACID_METABOLISM_-_HOMO_SAPIENS_(HUMAN)	0.112421	0.114369
ALZHEIMER'S_DISEASE_-_HOMO_SAPIENS_(HUMAN)	0.0274649	0.0283501
AMINOACYL-TRNA_BIOSYNTHESIS_-_HOMO_SAPIENS_(HUMAN)	2.70183e-05	3.02596e-05
AMINO_SUGAR_AND_NUCLEOTIDE_SUGAR_METABOLISM_-_HOMO_SAPIENS_(HUMAN)	0.000483769	0.00052687
AMOEBIASIS_-_HOMO_SAPIENS_(HUMAN)	0.000603332	0.000651319
AMPHETAMINE_ADDICTION_-_HOMO_SAPIENS_(HUMAN)	3.71415e-06	4.35677e-06
AMPK_SIGNALING_PATHWAY_-_HOMO_SAPIENS_(HUMAN)	1.88312e-05	2.13663e-05
AMYOTROPHIC_LATERAL_SCLEROSIS_(ALS)_-_HOMO_SAPIENS_(HUMAN)	9.32573e-05	0.000103602
ANTIGEN_PROCESSING_AND_PRESENTATION_-_HOMO_SAPIENS_(HUMAN)	0.000159512	0.000175199
APOPTOSIS_-_HOMO_SAPIENS_(HUMAN)	8.79568e-06	1.0183e-05
ARACHIDONIC_ACID_METABOLISM_-_HOMO_SAPIENS_(HUMAN)	0.000184632	0.000207542
ARGININE_AND_PROLINE_METABOLISM_-_HOMO_SAPIENS_(HUMAN)	0.000439024	0.000472613
ARRHYTHMOGENIC_RIGHT_VENTRICULAR_CARDIOMYOPATHY_(ARVC)_-_HOMO_SAPIENS_(HUMAN)	0.000336415	0.000368743
ASCORBATE_AND_ALDARATE_METABOLISM_-_HOMO_SAPIENS_(HUMAN)	0.00593449	0.0062327
ASTHMA_-_HOMO_SAPIENS_(HUMAN)	0.792532	0.794801
AUTOIMMUNE_THYROID_DISEASE_-_HOMO_SAPIENS_(HUMAN)	0.839689	0.841473
AXON_GUIDANCE_-_HOMO_SAPIENS_(HUMAN)	1.02653e-05	1.19374e-05
BACTERIAL_INVASION_OF_EPITHELIAL_CELLS_-_HOMO_SAPIENS_(HUMAN)	3.45544e-05	3.89751e-05
BASAL_CELL_CARCINOMA_-_HOMO_SAPIENS_(HUMAN)	0.00987093	0.010467
BASAL_TRANSCRIPTION_FACTORS_-_HOMO_SAPIENS_(HUMAN)	6.52504e-06	7.42473e-06
BASE_EXCISION_REPAIR_-_HOMO_SAPIENS_(HUMAN)	6.65894e-07	7.8256e-07
B_CELL_RECEPTOR_SIGNALING_PATHWAY_-_HOMO_SAPIENS_(HUMAN)	0.000127351	0.000142318
BETA-ALANINE_METABOLISM_-_HOMO_SAPIENS_(HUMAN)	0.000446009	0.000482899
BILE_SECRETION_-_HOMO_SAPIENS_(HUMAN)	0.013502	0.0140958
BIOSYNTHESIS_OF_AMINO_ACIDS_-_HOMO_SAPIENS_(HUMAN)	0.000113153	0.000124791
BIOSYNTHESIS_OF_UNSATURATED_FATTY_ACIDS_-_HOMO_SAPIENS_(HUMAN)	0.00142277	0.00152547
BIOTIN_METABOLISM_-_HOMO_SAPIENS_(HUMAN)	0.0597665	0.0613734
BLADDER_CANCER_-_HOMO_SAPIENS_(HUMAN)	9.78519e-06	1.12426e-05
BUTANOATE_METABOLISM_-_HOMO_SAPIENS_(HUMAN)	0.00262419	0.00278073
BUTIROSIN_AND_NEOMYCIN_BIOSYNTHESIS_-_HOMO_SAPIENS_(HUMAN)	0.0155573	0.0163406
CAFFEINE_METABOLISM_-_HOMO_SAPIENS_(HUMAN)	0.523508	0.524505
CALCIUM_SIGNALING_PATHWAY_-_HOMO_SAPIENS_(HUMAN)	0.000275811	0.000302247
CAMP_SIGNALING_PATHWAY_-_HOMO_SAPIENS_(HUMAN)	6.30771e-06	7.32797e-06
CARBOHYDRATE_DIGESTION_AND_ABSORPTION_-_HOMO_SAPIENS_(HUMAN)	0.00893645	0.00940202
CARBON_METABOLISM_-_HOMO_SAPIENS_(HUMAN)	0.000197291	0.000215828
CARDIAC_MUSCLE_CONTRACTION_-_HOMO_SAPIENS_(HUMAN)	0.0669868	0.0686038
CELL_ADHESION_MOLECULES_(CAMS)_-_HOMO_SAPIENS_(HUMAN)	0.376841	0.379712
CELL_CYCLE_-_HOMO_SAPIENS_(HUMAN)	1.79597e-07	2.11389e-07
CGMP-PKG_SIGNALING_PATHWAY_-_HOMO_SAPIENS_(HUMAN)	1.32088e-05	1.51601e-05
CHAGAS_DISEASE_(AMERICAN_TRYPANOSOMIASIS)_-_HOMO_SAPIENS_(HUMAN)	1.39405e-06	1.65611e-06
CHEMICAL_CARCINOGENESIS_-_HOMO_SAPIENS_(HUMAN)	0.013499	0.0142494
CHEMOKINE_SIGNALING_PATHWAY_-_HOMO_SAPIENS_(HUMAN)	1.23309e-05	1.40727e-05
CHOLINERGIC_SYNAPSE_-_HOMO_SAPIENS_(HUMAN)	1.73019e-05	1.98371e-05
CHRONIC_MYELOID_LEUKEMIA_-_HOMO_SAPIENS_(HUMAN)	6.09494e-07	7.32957e-07
CIRCADIAN_ENTRAINMENT_-_HOMO_SAPIENS_(HUMAN)	3.40763e-06	3.91822e-06
CIRCADIAN_RHYTHM_-_HOMO_SAPIENS_(HUMAN)	7.99592e-06	9.28023e-06
CITRATE_CYCLE_(TCA_CYCLE)_-_HOMO_SAPIENS_(HUMAN)	0.00167119	0.00177536
COCAINE_ADDICTION_-_HOMO_SAPIENS_(HUMAN)	3.53995e-06	4.14057e-06
COLLECTING_DUCT_ACID_SECRETION_-_HOMO_SAPIENS_(HUMAN)	0.000726397	0.00078453
COLORECTAL_CANCER_-_HOMO_SAPIENS_(HUMAN)	1.03825e-06	1.21966e-06
COMPLEMENT_AND_COAGULATION_CASCADES_-_HOMO_SAPIENS_(HUMAN)	0.157585	0.160406
CYANOAMINO_ACID_METABOLISM_-_HOMO_SAPIENS_(HUMAN)	0.00207046	0.00222614
CYSTEINE_AND_METHIONINE_METABOLISM_-_HOMO_SAPIENS_(HUMAN)	6.02564e-05	6.74737e-05
CYTOKINE-CYTOKINE_RECEPTOR_INTERACTION_-_HOMO_SAPIENS_(HUMAN)	0.0570853	0.0587254
CYTOSOLIC_DNA-SENSING_PATHWAY_-_HOMO_SAPIENS_(HUMAN)	1.85702e-07	2.22994e-07
D-ARGININE_AND_D-ORNITHINE_METABOLISM_-_HOMO_SAPIENS_(HUMAN)	0.503125	0.503476
DEGRADATION_OF_AROMATIC_COMPOUNDS_-_HOMO_SAPIENS_(HUMAN)	0.0791805	0.0810478
D-GLUTAMINE_AND_D-GLUTAMATE_METABOLISM_-_HOMO_SAPIENS_(HUMAN)	0.00967	0.0101051
DILATED_CARDIOMYOPATHY_-_HOMO_SAPIENS_(HUMAN)	0.000108612	0.000121308
DNA_REPLICATION_-_HOMO_SAPIENS_(HUMAN)	1.64337e-07	1.95113e-07
DOPAMINERGIC_SYNAPSE_-_HOMO_SAPIENS_(HUMAN)	1.39104e-05	1.58376e-05
DORSO-VENTRAL_AXIS_FORMATION_-_HOMO_SAPIENS_(HUMAN)	1.21959e-05	1.43705e-05
DRUG_METABOLISM_-_CYTOCHROME_P450_-_HOMO_SAPIENS_(HUMAN)	0.0581595	0.0598995
DRUG_METABOLISM_-_OTHER_ENZYMES_-_HOMO_SAPIENS_(HUMAN)	1.261e-05	1.45788e-05
ECM-RECEPTOR_INTERACTION_-_HOMO_SAPIENS_(HUMAN)	0.128715	0.131683
ENDOCRINE_AND_OTHER_FACTOR-REGULATED_CALCIUM_REABSORPTION_-_HOMO_SAPIENS_(HUMAN)	0.00173456	0.00186583
ENDOCYTOSIS_-_HOMO_SAPIENS_(HUMAN)	0.000121922	0.000135067
ENDOMETRIAL_CANCER_-_HOMO_SAPIENS_(HUMAN)	2.04452e-05	2.32516e-05
EPITHELIAL_CELL_SIGNALING_IN_HELICOBACTER_PYLORI_INFECTION_-_HOMO_SAPIENS_(HUMAN)	4.4584e-05	5.00002e-05
EPSTEIN-BARR_VIRUS_INFECTION_-_HOMO_SAPIENS_(HUMAN)	1.50494e-07	1.83583e-07
ERBB_SIGNALING_PATHWAY_-_HOMO_SAPIENS_(HUMAN)	0.000114402	0.000128035
ESTROGEN_SIGNALING_PATHWAY_-_HOMO_SAPIENS_(HUMAN)	1.66942e-06	1.95976e-06
ETHER_LIPID_METABOLISM_-_HOMO_SAPIENS_(HUMAN)	0.000576433	0.000631379
FANCONI_ANEMIA_PATHWAY_-_HOMO_SAPIENS_(HUMAN)	3.81542e-06	4.40975e-06
FAT_DIGESTION_AND_ABSORPTION_-_HOMO_SAPIENS_(HUMAN)	0.0858248	0.0878195
FATTY_ACID_BIOSYNTHESIS_-_HOMO_SAPIENS_(HUMAN)	0.029898	0.0308518
FATTY_ACID_DEGRADATION_-_HOMO_SAPIENS_(HUMAN)	0.00922901	0.00961565
FATTY_ACID_ELONGATION_-_HOMO_SAPIENS_(HUMAN)	0.000923962	0.000998539
FATTY_ACID_METABOLISM_-_HOMO_SAPIENS_(HUMAN)	0.00604803	0.0063509
FC_EPSILON_RI_SIGNALING_PATHWAY_-_HOMO_SAPIENS_(HUMAN)	0.00031351	0.000346203
FC_GAMMA_R-MEDIATED_PHAGOCYTOSIS_-_HOMO_SAPIENS_(HUMAN)	6.18464e-06	7.14246e-06
FOCAL_ADHESION_-_HOMO_SAPIENS_(HUMAN)	2.2079e-05	2.50115e-05
FOLATE_BIOSYNTHESIS_-_HOMO_SAPIENS_(HUMAN)	0.0858586	0.0878433
FOXO_SIGNALING_PATHWAY_-_HOMO_SAPIENS_(HUMAN)	2.71158e-07	3.30122e-07
FRUCTOSE_AND_MANNOSE_METABOLISM_-_HOMO_SAPIENS_(HUMAN)	0.000592322	0.000639499
GABAERGIC_SYNAPSE_-_HOMO_SAPIENS_(HUMAN)	1.77102e-05	1.99642e-05
GALACTOSE_METABOLISM_-_HOMO_SAPIENS_(HUMAN)	0.000922867	0.000991195
GAP_JUNCTION_-_HOMO_SAPIENS_(HUMAN)	2.4717e-05	2.79445e-05
GASTRIC_ACID_SECRETION_-_HOMO_SAPIENS_(HUMAN)	4.4264e-06	5.1731e-06
GLIOMA_-_HOMO_SAPIENS_(HUMAN)	1.76505e-05	2.02057e-05
GLUTAMATERGIC_SYNAPSE_-_HOMO_SAPIENS_(HUMAN)	1.04383e-05	1.1864e-05
GLUTATHIONE_METABOLISM_-_HOMO_SAPIENS_(HUMAN)	1.58196e-05	1.79791e-05
GLYCEROLIPID_METABOLISM_-_HOMO_SAPIENS_(HUMAN)	0.0139486	0.0144923
GLYCEROPHOSPHOLIPID_METABOLISM_-_HOMO_SAPIENS_(HUMAN)	0.00140412	0.00150156
GLYCINE,_SERINE_AND_THREONINE_METABOLISM_-_HOMO_SAPIENS_(HUMAN)	4.99394e-05	5.6888e-05
GLYCOLYSIS_/_GLUCONEOGENESIS_-_HOMO_SAPIENS_(HUMAN)	0.000212466	0.000230489
GLYCOSAMINOGLYCAN_BIOSYNTHESIS_-_CHONDROITIN_SULFATE_/_DERMATAN_SULFATE_-_HOMO_SAPIENS_(HUMAN)	0.615439	0.617322
GLYCOSAMINOGLYCAN_BIOSYNTHESIS_-_HEPARAN_SULFATE_/_HEPARIN_-_HOMO_SAPIENS_(HUMAN)	0.26563	0.268895
GLYCOSAMINOGLYCAN_BIOSYNTHESIS_-_KERATAN_SULFATE_-_HOMO_SAPIENS_(HUMAN)	0.566032	0.567487
GLYCOSAMINOGLYCAN_DEGRADATION_-_HOMO_SAPIENS_(HUMAN)	0.203952	0.206824
GLYCOSPHINGOLIPID_BIOSYNTHESIS_-_GANGLIO_SERIES_-_HOMO_SAPIENS_(HUMAN)	0.000150667	0.000171132
GLYCOSPHINGOLIPID_BIOSYNTHESIS_-_GLOBO_SERIES_-_HOMO_SAPIENS_(HUMAN)	0.227234	0.230135
GLYCOSPHINGOLIPID_BIOSYNTHESIS_-_LACTO_AND_NEOLACTO_SERIES_-_HOMO_SAPIENS_(HUMAN)	0.552557	0.553826
GLYCOSYLPHOSPHATIDYLINOSITOL(GPI)-ANCHOR_BIOSYNTHESIS_-_HOMO_SAPIENS_(HUMAN)	0.0015192	0.00163714
GLYOXYLATE_AND_DICARBOXYLATE_METABOLISM_-_HOMO_SAPIENS_(HUMAN)	0.00835736	0.00869787
GNRH_SIGNALING_PATHWAY_-_HOMO_SAPIENS_(HUMAN)	2.62724e-05	3.01253e-05
GRAFT-VERSUS-HOST_DISEASE_-_HOMO_SAPIENS_(HUMAN)	0.606806	0.610256
HEDGEHOG_SIGNALING_PATHWAY_-_HOMO_SAPIENS_(HUMAN)	0.000425906	0.000468013
HEMATOPOIETIC_CELL_LINEAGE_-_HOMO_SAPIENS_(HUMAN)	0.414542	0.418377
HEPATITIS_B_-_HOMO_SAPIENS_(HUMAN)	2.21241e-07	2.62788e-07
HEPATITIS_C_-_HOMO_SAPIENS_(HUMAN)	7.83162e-07	9.44047e-07
HERPES_SIMPLEX_INFECTION_-_HOMO_SAPIENS_(HUMAN)	9.1479e-07	1.07643e-06
HIF-1_SIGNALING_PATHWAY_-_HOMO_SAPIENS_(HUMAN)	6.16648e-06	7.09071e-06
HIPPO_SIGNALING_PATHWAY_-_HOMO_SAPIENS_(HUMAN)	5.04134e-06	5.82394e-06
HISTIDINE_METABOLISM_-_HOMO_SAPIENS_(HUMAN)	0.00284363	0.00302878
HOMOLOGOUS_RECOMBINATION_-_HOMO_SAPIENS_(HUMAN)	1.94328e-06	2.2501e-06
HTLV-I_INFECTION_-_HOMO_SAPIENS_(HUMAN)	1.88545e-07	2.25834e-07
HUNTINGTON'S_DISEASE_-_HOMO_SAPIENS_(HUMAN)	0.000266762	0.000290196
HYPERTROPHIC_CARDIOMYOPATHY_(HCM)_-_HOMO_SAPIENS_(HUMAN)	1.30151e-05	1.49317e-05
INFLAMMATORY_BOWEL_DISEASE_(IBD)_-_HOMO_SAPIENS_(HUMAN)	0.00621255	0.00654581
INFLAMMATORY_MEDIATOR_REGULATION_OF_TRP_CHANNELS_-_HOMO_SAPIENS_(HUMAN)	2.29902e-05	2.62586e-05
INFLUENZA_A_-_HOMO_SAPIENS_(HUMAN)	5.24387e-07	6.32927e-07
INOSITOL_PHOSPHATE_METABOLISM_-_HOMO_SAPIENS_(HUMAN)	7.72492e-05	8.62285e-05
INSULIN_SECRETION_-_HOMO_SAPIENS_(HUMAN)	0.00178364	0.0019287
INSULIN_SIGNALING_PATHWAY_-_HOMO_SAPIENS_(HUMAN)	8.97183e-06	1.02734e-05
INTESTINAL_IMMUNE_NETWORK_FOR_IGA_PRODUCTION_-_HOMO_SAPIENS_(HUMAN)	0.446036	0.449833
JAK-STAT_SIGNALING_PATHWAY_-_HOMO_SAPIENS_(HUMAN)	0.000246243	0.000273471
LEGIONELLOSIS_-_HOMO_SAPIENS_(HUMAN)	2.17328e-06	2.54798e-06
LEISHMANIASIS_-_HOMO_SAPIENS_(HUMAN)	0.000139573	0.000153606
LEUKOCYTE_TRANSENDOTHELIAL_MIGRATION_-_HOMO_SAPIENS_(HUMAN)	9.51459e-06	1.08117e-05
LINOLEIC_ACID_METABOLISM_-_HOMO_SAPIENS_(HUMAN)	0.156987	0.159613
LIPOIC_ACID_METABOLISM_-_HOMO_SAPIENS_(HUMAN)	0.00230897	0.00252423
LONG-TERM_DEPRESSION_-_HOMO_SAPIENS_(HUMAN)	7.59535e-06	8.77157e-06
LONG-TERM_POTENTIATION_-_HOMO_SAPIENS_(HUMAN)	1.35572e-05	1.55592e-05
LYSINE_BIOSYNTHESIS_-_HOMO_SAPIENS_(HUMAN)	0.0939142	0.095881
LYSINE_DEGRADATION_-_HOMO_SAPIENS_(HUMAN)	0.00058658	0.000634126
LYSOSOME_-_HOMO_SAPIENS_(HUMAN)	0.00179524	0.00192118
MALARIA_-_HOMO_SAPIENS_(HUMAN)	0.0326202	0.0337807
MAPK_SIGNALING_PATHWAY_-_HOMO_SAPIENS_(HUMAN)	3.25678e-06	3.85376e-06
MATURITY_ONSET_DIABETES_OF_THE_YOUNG_-_HOMO_SAPIENS_(HUMAN)	0.00549018	0.00588584
MEASLES_-_HOMO_SAPIENS_(HUMAN)	5.26613e-07	6.26876e-07
MELANOGENESIS_-_HOMO_SAPIENS_(HUMAN)	4.19178e-06	4.8627e-06
MELANOMA_-_HOMO_SAPIENS_(HUMAN)	9.88397e-05	0.000110943
METABOLISM_OF_XENOBIOTICS_BY_CYTOCHROME_P450_-_HOMO_SAPIENS_(HUMAN)	0.0677795	0.0699518
MICRORNAS_IN_CANCER_-_HOMO_SAPIENS_(HUMAN)	9.41304e-07	1.11556e-06
MINERAL_ABSORPTION_-_HOMO_SAPIENS_(HUMAN)	0.0250341	0.0260036
MISMATCH_REPAIR_-_HOMO_SAPIENS_(HUMAN)	1.23691e-07	1.48006e-07
MORPHINE_ADDICTION_-_HOMO_SAPIENS_(HUMAN)	6.40621e-05	7.1459e-05
MRNA_SURVEILLANCE_PATHWAY_-_HOMO_SAPIENS_(HUMAN)	4.33286e-06	5.00534e-06
MTOR_SIGNALING_PATHWAY_-_HOMO_SAPIENS_(HUMAN)	4.71961e-06	5.51932e-06
MUCIN_TYPE_O-GLYCAN_BIOSYNTHESIS_-_HOMO_SAPIENS_(HUMAN)	0.608618	0.610468
NATURAL_KILLER_CELL_MEDIATED_CYTOTOXICITY_-_HOMO_SAPIENS_(HUMAN)	0.00111415	0.00120369
NEUROACTIVE_LIGAND-RECEPTOR_INTERACTION_-_HOMO_SAPIENS_(HUMAN)	0.306886	0.310846
NEUROTROPHIN_SIGNALING_PATHWAY_-_HOMO_SAPIENS_(HUMAN)	1.44561e-05	1.65606e-05
NF-KAPPA_B_SIGNALING_PATHWAY_-_HOMO_SAPIENS_(HUMAN)	8.33652e-07	1.03385e-06
N-GLYCAN_BIOSYNTHESIS_-_HOMO_SAPIENS_(HUMAN)	0.000178295	0.00019573
NICOTINATE_AND_NICOTINAMIDE_METABOLISM_-_HOMO_SAPIENS_(HUMAN)	0.16551	0.167761
NICOTINE_ADDICTION_-_HOMO_SAPIENS_(HUMAN)	0.0818812	0.0838505
NITROGEN_METABOLISM_-_HOMO_SAPIENS_(HUMAN)	0.0145181	0.015106
NOD-LIKE_RECEPTOR_SIGNALING_PATHWAY_-_HOMO_SAPIENS_(HUMAN)	2.94226e-07	3.54782e-07
NON-ALCOHOLIC_FATTY_LIVER_DISEASE_(NAFLD)_-_HOMO_SAPIENS_(HUMAN)	0.022932	0.0237421
NON-HOMOLOGOUS_END-JOINING_-_HOMO_SAPIENS_(HUMAN)	3.71741e-06	4.30085e-06
NON-SMALL_CELL_LUNG_CANCER_-_HOMO_SAPIENS_(HUMAN)	3.90128e-05	4.43479e-05
NOTCH_SIGNALING_PATHWAY_-_HOMO_SAPIENS_(HUMAN)	4.70222e-06	5.5011e-06
NUCLEOTIDE_EXCISION_REPAIR_-_HOMO_SAPIENS_(HUMAN)	2.30977e-07	2.72053e-07
OLFACTORY_TRANSDUCTION_-_HOMO_SAPIENS_(HUMAN)	0.629427	0.632334
ONE_CARBON_POOL_BY_FOLATE_-_HOMO_SAPIENS_(HUMAN)	0.000102367	0.000113865
OOCYTE_MEIOSIS_-_HOMO_SAPIENS_(HUMAN)	3.76099e-07	4.46132e-07
OSTEOCLAST_DIFFERENTIATION_-_HOMO_SAPIENS_(HUMAN)	1.20703e-05	1.39295e-05
OTHER_GLYCAN_DEGRADATION_-_HOMO_SAPIENS_(HUMAN)	0.700066	0.702218
OTHER_TYPES_OF_O-GLYCAN_BIOSYNTHESIS_-_HOMO_SAPIENS_(HUMAN)	0.114234	0.116199
OVARIAN_STEROIDOGENESIS_-_HOMO_SAPIENS_(HUMAN)	0.067238	0.069061
OXIDATIVE_PHOSPHORYLATION_-_HOMO_SAPIENS_(HUMAN)	0.0235486	0.0243431
OXYTOCIN_SIGNALING_PATHWAY_-_HOMO_SAPIENS_(HUMAN)	3.79725e-06	4.39466e-06
P53_SIGNALING_PATHWAY_-_HOMO_SAPIENS_(HUMAN)	9.72964e-07	1.14859e-06
PANCREATIC_CANCER_-_HOMO_SAPIENS_(HUMAN)	6.54705e-06	7.57755e-06
PANCREATIC_SECRETION_-_HOMO_SAPIENS_(HUMAN)	0.000318621	0.000351989
PANTOTHENATE_AND_COA_BIOSYNTHESIS_-_HOMO_SAPIENS_(HUMAN)	8.5695e-05	9.675e-05
PARKINSON'S_DISEASE_-_HOMO_SAPIENS_(HUMAN)	0.0133518	0.0138873
PATHOGENIC_ESCHERICHIA_COLI_INFECTION_-_HOMO_SAPIENS_(HUMAN)	2.70819e-05	3.02885e-05
PATHWAYS_IN_CANCER_-_HOMO_SAPIENS_(HUMAN)	4.01171e-07	4.79886e-07
PENTOSE_AND_GLUCURONATE_INTERCONVERSIONS_-_HOMO_SAPIENS_(HUMAN)	0.000102672	0.000112609
PENTOSE_PHOSPHATE_PATHWAY_-_HOMO_SAPIENS_(HUMAN)	4.13907e-05	4.64422e-05
PEROXISOME_-_HOMO_SAPIENS_(HUMAN)	0.0146061	0.0151916
PERTUSSIS_-_HOMO_SAPIENS_(HUMAN)	1.15028e-07	1.42e-07
PHAGOSOME_-_HOMO_SAPIENS_(HUMAN)	0.000187354	0.000203957
PHENYLALANINE_METABOLISM_-_HOMO_SAPIENS_(HUMAN)	0.0033839	0.00358616
PHENYLALANINE,_TYROSINE_AND_TRYPTOPHAN_BIOSYNTHESIS_-_HOMO_SAPIENS_(HUMAN)	0.00224325	0.0024148
PHOSPHATIDYLINOSITOL_SIGNALING_SYSTEM_-_HOMO_SAPIENS_(HUMAN)	4.6251e-05	5.21028e-05
PHOTOTRANSDUCTION_-_HOMO_SAPIENS_(HUMAN)	4.55889e-05	5.17005e-05
PI3K-AKT_SIGNALING_PATHWAY_-_HOMO_SAPIENS_(HUMAN)	3.81151e-06	4.4187e-06
PLATELET_ACTIVATION_-_HOMO_SAPIENS_(HUMAN)	3.10836e-06	3.61314e-06
PORPHYRIN_AND_CHLOROPHYLL_METABOLISM_-_HOMO_SAPIENS_(HUMAN)	0.000853142	0.000915071
PPAR_SIGNALING_PATHWAY_-_HOMO_SAPIENS_(HUMAN)	0.000128321	0.00013972
PRIMARY_BILE_ACID_BIOSYNTHESIS_-_HOMO_SAPIENS_(HUMAN)	0.079468	0.0814086
PRIMARY_IMMUNODEFICIENCY_-_HOMO_SAPIENS_(HUMAN)	0.256284	0.259429
PRION_DISEASES_-_HOMO_SAPIENS_(HUMAN)	8.33884e-06	9.63023e-06
PROGESTERONE-MEDIATED_OOCYTE_MATURATION_-_HOMO_SAPIENS_(HUMAN)	1.73922e-07	2.08472e-07
PROLACTIN_SIGNALING_PATHWAY_-_HOMO_SAPIENS_(HUMAN)	3.5604e-05	4.04086e-05
PROPANOATE_METABOLISM_-_HOMO_SAPIENS_(HUMAN)	0.00101477	0.00108944
PROSTATE_CANCER_-_HOMO_SAPIENS_(HUMAN)	2.91802e-06	3.40768e-06
PROTEASOME_-_HOMO_SAPIENS_(HUMAN)	5.40907e-07	6.5903e-07
PROTEIN_DIGESTION_AND_ABSORPTION_-_HOMO_SAPIENS_(HUMAN)	0.275863	0.278714
PROTEIN_EXPORT_-_HOMO_SAPIENS_(HUMAN)	1.3562e-05	1.55498e-05
PROTEIN_PROCESSING_IN_ENDOPLASMIC_RETICULUM_-_HOMO_SAPIENS_(HUMAN)	2.13383e-05	2.4163e-05
PROTEOGLYCANS_IN_CANCER_-_HOMO_SAPIENS_(HUMAN)	3.66972e-06	4.26097e-06
PROXIMAL_TUBULE_BICARBONATE_RECLAMATION_-_HOMO_SAPIENS_(HUMAN)	0.00536308	0.00564457
PURINE_METABOLISM_-_HOMO_SAPIENS_(HUMAN)	6.22851e-07	7.29495e-07
PYRIMIDINE_METABOLISM_-_HOMO_SAPIENS_(HUMAN)	7.5503e-07	8.75654e-07
PYRUVATE_METABOLISM_-_HOMO_SAPIENS_(HUMAN)	0.000625363	0.000673408
RAP1_SIGNALING_PATHWAY_-_HOMO_SAPIENS_(HUMAN)	7.1627e-06	8.25639e-06
RAS_SIGNALING_PATHWAY_-_HOMO_SAPIENS_(HUMAN)	1.7636e-05	1.99676e-05
REGULATION_OF_ACTIN_CYTOSKELETON_-_HOMO_SAPIENS_(HUMAN)	1.29754e-05	1.47408e-05
REGULATION_OF_AUTOPHAGY_-_HOMO_SAPIENS_(HUMAN)	8.25676e-06	9.64008e-06
RENAL_CELL_CARCINOMA_-_HOMO_SAPIENS_(HUMAN)	1.44985e-05	1.6648e-05
RENIN-ANGIOTENSIN_SYSTEM_-_HOMO_SAPIENS_(HUMAN)	0.00729389	0.0077972
RETINOL_METABOLISM_-_HOMO_SAPIENS_(HUMAN)	4.92741e-05	5.68274e-05
RETROGRADE_ENDOCANNABINOID_SIGNALING_-_HOMO_SAPIENS_(HUMAN)	4.58721e-06	5.31308e-06
RHEUMATOID_ARTHRITIS_-_HOMO_SAPIENS_(HUMAN)	0.000533793	0.000578919
RIBOFLAVIN_METABOLISM_-_HOMO_SAPIENS_(HUMAN)	0.146039	0.148523
RIBOSOME_BIOGENESIS_IN_EUKARYOTES_-_HOMO_SAPIENS_(HUMAN)	9.19396e-07	1.09035e-06
RIBOSOME_-_HOMO_SAPIENS_(HUMAN)	1.16967e-06	1.39567e-06
RIG-I-LIKE_RECEPTOR_SIGNALING_PATHWAY_-_HOMO_SAPIENS_(HUMAN)	6.79511e-07	8.2825e-07
RNA_DEGRADATION_-_HOMO_SAPIENS_(HUMAN)	1.57183e-06	1.85252e-06
RNA_POLYMERASE_-_HOMO_SAPIENS_(HUMAN)	3.31205e-07	3.93485e-07
RNA_TRANSPORT_-_HOMO_SAPIENS_(HUMAN)	1.62462e-06	1.86862e-06
SALIVARY_SECRETION_-_HOMO_SAPIENS_(HUMAN)	0.00174285	0.00188153
SALMONELLA_INFECTION_-_HOMO_SAPIENS_(HUMAN)	6.41548e-06	7.36911e-06
SELENOCOMPOUND_METABOLISM_-_HOMO_SAPIENS_(HUMAN)	0.0010832	0.00117325
SEROTONERGIC_SYNAPSE_-_HOMO_SAPIENS_(HUMAN)	1.25325e-05	1.43038e-05
SHIGELLOSIS_-_HOMO_SAPIENS_(HUMAN)	4.63913e-07	5.56357e-07
SIGNALING_PATHWAYS_REGULATING_PLURIPOTENCY_OF_STEM_CELLS_-_HOMO_SAPIENS_(HUMAN)	3.26949e-05	3.71092e-05
SMALL_CELL_LUNG_CANCER_-_HOMO_SAPIENS_(HUMAN)	2.77255e-06	3.23542e-06
SNARE_INTERACTIONS_IN_VESICULAR_TRANSPORT_-_HOMO_SAPIENS_(HUMAN)	0.00756987	0.00800359
SPHINGOLIPID_METABOLISM_-_HOMO_SAPIENS_(HUMAN)	0.00577417	0.00608922
SPLICEOSOME_-_HOMO_SAPIENS_(HUMAN)	3.67185e-06	4.22473e-06
STAPHYLOCOCCUS_AUREUS_INFECTION_-_HOMO_SAPIENS_(HUMAN)	0.269388	0.272455
STARCH_AND_SUCROSE_METABOLISM_-_HOMO_SAPIENS_(HUMAN)	0.000600823	0.000647805
STEROID_BIOSYNTHESIS_-_HOMO_SAPIENS_(HUMAN)	0.0145375	0.0152077
STEROID_HORMONE_BIOSYNTHESIS_-_HOMO_SAPIENS_(HUMAN)	0.112856	0.115338
SULFUR_METABOLISM_-_HOMO_SAPIENS_(HUMAN)	0.00281155	0.00299352
SULFUR_RELAY_SYSTEM_-_HOMO_SAPIENS_(HUMAN)	0.000468509	0.000511178
SYNAPTIC_VESICLE_CYCLE_-_HOMO_SAPIENS_(HUMAN)	0.000654349	0.000710302
SYNTHESIS_AND_DEGRADATION_OF_KETONE_BODIES_-_HOMO_SAPIENS_(HUMAN)	0.00496472	0.00525963
SYSTEMIC_LUPUS_ERYTHEMATOSUS_-_HOMO_SAPIENS_(HUMAN)	4.35182e-06	4.98924e-06
TASTE_TRANSDUCTION_-_HOMO_SAPIENS_(HUMAN)	0.000281991	0.000312225
TAURINE_AND_HYPOTAURINE_METABOLISM_-_HOMO_SAPIENS_(HUMAN)	0.0373646	0.0386647
T_CELL_RECEPTOR_SIGNALING_PATHWAY_-_HOMO_SAPIENS_(HUMAN)	1.28898e-05	1.48128e-05
TERPENOID_BACKBONE_BIOSYNTHESIS_-_HOMO_SAPIENS_(HUMAN)	7.56089e-05	8.51216e-05
TGF-BETA_SIGNALING_PATHWAY_-_HOMO_SAPIENS_(HUMAN)	9.35478e-07	1.11e-06
THIAMINE_METABOLISM_-_HOMO_SAPIENS_(HUMAN)	0.117275	0.119444
THYROID_CANCER_-_HOMO_SAPIENS_(HUMAN)	1.53864e-06	1.83584e-06
THYROID_HORMONE_SIGNALING_PATHWAY_-_HOMO_SAPIENS_(HUMAN)	1.73837e-06	2.01915e-06
THYROID_HORMONE_SYNTHESIS_-_HOMO_SAPIENS_(HUMAN)	3.28513e-05	3.69644e-05
TIGHT_JUNCTION_-_HOMO_SAPIENS_(HUMAN)	7.74938e-06	8.96396e-06
TNF_SIGNALING_PATHWAY_-_HOMO_SAPIENS_(HUMAN)	1.40416e-06	1.6811e-06
TOLL-LIKE_RECEPTOR_SIGNALING_PATHWAY_-_HOMO_SAPIENS_(HUMAN)	9.47789e-06	1.10819e-05
TOXOPLASMOSIS_-_HOMO_SAPIENS_(HUMAN)	1.60445e-06	1.88138e-06
TRANSCRIPTIONAL_MISREGULATION_IN_CANCER_-_HOMO_SAPIENS_(HUMAN)	2.32724e-07	2.85998e-07
TRYPTOPHAN_METABOLISM_-_HOMO_SAPIENS_(HUMAN)	0.00799504	0.00834394
TUBERCULOSIS_-_HOMO_SAPIENS_(HUMAN)	2.38944e-06	2.74522e-06
TYPE_I_DIABETES_MELLITUS_-_HOMO_SAPIENS_(HUMAN)	0.0808574	0.0829607
TYPE_II_DIABETES_MELLITUS_-_HOMO_SAPIENS_(HUMAN)	2.05917e-05	2.34457e-05
TYROSINE_METABOLISM_-_HOMO_SAPIENS_(HUMAN)	0.00527464	0.00554576
UBIQUINONE_AND_OTHER_TERPENOID-QUINONE_BIOSYNTHESIS_-_HOMO_SAPIENS_(HUMAN)	0.039258	0.0404521
UBIQUITIN_MEDIATED_PROTEOLYSIS_-_HOMO_SAPIENS_(HUMAN)	2.29737e-06	2.63184e-06
VALINE,_LEUCINE_AND_ISOLEUCINE_BIOSYNTHESIS_-_HOMO_SAPIENS_(HUMAN)	0.000311276	0.000349591
VALINE,_LEUCINE_AND_ISOLEUCINE_DEGRADATION_-_HOMO_SAPIENS_(HUMAN)	0.00363024	0.00381817
VASCULAR_SMOOTH_MUSCLE_CONTRACTION_-_HOMO_SAPIENS_(HUMAN)	1.2198e-05	1.40427e-05
VASOPRESSIN-REGULATED_WATER_REABSORPTION_-_HOMO_SAPIENS_(HUMAN)	0.00103844	0.00112371
VEGF_SIGNALING_PATHWAY_-_HOMO_SAPIENS_(HUMAN)	0.000159504	0.000177032
VIBRIO_CHOLERAE_INFECTION_-_HOMO_SAPIENS_(HUMAN)	0.000105518	0.000116422
VIRAL_CARCINOGENESIS_-_HOMO_SAPIENS_(HUMAN)	1.64314e-07	1.97833e-07
VIRAL_MYOCARDITIS_-_HOMO_SAPIENS_(HUMAN)	0.001568	0.00167988
VITAMIN_B6_METABOLISM_-_HOMO_SAPIENS_(HUMAN)	4.47745e-05	5.02398e-05
VITAMIN_DIGESTION_AND_ABSORPTION_-_HOMO_SAPIENS_(HUMAN)	0.000747798	0.000792189
WNT_SIGNALING_PATHWAY_-_HOMO_SAPIENS_(HUMAN)	1.7901e-06	2.09275e-06
