# Supplementary material for: Pathway-specific model estimation for improved pathway annotation by network crosstalk
Source: Sci Rep. 2020 Aug 12;10:13585. doi: 10.1038/s41598-020-70239-z (PMC7423893; doi:10.1038/s41598-020-70239-z)
Supplement: Supplementary file 3 — Supplementary Information. [file 41598_2020_70239_MOESM3_ESM.gz]

Archive with 1 entries (1 files):
- Supplementary_Data_5
